# Supplementary material for: Sequential sampling of visual objects during sustained attention
Source: PLoS Biol. 2017 Jun 28;15(6):e2001903. doi: 10.1371/journal.pbio.2001903 (PMC5489144; doi:10.1371/journal.pbio.2001903)
Supplement: S1 Data — (XLSX) [file pbio.2001903.s006.xlsx]

## Sheet: Fig 2A
time	att_original	att_original_SEM	att_shuffled	att_shuffled_SEM	unatt_original	unatt_original_SEM	unatt_shuffled	unatt_shuffled_SEM
0	-0.000256576	0.000733066	0.000517003	0.00132	-0.000841645	0.000974479	0.00271	0.00134
0.01	-0.000643375	0.000529244	0.00126	0.00105	0.000438038	0.00111	0.00106	0.00123
0.02	-0.000146194	0.000700718	-0.000398404	0.00114	0.000704613	0.00118	0.0015	0.00101
0.03	0.000418065	0.000628635	-0.000156423	0.00121	0.000107651	0.00111	-0.00124	0.000989836
0.04	0.00094134	0.000590655	-0.000826266	0.00116	-0.000511365	0.000694043	-0.00012843	0.000926925
0.05	0.000387729	0.000895923	-0.00107	0.00139	-0.000573038	0.00109	-0.00112	0.00123
0.06	-0.00139	0.00132	-0.00217	0.0013	-0.00349	0.00148	0.00026212	0.00132
0.07	-0.0031	0.00152	-0.000741789	0.0014	-0.00524	0.00185	-0.000253281	0.00117
0.08	0.00184	0.00161	-0.00143	0.00124	0.00185	0.0019	0.00044454	0.000930616
0.09	0.00816	0.00291	0.000133742	0.00139	0.01157	0.00321	-0.00191	0.000748501
0.1	0.01052	0.00313	0.00051484	0.00142	0.01557	0.00324	-0.000161378	0.00128
0.11	0.00379	0.0013	0.00192	0.00131	0.00775	0.00173	-0.00177	0.0012
0.12	-0.00296	0.00292	0.00107	0.00115	-0.00248	0.00345	-0.00055347	0.00115
0.13	-0.00846	0.00246	0.000491488	0.00142	-0.0092	0.00294	-0.000643218	0.0013
0.14	-0.01097	0.00254	-0.00112	0.00131	-0.01107	0.00261	0.00102	0.00128
0.15	-0.01026	0.00332	-0.000175973	0.00111	-0.00893	0.00323	-0.00104	0.00169
0.16	-0.0041	0.00258	-0.000255962	0.00117	-0.00349	0.00263	-0.000792407	0.00132
0.17	0.00122	0.00194	0.00127	0.00154	0.00242	0.00215	-0.00238	0.00118
0.18	0.00363	0.00178	0.000542542	0.00157	0.00452	0.00211	-0.00149	0.000804542
0.19	0.00328	0.00254	0.00141	0.00136	0.00379	0.00238	-0.0026	0.000750153
0.2	0.00268	0.00324	0.000923238	0.00133	0.00296	0.00284	0.000377557	0.00107
0.21	0.000648483	0.0025	0.00209	0.00161	0.0029	0.0023	-0.000607392	0.00116
0.22	0.00142	0.00148	0.00159	0.00144	0.00317	0.00167	0.000960786	0.00119
0.23	0.00178	0.00169	0.00257	0.00147	0.00219	0.00183	0.000636157	0.00114
0.24	0.0014	0.00219	0.000918208	0.00124	-1.45786e-05	0.00173	0.00195	0.000845689
0.25	0.000143021	0.00186	0.000971732	0.000633588	-0.00111	0.00146	7.75216e-05	0.00135
0.26	-0.000561127	0.00175	0.000151349	0.000811575	-0.00176	0.00163	0.000338233	0.00115
0.27	-0.00165	0.00207	0.000500206	0.000978891	-0.00287	0.0018	-0.000348541	0.00115
0.28	-0.0014	0.00191	-0.00147	0.00125	-0.00383	0.00161	0.00155	0.00114
0.29	-0.00126	0.00172	-0.000725672	0.00149	-0.0019	0.00154	0.000694876	0.00117
0.3	-0.000733522	0.00161	-0.00108	0.00103	-0.00152	0.00136	0.000647853	0.00187
0.31	-0.00187	0.00148	-0.000380835	0.00102	-0.000682518	0.00132	-0.000567371	0.00137
0.32	-8.84439e-05	0.00167	-0.000477465	0.000952102	-0.000107291	0.00159	0.00168	0.000986739
0.33	0.002	0.00171	0.000601628	0.00146	0.000842769	0.00122	-4.35923e-05	0.00136
0.34	0.00256	0.00186	-5.35673e-05	0.00118	0.00141	0.00147	0.00197	0.00116
0.35	0.00187	0.00125	0.00116	0.00147	0.00109	0.00146	0.001	0.00151
0.36	0.000977808	0.00114	0.000183242	0.00128	0.000722295	0.00124	0.00137	0.00126
0.37	-0.001	0.00118	8.98924e-05	0.000894225	0.000180243	0.00156	0.000134503	0.00116
0.38	-0.00132	0.00158	-0.000770869	0.00113	-0.000614196	0.00189	0.00104	0.00132
0.39	-0.00184	0.00151	-0.000521076	0.00108	-0.00121	0.00158	-0.00109	0.000966543
0.4	-0.000868382	0.00118	-0.00147	0.000902574	-0.000260374	0.00141	-0.00138	0.00102
0.41	0.000498701	0.00122	-0.00116	0.000875027	0.00165	0.0011	-0.00353	0.00123
0.42	0.00202	0.00118	-0.00156	0.00119	0.00176	0.00108	-0.00115	0.00152
0.43	0.00202	0.00127	-0.000799496	0.00142	0.000698684	0.00123	0.00037721	0.00171
0.44	0.00155	0.0011	-0.00143	0.0011	-0.000593924	0.00142	0.00249	0.00121
0.45	-7.7085e-05	0.00135	-0.00102	0.00105	-0.0017	0.000839901	0.000887346	0.00136
0.46	0.000173571	0.00119	-0.000268418	0.0012	-0.00217	0.00098883	0.00188	0.00125
0.47	-0.00036978	0.0014	0.000261081	0.00115	-0.00175	0.00118	-0.000300014	0.000892661
0.48	-6.16962e-05	0.00137	-5.38811e-05	0.00133	-0.00185	0.00117	5.71798e-05	0.00119
0.49	0.000183285	0.00108	0.00226	0.00127	-0.000951479	0.000887658	-0.00192	0.00144
0.5	0.000852332	0.000915481	0.000601537	0.00127	-0.000273729	0.000860625	-0.00119	0.00129
0.51	8.10668e-05	0.000993458	0.000302643	0.0012	0.000764923	0.00122	-0.00227	0.00152
0.52	-0.000281396	0.00107	-0.000488544	0.000699536	0.000959173	0.00134	-0.000724654	0.00171
0.53	-0.000621407	0.000964184	-0.000220922	0.000845029	0.00136	0.00107	-0.000303694	0.00135
0.54	-0.000188018	0.000694625	0.000363614	0.00111	0.000407199	0.001	0.00264	0.00114
0.55	-0.0011	0.000833059	0.00142	0.000727084	0.000131754	0.00114	0.00229	0.000946594
0.56	-0.000279303	0.000699661	-0.000279607	0.00109	-0.000306997	0.00125	0.00231	0.00117
0.57	-0.00065282	0.000716418	0.000334707	0.00123	-0.0008656	0.00109	-0.000261545	0.00122
0.58	0.000364571	0.000731471	-0.00166	0.00118	-0.000862753	0.000986386	-0.00106	0.00166
0.59	-0.000496124	0.000874429	-0.00111	0.00123	-0.000752492	0.00104	-0.00198	0.00159
0.6	-0.00124	0.000628245	-0.00121	0.00124	-0.000756221	0.000935724	-0.00122	0.00108
0.61	-0.00107	0.00079043	-0.000381202	0.0012	-0.000186464	0.00112	-0.0012	0.000682168
0.62	0.000441042	0.00104	0.000159	0.000996662	-0.000154166	0.00113	0.00119	0.00102
0.63	0.000163776	0.0012	0.00146	0.000841657	2.65793e-05	0.000780323	0.000630125	0.000946129
0.64	-5.4076e-05	0.00117	0.00153	0.000786432	0.000213692	0.000770902	0.000983579	0.00105
0.65	0.000140989	0.00105	0.00201	0.000821714	0.000970751	0.00094168	-0.000818057	0.00107
0.66	1.82718e-05	0.00106	0.000672708	0.000771239	0.000356502	0.00109	0.00055742	0.000960641
0.67	-0.000226338	0.00101	-0.000389504	0.000909997	0.000368233	0.00116	-0.000376581	0.000966598
0.68	-0.000177144	0.00114	-0.0013	0.000995681	-0.000512114	0.000941277	0.00108	0.000714664
0.69	-0.000618168	0.000905927	-0.000653352	0.00147	-0.000184261	0.000886461	-0.000121425	0.00109
0.7	0.00027367	0.00091216	4.15434e-06	0.00141	0.000955881	0.00093784	0.00141	0.00102
0.71	0.000537399	0.000934539	0.00177	0.0009965	0.00183	0.00106	-5.92755e-06	0.000692139
0.72	0.00114	0.000966271	0.00090782	0.000671944	0.000305172	0.00104	-0.000429002	0.000970658
0.73	0.000661217	0.0011	0.000210156	0.000914503	-0.000534355	0.000918194	-0.00157	0.00093022
0.74	-0.000803329	0.000882434	-0.00109	0.000855425	-0.0003318	0.00099403	-0.000284377	0.0011
0.75	-0.0007864	0.000898426	-0.000884185	0.00122	-0.000331249	0.00122	-0.00113	0.000938964
0.76	-0.000910582	0.000638837	-0.00062896	0.00131	-5.9959e-05	0.00101	0.000281314	0.000900129
0.77	-0.000493686	0.000606319	-0.000991255	0.00101	0.000859557	0.000722941	-0.00126	0.00121
0.78	7.09209e-05	0.000858021	-0.00199	0.000848403	0.000368494	0.00083606	8.5306e-05	0.00123
0.79	0.000591372	0.000790235	2.75589e-05	0.00108	0.000431939	0.000923568	-3.66259e-05	0.00123
0.8	0.00103	0.000972339	0.000425486	0.000868942	0.000349733	0.00106	0.00153	0.000986393

## Sheet: Fig 2B top
time frequency	0	0.01	0.02	0.03	0.04	0.05	0.06	0.07	0.08	0.09	0.1	0.11	0.12	0.13	0.14	0.15	0.16	0.17	0.18	0.19	0.2	0.21	0.22	0.23	0.24	0.25	0.26	0.27	0.28	0.29	0.3	0.31	0.32	0.33	0.34	0.35	0.36	0.37	0.38	0.39	0.4	0.41	0.42	0.43	0.44	0.45	0.46	0.47	0.48
1	7.92769e-06	7.83122e-06	8.22303e-06	8.73348e-06	9.49918e-06	9.87526e-06	9.94561e-06	9.9335e-06	1.02455e-05	1.07956e-05	1.13184e-05	1.15563e-05	1.17026e-05	1.1945e-05	1.2315e-05	1.28172e-05	1.32274e-05	1.32585e-05	1.32241e-05	1.32952e-05	1.3898e-05	1.43156e-05	1.42774e-05	1.42998e-05	1.45478e-05	1.50121e-05	1.5405e-05	1.54686e-05	1.52669e-05	1.52462e-05	1.53881e-05	1.59192e-05	1.59884e-05	1.6054e-05	1.59377e-05	1.5872e-05	1.59139e-05	1.61812e-05	1.63394e-05	1.60983e-05	1.57343e-05	1.54934e-05	1.56208e-05	1.5821e-05	1.54621e-05	1.52209e-05	1.48523e-05	1.4943e-05	1.48103e-05
2	1.70165e-05	1.79524e-05	1.94057e-05	2.07124e-05	2.24722e-05	2.35209e-05	2.44914e-05	2.53351e-05	2.67511e-05	2.858e-05	3.00221e-05	3.1132e-05	3.179e-05	3.2704e-05	3.34715e-05	3.48958e-05	3.60194e-05	3.64975e-05	3.67351e-05	3.71603e-05	3.79315e-05	3.8701e-05	3.91479e-05	3.9511e-05	4.00112e-05	4.05204e-05	4.10079e-05	4.12904e-05	4.14422e-05	4.18559e-05	4.25438e-05	4.37588e-05	4.40522e-05	4.41577e-05	4.40638e-05	4.3928e-05	4.41737e-05	4.43588e-05	4.44038e-05	4.36844e-05	4.29803e-05	4.23903e-05	4.26613e-05	4.27763e-05	4.2568e-05	4.22047e-05	4.13599e-05	4.11126e-05	4.07936e-05
3	2.47417e-05	2.75297e-05	3.02804e-05	3.27538e-05	3.58672e-05	3.85191e-05	4.14732e-05	4.38703e-05	4.64546e-05	4.93217e-05	5.21189e-05	5.44403e-05	5.61384e-05	5.71169e-05	5.80329e-05	6.00658e-05	6.19917e-05	6.28489e-05	6.28599e-05	6.268e-05	6.24367e-05	6.28414e-05	6.29205e-05	6.28427e-05	6.23975e-05	6.19921e-05	6.12921e-05	6.08525e-05	6.06927e-05	6.10801e-05	6.18437e-05	6.27833e-05	6.27428e-05	6.26983e-05	6.26052e-05	6.27761e-05	6.32062e-05	6.29087e-05	6.23715e-05	6.12536e-05	6.03129e-05	5.96064e-05	5.98056e-05	5.98082e-05	6.01044e-05	5.98907e-05	5.92854e-05	5.89432e-05	5.82863e-05
4	2.94793e-05	3.39875e-05	3.83424e-05	4.30307e-05	4.81823e-05	5.3749e-05	5.96036e-05	6.49565e-05	6.95305e-05	7.37268e-05	7.83542e-05	8.25758e-05	8.64528e-05	8.7919e-05	8.91176e-05	9.13151e-05	9.32469e-05	9.31349e-05	9.17065e-05	8.95849e-05	8.77312e-05	8.63496e-05	8.41582e-05	8.12202e-05	7.7523e-05	7.45848e-05	7.14346e-05	6.87506e-05	6.62855e-05	6.46271e-05	6.36359e-05	6.27749e-05	6.15338e-05	6.07657e-05	6.02615e-05	6.02476e-05	6.00736e-05	5.92148e-05	5.8141e-05	5.71255e-05	5.61342e-05	5.56069e-05	5.55413e-05	5.55216e-05	5.60921e-05	5.63065e-05	5.63348e-05	5.61563e-05	5.54193e-05
5	3.1381e-05	3.72715e-05	4.38622e-05	5.16158e-05	5.93969e-05	6.83063e-05	7.86177e-05	8.94175e-05	9.81937e-05	0.000105229	0.000112464	0.000120215	0.000127831	0.00013341	0.000136746	0.000138505	0.000138735	0.000136733	0.000133116	0.000128468	0.000124382	0.000119342	0.000112794	0.000104653	9.64377e-05	8.95454e-05	8.31154e-05	7.73705e-05	7.17479e-05	6.67596e-05	6.24207e-05	5.88842e-05	5.57877e-05	5.3428e-05	5.18528e-05	5.08015e-05	4.96897e-05	4.82683e-05	4.70592e-05	4.61175e-05	4.52269e-05	4.49445e-05	4.49284e-05	4.55654e-05	4.63908e-05	4.74264e-05	4.77176e-05	4.76752e-05	4.7079e-05
6	3.11794e-05	3.88442e-05	4.75939e-05	5.77144e-05	6.84998e-05	8.08652e-05	9.69513e-05	0.000115321	0.000130791	0.000143063	0.000154635	0.000166044	0.000178598	0.000192132	0.000200088	0.00020036	0.000196336	0.000190488	0.000184356	0.000178741	0.00017264	0.000162774	0.000149826	0.000135948	0.000124029	0.000114608	0.000106516	9.87301e-05	9.047e-05	8.22006e-05	7.48279e-05	6.9259e-05	6.47198e-05	6.07863e-05	5.73357e-05	5.43019e-05	5.17669e-05	4.94933e-05	4.80088e-05	4.65993e-05	4.53783e-05	4.48451e-05	4.48226e-05	4.58304e-05	4.6821e-05	4.80918e-05	4.81078e-05	4.76657e-05	4.6766e-05
7	2.72069e-05	3.59071e-05	4.59892e-05	5.75457e-05	7.08531e-05	8.60987e-05	0.000105935	0.000131064	0.000156656	0.000178585	0.00019625	0.00021017	0.000226685	0.000247982	0.000262538	0.00026291	0.000253241	0.000239304	0.000228905	0.00022411	0.0002177	0.000204186	0.000185515	0.000167521	0.000154719	0.000146943	0.000140828	0.000133332	0.000124053	0.000114409	0.000106204	0.000100145	9.52309e-05	9.04345e-05	8.49997e-05	7.92035e-05	7.42783e-05	7.06849e-05	6.82897e-05	6.5996e-05	6.33685e-05	6.12158e-05	6.00268e-05	5.9945e-05	6.02481e-05	6.02795e-05	5.93515e-05	5.77539e-05	5.59377e-05
8	2.15101e-05	2.95701e-05	4.0117e-05	5.33817e-05	6.89628e-05	8.66148e-05	0.000108009	0.000137826	0.000176023	0.000210837	0.00023374	0.000248381	0.000266035	0.000291669	0.000310386	0.000308139	0.000288928	0.000264693	0.000250243	0.000246216	0.00023888	0.000222223	0.000200781	0.000183665	0.00017514	0.000171872	0.000168838	0.000163053	0.000155321	0.000147573	0.000140638	0.000135049	0.00013054	0.000125456	0.000118662	0.000110453	0.000103457	9.89572e-05	9.56441e-05	9.21406e-05	8.74773e-05	8.31932e-05	8.04512e-05	7.87925e-05	7.74648e-05	7.54138e-05	7.31066e-05	7.02109e-05	6.72709e-05
9	1.73749e-05	2.41919e-05	3.37554e-05	4.73753e-05	6.47884e-05	8.52568e-05	0.00010863	0.000140405	0.000185991	0.000232976	0.000264136	0.000280648	0.000296208	0.000320978	0.000340343	0.000333491	0.000303226	0.000269015	0.000250326	0.000245046	0.000235917	0.000216435	0.000193576	0.000179819	0.000177555	0.000178632	0.000176944	0.000172067	0.000166904	0.00016248	0.000157401	0.000152197	0.00014797	0.000143246	0.00013633	0.000127222	0.000119147	0.000114394	0.000111076	0.000106936	0.000100967	9.53863e-05	9.18399e-05	8.93562e-05	8.65663e-05	8.27783e-05	7.92692e-05	7.56105e-05	7.21257e-05
10	1.42279e-05	1.98905e-05	2.75413e-05	3.95695e-05	5.80194e-05	8.19208e-05	0.000107502	0.000138906	0.000186594	0.000243843	0.000284608	0.000302214	0.000313822	0.000335391	0.000352484	0.00034092	0.000303904	0.000264189	0.000241133	0.000232905	0.000222404	0.000201383	0.000178371	0.000167031	0.000167586	0.000169125	0.000166138	0.000161305	0.000158084	0.000155605	0.000151227	0.000145931	0.000141741	0.000138049	0.000132011	0.000123358	0.000115329	0.000110981	0.000108464	0.000104525	9.84578e-05	9.27813e-05	8.93642e-05	8.66845e-05	8.31922e-05	7.87247e-05	7.4899e-05	7.15095e-05	6.82157e-05
11	1.28758e-05	1.80284e-05	2.48347e-05	3.62772e-05	5.62619e-05	8.41407e-05	0.000112524	0.000145457	0.000198	0.000262451	0.000302435	0.000313451	0.000323226	0.000344218	0.000351094	0.000326305	0.000284729	0.000247829	0.000226546	0.000216595	0.000202709	0.00017896	0.000158135	0.000151477	0.000152356	0.000149214	0.000142603	0.00013808	0.000136104	0.00013351	0.000128433	0.000123112	0.000119616	0.000116862	0.000111268	0.000103399	9.71412e-05	9.47806e-05	9.32444e-05	8.92685e-05	8.36287e-05	7.92175e-05	7.68939e-05	7.41808e-05	7.02124e-05	6.59168e-05	6.28692e-05	6.0468e-05	5.7788e-05
12	1.16227e-05	1.63884e-05	2.26595e-05	3.30658e-05	5.17109e-05	8.02911e-05	0.000111901	0.000145957	0.000197677	0.000263417	0.000305078	0.000313051	0.000319968	0.000340408	0.000340676	0.000308216	0.000266801	0.000234376	0.0002141	0.000201521	0.000185583	0.000160943	0.000140356	0.00013468	0.00013435	0.000126752	0.000116769	0.00011187	0.000110021	0.000106941	0.000101796	9.67312e-05	9.36994e-05	9.15541e-05	8.69151e-05	8.03193e-05	7.57382e-05	7.50127e-05	7.45032e-05	7.1143e-05	6.63296e-05	6.31115e-05	6.1707e-05	5.93547e-05	5.54996e-05	5.1645e-05	4.94009e-05	4.78859e-05	4.60763e-05
13	9.78792e-06	1.37984e-05	1.91931e-05	2.77343e-05	4.26119e-05	6.94028e-05	0.000103945	0.000136163	0.000180694	0.000245193	0.000291143	0.00029926	0.000303637	0.00032179	0.000321114	0.000291217	0.000255245	0.000225279	0.000201888	0.00018631	0.000171297	0.000147908	0.000125912	0.000117708	0.00011473	0.000104811	9.38309e-05	8.85619e-05	8.61107e-05	8.31359e-05	7.8933e-05	7.42617e-05	7.12412e-05	6.96708e-05	6.64898e-05	6.14368e-05	5.78217e-05	5.7647e-05	5.79871e-05	5.57758e-05	5.19933e-05	4.93735e-05	4.82785e-05	4.64837e-05	4.32783e-05	3.9974e-05	3.82099e-05	3.72949e-05	3.6239e-05
14	9.12047e-06	1.25285e-05	1.74679e-05	2.54338e-05	3.86132e-05	6.49466e-05	0.000101403	0.000131745	0.000173265	0.000237285	0.000275629	0.00027662	0.000283433	0.000299049	0.00029186	0.000262259	0.000232629	0.00020606	0.000181536	0.000165691	0.000151159	0.000127798	0.000107382	0.000100495	9.49024e-05	8.25281e-05	7.27546e-05	6.87306e-05	6.5821e-05	6.31271e-05	5.9841e-05	5.57669e-05	5.32834e-05	5.20936e-05	4.9361e-05	4.54177e-05	4.32759e-05	4.40059e-05	4.46435e-05	4.277e-05	3.98518e-05	3.80138e-05	3.71853e-05	3.56292e-05	3.29067e-05	3.04048e-05	2.92831e-05	2.88263e-05	2.81571e-05
15	8.4649e-06	1.14e-05	1.56073e-05	2.28849e-05	3.43556e-05	5.79906e-05	9.39014e-05	0.00012387	0.000161325	0.000221285	0.000254281	0.000250354	0.00025761	0.000271209	0.000260623	0.000233194	0.000208561	0.000185024	0.000160105	0.000144055	0.00013047	0.000108788	9.0406e-05	8.45922e-05	7.8039e-05	6.4675e-05	5.61537e-05	5.329e-05	5.01108e-05	4.78509e-05	4.55852e-05	4.21376e-05	4.01035e-05	3.90104e-05	3.65262e-05	3.34252e-05	3.23101e-05	3.36257e-05	3.44274e-05	3.29273e-05	3.07158e-05	2.93634e-05	2.87054e-05	2.74084e-05	2.52086e-05	2.34289e-05	2.27708e-05	2.25373e-05	2.2085e-05
16	7.61976e-06	1.00877e-05	1.32907e-05	1.95052e-05	2.88016e-05	4.78261e-05	8.18654e-05	0.00011195	0.000142712	0.000196607	0.000227778	0.000222062	0.000228277	0.000239842	0.00023092	0.000207695	0.000186366	0.000164609	0.000139525	0.000123376	0.000111691	9.31882e-05	7.63288e-05	7.06458e-05	6.44167e-05	5.17007e-05	4.42393e-05	4.18343e-05	3.84875e-05	3.69288e-05	3.5608e-05	3.27527e-05	3.08835e-05	2.9733e-05	2.76369e-05	2.52192e-05	2.45553e-05	2.59707e-05	2.69733e-05	2.59995e-05	2.42934e-05	2.30938e-05	2.25241e-05	2.16138e-05	1.99702e-05	1.8745e-05	1.82828e-05	1.819e-05	1.78632e-05
17	7.26003e-06	9.2864e-06	1.18038e-05	1.73416e-05	2.54317e-05	4.16301e-05	7.40132e-05	0.000102767	0.000129051	0.000178237	0.000201317	0.000192772	0.000200462	0.000208845	0.000200544	0.000180045	0.000161306	0.000140454	0.000116525	0.000102237	9.24019e-05	7.65651e-05	6.25194e-05	5.82574e-05	5.20821e-05	4.04089e-05	3.48746e-05	3.28616e-05	2.95488e-05	2.88665e-05	2.80188e-05	2.57725e-05	2.41775e-05	2.29206e-05	2.10113e-05	1.91483e-05	1.90368e-05	2.05616e-05	2.15399e-05	2.07376e-05	1.93694e-05	1.83475e-05	1.79061e-05	1.72371e-05	1.60045e-05	1.53384e-05	1.50538e-05	1.51929e-05	1.48244e-05
18	6.59762e-06	8.44132e-06	1.038e-05	1.47838e-05	2.15689e-05	3.46102e-05	6.21881e-05	8.97118e-05	0.000113128	0.000154285	0.000174891	0.000166712	0.000172326	0.000178985	0.000172901	0.00015671	0.000139562	0.000120032	9.77589e-05	8.42384e-05	7.5821e-05	6.3351e-05	5.18482e-05	4.79396e-05	4.27077e-05	3.2867e-05	2.8047e-05	2.62901e-05	2.33086e-05	2.27973e-05	2.24378e-05	2.08142e-05	1.94988e-05	1.81748e-05	1.64462e-05	1.49169e-05	1.49613e-05	1.63741e-05	1.74111e-05	1.69249e-05	1.58339e-05	1.4919e-05	1.44727e-05	1.40247e-05	1.31586e-05	1.27973e-05	1.26858e-05	1.29435e-05	1.27258e-05
19	5.59579e-06	7.48721e-06	8.81354e-06	1.16564e-05	1.6937e-05	2.56815e-05	4.60329e-05	7.36835e-05	9.36656e-05	0.000125375	0.000151314	0.000144097	0.000145344	0.000152101	0.00015	0.000138823	0.000122674	0.000105435	8.4355e-05	7.01844e-05	6.31047e-05	5.43586e-05	4.42986e-05	3.98534e-05	3.66032e-05	2.86099e-05	2.31899e-05	2.19115e-05	1.91548e-05	1.82554e-05	1.85354e-05	1.74395e-05	1.6382e-05	1.50714e-05	1.35111e-05	1.2072e-05	1.18917e-05	1.30462e-05	1.432e-05	1.42818e-05	1.34243e-05	1.25372e-05	1.19544e-05	1.17729e-05	1.11596e-05	1.08919e-05	1.09275e-05	1.118e-05	1.1344e-05
20	5.37299e-06	6.988e-06	7.93361e-06	1.01601e-05	1.46554e-05	2.16229e-05	3.98991e-05	6.55563e-05	8.19293e-05	0.000110642	0.0001302	0.000121442	0.00012426	0.000128999	0.000128422	0.000118045	0.000103167	8.66646e-05	6.76471e-05	5.61664e-05	5.08246e-05	4.40498e-05	3.60863e-05	3.28499e-05	3.0096e-05	2.31455e-05	1.90944e-05	1.80943e-05	1.5435e-05	1.51142e-05	1.54224e-05	1.46789e-05	1.37586e-05	1.24406e-05	1.0959e-05	9.81504e-06	9.82762e-06	1.10049e-05	1.21875e-05	1.21119e-05	1.1373e-05	1.05014e-05	1.00249e-05	9.97484e-06	9.47763e-06	9.46148e-06	9.58127e-06	1.00028e-05	1.01127e-05
21	5.3646e-06	6.63748e-06	7.42307e-06	9.4276e-06	1.33817e-05	1.99697e-05	3.73805e-05	5.9519e-05	7.38108e-05	0.000100436	0.000110778	0.000100712	0.000106163	0.00010855	0.00010821	9.78993e-05	8.43565e-05	6.82659e-05	5.17494e-05	4.36516e-05	3.97258e-05	3.41815e-05	2.84989e-05	2.67901e-05	2.39248e-05	1.79648e-05	1.56606e-05	1.48048e-05	1.24046e-05	1.27059e-05	1.28176e-05	1.23474e-05	1.15774e-05	1.02622e-05	8.85457e-06	8.01938e-06	8.31669e-06	9.55311e-06	1.05335e-05	1.03184e-05	9.63665e-06	8.82307e-06	8.4732e-06	8.46215e-06	8.06398e-06	8.26183e-06	8.47125e-06	9.06097e-06	9.06159e-06
22	4.95471e-06	6.11103e-06	6.73262e-06	8.14871e-06	1.13573e-05	1.65725e-05	3.04145e-05	5.03837e-05	6.29398e-05	8.48204e-05	9.43108e-05	8.41628e-05	8.91099e-05	9.09837e-05	9.18508e-05	8.33352e-05	7.09335e-05	5.6451e-05	4.17841e-05	3.48572e-05	3.18235e-05	2.7845e-05	2.34197e-05	2.21133e-05	1.99715e-05	1.50973e-05	1.31211e-05	1.26011e-05	1.04659e-05	1.06886e-05	1.08807e-05	1.06594e-05	1.00579e-05	8.81898e-06	7.51516e-06	6.76902e-06	7.03873e-06	8.17262e-06	9.14845e-06	9.02573e-06	8.40274e-06	7.64774e-06	7.2588e-06	7.32156e-06	7.01766e-06	7.24663e-06	7.5562e-06	8.16803e-06	8.32068e-06
23	4.67029e-06	5.6647e-06	6.14196e-06	7.16692e-06	9.83512e-06	1.40542e-05	2.55041e-05	4.33169e-05	5.39897e-05	7.25857e-05	7.98722e-05	7.00289e-05	7.50092e-05	7.62271e-05	7.79328e-05	7.02159e-05	5.90367e-05	4.59345e-05	3.32809e-05	2.77294e-05	2.54746e-05	2.25935e-05	1.9188e-05	1.83068e-05	1.6626e-05	1.25975e-05	1.1086e-05	1.07647e-05	8.90186e-06	9.17184e-06	9.32832e-06	9.32198e-06	8.78321e-06	7.62834e-06	6.42393e-06	5.79786e-06	6.07309e-06	7.14233e-06	8.07207e-06	7.97216e-06	7.38819e-06	6.67151e-06	6.29737e-06	6.39748e-06	6.16573e-06	6.43924e-06	6.80362e-06	7.46605e-06	7.64958e-06
24	4.09023e-06	5.16384e-06	5.57515e-06	6.20817e-06	8.13346e-06	1.14243e-05	1.94904e-05	3.43483e-05	4.50637e-05	5.8733e-05	6.84597e-05	5.91858e-05	6.19336e-05	6.38085e-05	6.54818e-05	6.07821e-05	5.06998e-05	3.95472e-05	2.79437e-05	2.25062e-05	2.05439e-05	1.86647e-05	1.59965e-05	1.51973e-05	1.41656e-05	1.11146e-05	9.37045e-06	9.35261e-06	7.90919e-06	7.80057e-06	8.10081e-06	8.08688e-06	7.92006e-06	6.83147e-06	5.76356e-06	5.05345e-06	5.19489e-06	6.07973e-06	7.04924e-06	7.16313e-06	6.64353e-06	6.0248e-06	5.52238e-06	5.61712e-06	5.47235e-06	5.66095e-06	6.09332e-06	6.65498e-06	7.16297e-06
25	3.57662e-06	4.68191e-06	5.03881e-06	5.35776e-06	6.67456e-06	9.16911e-06	1.43324e-05	2.65436e-05	3.72183e-05	4.69025e-05	5.86933e-05	5.05276e-05	5.11837e-05	5.36947e-05	5.52168e-05	5.30292e-05	4.41142e-05	3.47976e-05	2.41863e-05	1.86846e-05	1.68746e-05	1.57161e-05	1.35987e-05	1.28033e-05	1.22973e-05	1.00218e-05	8.03881e-06	8.23501e-06	7.17143e-06	6.70311e-06	7.11086e-06	7.10087e-06	7.21092e-06	6.21759e-06	5.25377e-06	4.47326e-06	4.4899e-06	5.21392e-06	6.20048e-06	6.48722e-06	6.03749e-06	5.51263e-06	4.90799e-06	4.9776e-06	4.92187e-06	5.03465e-06	5.5179e-06	5.98943e-06	6.71464e-06
26	3.58591e-06	4.38854e-06	4.63562e-06	4.86874e-06	6.07911e-06	8.34994e-06	1.31235e-05	2.38104e-05	3.25593e-05	4.15984e-05	4.96919e-05	4.14174e-05	4.37884e-05	4.49973e-05	4.69424e-05	4.37744e-05	3.60701e-05	2.76288e-05	1.88508e-05	1.4913e-05	1.35909e-05	1.26943e-05	1.10919e-05	1.08031e-05	1.02441e-05	8.23352e-06	6.87544e-06	7.10103e-06	6.17778e-06	5.98162e-06	6.20535e-06	6.34566e-06	6.35144e-06	5.42956e-06	4.51482e-06	3.90964e-06	4.01001e-06	4.76712e-06	5.64374e-06	5.80693e-06	5.3534e-06	4.88129e-06	4.35321e-06	4.43537e-06	4.4125e-06	4.60894e-06	5.11144e-06	5.64407e-06	6.23766e-06
27	3.58409e-06	4.12676e-06	4.24939e-06	4.45013e-06	5.63111e-06	7.76391e-06	1.23428e-05	2.17945e-05	2.88269e-05	3.72135e-05	4.1888e-05	3.42179e-05	3.74678e-05	3.79203e-05	3.9788e-05	3.58951e-05	2.91588e-05	2.16116e-05	1.4583e-05	1.19011e-05	1.10003e-05	1.02757e-05	9.10968e-06	9.12459e-06	8.54826e-06	6.76093e-06	5.90166e-06	6.13513e-06	5.36836e-06	5.36522e-06	5.46446e-06	5.71556e-06	5.56537e-06	4.72624e-06	3.88343e-06	3.44086e-06	3.63609e-06	4.41054e-06	5.16462e-06	5.2012e-06	4.75483e-06	4.31652e-06	3.89285e-06	3.98023e-06	3.99966e-06	4.26537e-06	4.7863e-06	5.37599e-06	5.75689e-06
28	3.5991e-06	3.85396e-06	3.87408e-06	4.08831e-06	5.28561e-06	7.33778e-06	1.18171e-05	2.01262e-05	2.55977e-05	3.37696e-05	3.47248e-05	2.8826e-05	3.23238e-05	3.21949e-05	3.38683e-05	2.92874e-05	2.35866e-05	1.68272e-05	1.14915e-05	9.69037e-06	9.09024e-06	8.4184e-06	7.67183e-06	7.84345e-06	7.21782e-06	5.58392e-06	5.19093e-06	5.34168e-06	4.75703e-06	4.8717e-06	4.83725e-06	5.24445e-06	4.83289e-06	4.16404e-06	3.34847e-06	3.07975e-06	3.36605e-06	4.14596e-06	4.75608e-06	4.65777e-06	4.24275e-06	3.8364e-06	3.5387e-06	3.59663e-06	3.69273e-06	4.01395e-06	4.55427e-06	5.20294e-06	5.26756e-06
29	3.47235e-06	3.61647e-06	3.56243e-06	3.64042e-06	4.65059e-06	6.52568e-06	1.02173e-05	1.72077e-05	2.20115e-05	2.89826e-05	3.0425e-05	2.39454e-05	2.76833e-05	2.70686e-05	2.8999e-05	2.47607e-05	1.99667e-05	1.41373e-05	9.47416e-06	8.06833e-06	7.59209e-06	7.09673e-06	6.42802e-06	6.85148e-06	6.31851e-06	4.85546e-06	4.49299e-06	4.72923e-06	4.28121e-06	4.40307e-06	4.32702e-06	4.6935e-06	4.38496e-06	3.79849e-06	3.01501e-06	2.76661e-06	3.0144e-06	3.75315e-06	4.35039e-06	4.251e-06	3.82866e-06	3.54319e-06	3.21973e-06	3.27131e-06	3.37724e-06	3.70279e-06	4.26464e-06	4.86562e-06	5.08482e-06
30	2.41144e-06	2.61064e-06	2.53779e-06	2.47216e-06	3.01892e-06	4.27607e-06	6.30418e-06	1.06207e-05	1.4511e-05	1.8381e-05	2.16357e-05	1.606e-05	1.82569e-05	1.80627e-05	1.94357e-05	1.7273e-05	1.39829e-05	1.02133e-05	6.64934e-06	5.46645e-06	5.07589e-06	4.85851e-06	4.30177e-06	4.69349e-06	4.43628e-06	3.528e-06	3.01625e-06	3.2816e-06	3.05776e-06	3.04853e-06	3.04602e-06	3.18081e-06	3.19935e-06	2.73489e-06	2.20721e-06	1.93809e-06	2.04553e-06	2.53662e-06	3.03146e-06	3.03904e-06	2.71833e-06	2.5851e-06	2.27253e-06	2.30815e-06	2.36804e-06	2.58464e-06	3.00356e-06	3.39319e-06	3.81527e-06
[truncated: 32 more columns]

## Sheet: Fig 2B bottom
time frequency	0	0.01	0.02	0.03	0.04	0.05	0.06	0.07	0.08	0.09	0.1	0.11	0.12	0.13	0.14	0.15	0.16	0.17	0.18	0.19	0.2	0.21	0.22	0.23	0.24	0.25	0.26	0.27	0.28	0.29	0.3	0.31	0.32	0.33	0.34	0.35	0.36	0.37	0.38	0.39	0.4	0.41	0.42	0.43	0.44	0.45	0.46	0.47	0.48
1	7.94368e-06	7.44503e-06	7.343e-06	7.57756e-06	8.06554e-06	8.44142e-06	8.72318e-06	8.91875e-06	9.02031e-06	9.07833e-06	9.28078e-06	9.5816e-06	9.8119e-06	1.02281e-05	1.03835e-05	1.05228e-05	1.04953e-05	1.04916e-05	1.06292e-05	1.11792e-05	1.20124e-05	1.23868e-05	1.18329e-05	1.15402e-05	1.15794e-05	1.18533e-05	1.21489e-05	1.2602e-05	1.28019e-05	1.29822e-05	1.29177e-05	1.32463e-05	1.35328e-05	1.39347e-05	1.41233e-05	1.45221e-05	1.44511e-05	1.44118e-05	1.42729e-05	1.43373e-05	1.44722e-05	1.48635e-05	1.54558e-05	1.59548e-05	1.53947e-05	1.51702e-05	1.49211e-05	1.5093e-05	1.52321e-05
2	1.48004e-05	1.51626e-05	1.56441e-05	1.64543e-05	1.76862e-05	1.8723e-05	1.95848e-05	2.01768e-05	2.08971e-05	2.16628e-05	2.2407e-05	2.30221e-05	2.34459e-05	2.37028e-05	2.38451e-05	2.41918e-05	2.46001e-05	2.48844e-05	2.53523e-05	2.59701e-05	2.66142e-05	2.71241e-05	2.69481e-05	2.7021e-05	2.71467e-05	2.73704e-05	2.76958e-05	2.80968e-05	2.84654e-05	2.89514e-05	2.92696e-05	2.99045e-05	3.04442e-05	3.08924e-05	3.127e-05	3.15968e-05	3.1754e-05	3.18867e-05	3.20584e-05	3.23646e-05	3.27865e-05	3.3305e-05	3.39082e-05	3.45358e-05	3.43915e-05	3.42791e-05	3.40867e-05	3.42552e-05	3.45208e-05
3	2.2867e-05	2.48878e-05	2.65537e-05	2.84157e-05	3.07652e-05	3.34673e-05	3.569e-05	3.72943e-05	3.92238e-05	4.135e-05	4.31073e-05	4.47091e-05	4.58544e-05	4.60294e-05	4.63788e-05	4.70762e-05	4.80442e-05	4.802e-05	4.8392e-05	4.89027e-05	4.93059e-05	4.94825e-05	4.91661e-05	4.89774e-05	4.85846e-05	4.83249e-05	4.79001e-05	4.71825e-05	4.64501e-05	4.6329e-05	4.61972e-05	4.61107e-05	4.5803e-05	4.56664e-05	4.5823e-05	4.57261e-05	4.59209e-05	4.58463e-05	4.5992e-05	4.59789e-05	4.63738e-05	4.6704e-05	4.65768e-05	4.68561e-05	4.68971e-05	4.69021e-05	4.6661e-05	4.69363e-05	4.7154e-05
4	3.05254e-05	3.42616e-05	3.7891e-05	4.19548e-05	4.59393e-05	5.08793e-05	5.59467e-05	6.07266e-05	6.49011e-05	6.89241e-05	7.25747e-05	7.69051e-05	8.00618e-05	8.13722e-05	8.27906e-05	8.49378e-05	8.64695e-05	8.5483e-05	8.52548e-05	8.58e-05	8.65276e-05	8.58601e-05	8.4527e-05	8.25377e-05	8.01059e-05	7.76644e-05	7.48038e-05	7.18581e-05	6.9072e-05	6.71413e-05	6.51326e-05	6.30537e-05	6.05582e-05	5.84495e-05	5.68598e-05	5.5623e-05	5.46218e-05	5.34193e-05	5.27501e-05	5.19013e-05	5.15695e-05	5.08786e-05	4.99092e-05	4.95124e-05	4.92717e-05	4.9077e-05	4.86164e-05	4.88346e-05	4.86124e-05
5	3.52475e-05	4.07077e-05	4.69591e-05	5.38724e-05	6.04793e-05	6.82263e-05	7.84287e-05	8.89095e-05	9.68218e-05	0.000103246	0.000110233	0.000118834	0.000126014	0.000131971	0.00013637	0.000139463	0.000139906	0.000137936	0.000136422	0.000136197	0.000136178	0.000133573	0.000129253	0.000123024	0.000116188	0.000109149	0.0001028	9.72918e-05	9.23634e-05	8.7471e-05	8.25779e-05	7.74683e-05	7.22848e-05	6.75607e-05	6.36489e-05	6.09225e-05	5.83074e-05	5.60136e-05	5.41148e-05	5.23256e-05	5.06261e-05	4.86179e-05	4.70953e-05	4.59453e-05	4.56383e-05	4.51994e-05	4.49507e-05	4.47812e-05	4.4447e-05
6	3.82238e-05	4.62092e-05	5.50224e-05	6.44667e-05	7.5111e-05	8.74961e-05	0.000104539	0.000123468	0.000138612	0.00015006	0.000162112	0.000174591	0.000187653	0.000202562	0.000211907	0.000212429	0.00020784	0.000202142	0.000197138	0.000194595	0.000191775	0.000184358	0.000172778	0.000159192	0.000146175	0.000135092	0.000126818	0.000119505	0.000112101	0.000104023	9.64256e-05	8.89267e-05	8.22477e-05	7.63875e-05	7.13038e-05	6.73232e-05	6.38265e-05	6.07559e-05	5.78407e-05	5.50488e-05	5.17767e-05	4.87967e-05	4.67998e-05	4.50185e-05	4.44917e-05	4.40719e-05	4.38946e-05	4.33174e-05	4.30765e-05
7	3.75835e-05	4.80084e-05	5.9274e-05	7.14825e-05	8.64688e-05	0.000104408	0.00012748	0.000155893	0.000184115	0.000207316	0.000226519	0.000242439	0.000260984	0.000284515	0.000299908	0.000297951	0.000285184	0.000268708	0.000255439	0.000248594	0.000241059	0.00022599	0.000205133	0.000183858	0.000166283	0.000154295	0.000146443	0.000138994	0.000130429	0.000121359	0.000113128	0.00010597	0.00010007	9.50474e-05	8.99424e-05	8.48965e-05	8.06914e-05	7.69789e-05	7.36001e-05	7.001e-05	6.55904e-05	6.14997e-05	5.87094e-05	5.6246e-05	5.48113e-05	5.39834e-05	5.28596e-05	5.18107e-05	5.11134e-05
8	3.47165e-05	4.61549e-05	5.97129e-05	7.57036e-05	9.55788e-05	0.00011947	0.000147725	0.000184752	0.000229877	0.000270517	0.000296918	0.000314521	0.000335801	0.0003631	0.000380011	0.000371738	0.000344806	0.000313321	0.000290563	0.000277339	0.00026186	0.000238237	0.000210927	0.000187136	0.000170619	0.00016083	0.000154744	0.000149146	0.000142283	0.000134999	0.000128586	0.000123732	0.000120047	0.000116382	0.000111571	0.000105925	0.000101128	9.77072e-05	9.42882e-05	9.01097e-05	8.51597e-05	8.01873e-05	7.68173e-05	7.38581e-05	7.12096e-05	6.91457e-05	6.69099e-05	6.52903e-05	6.35581e-05
9	3.16187e-05	4.31859e-05	5.74067e-05	7.549e-05	9.95678e-05	0.000129677	0.000163489	0.00020605	0.000262535	0.000320605	0.000358793	0.000378946	0.000398175	0.000423649	0.000438304	0.000420513	0.000376418	0.000330208	0.000299061	0.000278762	0.000254879	0.000223983	0.000193562	0.000171884	0.000160106	0.000153503	0.00014888	0.000145282	0.000141383	0.000136682	0.000132281	0.000129278	0.000127383	0.000124886	0.000120362	0.00011484	0.000109992	0.000107282	0.000104377	0.000100204	9.51716e-05	9.01215e-05	8.68819e-05	8.40822e-05	8.08538e-05	7.76856e-05	7.47984e-05	7.28769e-05	7.04385e-05
10	2.76253e-05	3.90507e-05	5.23069e-05	6.96769e-05	9.60353e-05	0.000132158	0.000170886	0.000215038	0.000277025	0.000349998	0.000400985	0.000421665	0.000435094	0.000456679	0.000466138	0.000438346	0.000382685	0.000328096	0.000290592	0.000264588	0.000236132	0.00020226	0.000172502	0.000154456	0.000145923	0.000139858	0.000135105	0.000132483	0.000130265	0.000126574	0.000122586	0.000120224	0.000118756	0.000116964	0.000112996	0.000108125	0.000103815	0.00010175	9.96966e-05	9.61244e-05	9.13153e-05	8.68628e-05	8.40717e-05	8.18363e-05	7.86527e-05	7.52317e-05	7.22843e-05	7.05569e-05	6.83023e-05
11	2.59468e-05	3.73893e-05	5.001e-05	6.70314e-05	9.61657e-05	0.000138463	0.000181607	0.000227845	0.000297669	0.000381438	0.000430954	0.000441312	0.000450674	0.000469485	0.000462199	0.000415278	0.000354065	0.000302937	0.000266391	0.000238058	0.000207507	0.000174522	0.000150253	0.000138426	0.000131274	0.000123	0.000117547	0.000115666	0.000112972	0.000108106	0.000103929	0.00010189	0.000100095	9.80839e-05	9.46839e-05	9.08378e-05	8.7803e-05	8.69577e-05	8.54445e-05	8.19539e-05	7.74761e-05	7.41515e-05	7.20749e-05	7.02433e-05	6.72882e-05	6.43114e-05	6.2131e-05	6.11844e-05	5.92425e-05
12	2.3295e-05	3.39808e-05	4.59228e-05	6.16011e-05	8.89447e-05	0.000131874	0.000179084	0.000226633	0.000295773	0.000382894	0.000435259	0.0004397	0.000443056	0.000459522	0.000441938	0.000383724	0.000323176	0.000278373	0.000243793	0.000214692	0.000185066	0.000154331	0.000133047	0.000124351	0.000117548	0.000106874	9.97901e-05	9.78318e-05	9.4435e-05	8.82405e-05	8.3675e-05	8.15886e-05	7.94129e-05	7.7012e-05	7.44151e-05	7.18686e-05	6.99229e-05	6.9941e-05	6.915e-05	6.5875e-05	6.17218e-05	5.91022e-05	5.75375e-05	5.5887e-05	5.36275e-05	5.14108e-05	4.9912e-05	4.97413e-05	4.84217e-05
13	1.87281e-05	2.77015e-05	3.83265e-05	5.1472e-05	7.2895e-05	0.000112226	0.000162975	0.000208237	0.000268066	0.000355187	0.000413872	0.000416092	0.000413993	0.000427429	0.000408585	0.000353528	0.000300588	0.00026001	0.000224955	0.000196714	0.00017068	0.000142122	0.000120728	0.000111501	0.000103759	9.16201e-05	8.33367e-05	8.10336e-05	7.73846e-05	7.0809e-05	6.6088e-05	6.37802e-05	6.12807e-05	5.90237e-05	5.77288e-05	5.62332e-05	5.47866e-05	5.51407e-05	5.50214e-05	5.21575e-05	4.84602e-05	4.60764e-05	4.45252e-05	4.31926e-05	4.19186e-05	4.04054e-05	3.92562e-05	3.95123e-05	3.90179e-05
14	1.65046e-05	2.40147e-05	3.32445e-05	4.50435e-05	6.35468e-05	0.000101395	0.000154029	0.000196109	0.00025168	0.000338962	0.000386546	0.000376533	0.000376206	0.000384921	0.000356065	0.000304288	0.000263461	0.000229013	0.000195696	0.000171457	0.000148991	0.000122443	0.000103953	9.60367e-05	8.66025e-05	7.39792e-05	6.72337e-05	6.56555e-05	6.1347e-05	5.48936e-05	5.11564e-05	4.90483e-05	4.62807e-05	4.45578e-05	4.45131e-05	4.36615e-05	4.26974e-05	4.36389e-05	4.33918e-05	4.01934e-05	3.71652e-05	3.52874e-05	3.36833e-05	3.28287e-05	3.22958e-05	3.13236e-05	3.07312e-05	3.13308e-05	3.10717e-05
15	1.44491e-05	2.05748e-05	2.80179e-05	3.83445e-05	5.41927e-05	8.75331e-05	0.000138625	0.000179619	0.000229165	0.000310973	0.000351184	0.000332954	0.000331958	0.000336961	0.000302865	0.000256273	0.000225592	0.00019735	0.000166667	0.000146113	0.000127336	0.000103523	8.75181e-05	8.06024e-05	7.06809e-05	5.85866e-05	5.33404e-05	5.26171e-05	4.84084e-05	4.25445e-05	3.96913e-05	3.78272e-05	3.51226e-05	3.37837e-05	3.44572e-05	3.43533e-05	3.36383e-05	3.48097e-05	3.45253e-05	3.11736e-05	2.86143e-05	2.72092e-05	2.56311e-05	2.50473e-05	2.5041e-05	2.45423e-05	2.43409e-05	2.50537e-05	2.49042e-05
16	1.20713e-05	1.6788e-05	2.22642e-05	3.08803e-05	4.36348e-05	7.00135e-05	0.000117934	0.000158749	0.000198201	0.000271388	0.000309774	0.000288732	0.000285111	0.000287402	0.000255829	0.000216644	0.000192924	0.000169429	0.000141491	0.000123911	0.000108834	8.79752e-05	7.32677e-05	6.66214e-05	5.75309e-05	4.68108e-05	4.23805e-05	4.2205e-05	3.87399e-05	3.37292e-05	3.13453e-05	2.96682e-05	2.73328e-05	2.61761e-05	2.72897e-05	2.78335e-05	2.70809e-05	2.8201e-05	2.8019e-05	2.48429e-05	2.26609e-05	2.1559e-05	2.00176e-05	1.96193e-05	1.99729e-05	1.98081e-05	1.97825e-05	2.03786e-05	2.04161e-05
17	1.07344e-05	1.42412e-05	1.8206e-05	2.56831e-05	3.69291e-05	5.92508e-05	0.000104502	0.000142612	0.000174725	0.000240864	0.000268166	0.000243277	0.000241177	0.000238795	0.000208742	0.000177046	0.000159676	0.000139595	0.000115295	0.000101672	8.94392e-05	7.14e-05	5.93292e-05	5.35019e-05	4.52471e-05	3.6475e-05	3.35683e-05	3.38219e-05	3.06966e-05	2.66397e-05	2.48617e-05	2.33954e-05	2.15285e-05	2.07063e-05	2.23075e-05	2.30261e-05	2.22519e-05	2.3454e-05	2.29181e-05	1.98349e-05	1.82541e-05	1.73844e-05	1.59052e-05	1.58514e-05	1.63435e-05	1.63594e-05	1.65288e-05	1.69699e-05	1.69892e-05
18	9.26943e-06	1.20123e-05	1.47623e-05	2.05844e-05	3.01365e-05	4.82695e-05	8.66407e-05	0.000122806	0.000150307	0.000204097	0.000228289	0.000205801	0.000201018	0.00019662	0.00017099	0.000145482	0.000131217	0.000114723	9.42982e-05	8.27813e-05	7.31644e-05	5.86181e-05	4.83158e-05	4.29624e-05	3.59939e-05	2.90269e-05	2.67954e-05	2.71424e-05	2.48092e-05	2.15711e-05	2.00597e-05	1.87887e-05	1.73689e-05	1.67834e-05	1.83058e-05	1.93236e-05	1.87731e-05	1.96811e-05	1.92051e-05	1.64772e-05	1.50991e-05	1.44185e-05	1.31318e-05	1.30709e-05	1.36171e-05	1.3755e-05	1.40564e-05	1.43835e-05	1.4375e-05
19	7.54508e-06	9.96452e-06	1.1591e-05	1.52716e-05	2.27388e-05	3.53452e-05	6.35005e-05	0.000100585	0.000122834	0.000162135	0.000194665	0.00017685	0.000166329	0.000163818	0.000144391	0.000122513	0.000109132	9.68594e-05	7.92985e-05	6.80163e-05	6.13542e-05	5.01916e-05	4.0411e-05	3.53963e-05	2.99764e-05	2.41915e-05	2.16727e-05	2.2105e-05	2.09302e-05	1.81399e-05	1.6675e-05	1.55716e-05	1.44792e-05	1.39155e-05	1.48985e-05	1.65169e-05	1.62182e-05	1.66302e-05	1.67558e-05	1.44408e-05	1.28732e-05	1.24183e-05	1.1326e-05	1.0931e-05	1.15442e-05	1.17235e-05	1.21448e-05	1.2366e-05	1.24592e-05
20	6.9201e-06	8.67769e-06	9.66014e-06	1.25088e-05	1.92747e-05	2.95727e-05	5.47898e-05	8.8383e-05	0.000104711	0.00013982	0.000164301	0.000145281	0.000137803	0.000133271	0.000116705	9.88964e-05	8.82534e-05	7.75924e-05	6.27159e-05	5.43081e-05	4.93083e-05	4.0057e-05	3.23692e-05	2.82385e-05	2.37924e-05	1.94372e-05	1.77465e-05	1.83585e-05	1.72495e-05	1.4975e-05	1.38279e-05	1.28222e-05	1.21105e-05	1.17641e-05	1.28264e-05	1.44363e-05	1.4064e-05	1.45514e-05	1.43969e-05	1.22825e-05	1.10609e-05	1.07003e-05	9.65675e-06	9.46855e-06	1.0001e-05	1.02276e-05	1.07232e-05	1.07983e-05	1.08679e-05
21	6.69367e-06	7.81929e-06	8.46437e-06	1.10605e-05	1.73702e-05	2.73178e-05	5.1318e-05	7.91338e-05	9.18436e-05	0.00012436	0.000136294	0.000116092	0.000113554	0.000106195	9.14224e-05	7.76442e-05	6.9607e-05	5.95809e-05	4.7521e-05	4.22772e-05	3.81553e-05	3.04398e-05	2.51675e-05	2.19595e-05	1.82081e-05	1.52644e-05	1.46641e-05	1.53223e-05	1.40213e-05	1.22735e-05	1.14278e-05	1.05085e-05	1.01098e-05	1.0075e-05	1.13465e-05	1.26511e-05	1.22366e-05	1.28943e-05	1.22525e-05	1.03226e-05	9.5636e-06	9.21182e-06	8.21956e-06	8.31597e-06	8.75437e-06	8.99508e-06	9.53395e-06	9.49794e-06	9.46532e-06
22	6.06709e-06	6.95734e-06	7.26409e-06	9.11191e-06	1.43465e-05	2.27478e-05	4.17186e-05	6.6749e-05	7.68387e-05	0.000102643	0.00011379	9.55045e-05	9.33193e-05	8.66919e-05	7.48383e-05	6.31557e-05	5.59905e-05	4.77225e-05	3.77765e-05	3.35104e-05	3.06142e-05	2.45946e-05	2.03728e-05	1.77633e-05	1.48021e-05	1.26475e-05	1.22495e-05	1.29119e-05	1.19561e-05	1.04719e-05	9.6931e-06	8.87566e-06	8.63786e-06	8.72199e-06	9.79322e-06	1.10944e-05	1.07704e-05	1.1331e-05	1.07955e-05	9.11478e-06	8.42377e-06	8.13245e-06	7.22524e-06	7.25036e-06	7.69861e-06	7.8909e-06	8.47e-06	8.36634e-06	8.3277e-06
23	5.63982e-06	6.26234e-06	6.35783e-06	7.71617e-06	1.22285e-05	1.93964e-05	3.49751e-05	5.69715e-05	6.44425e-05	8.58948e-05	9.4536e-05	7.80087e-05	7.6884e-05	7.05609e-05	6.1228e-05	5.11365e-05	4.4882e-05	3.78474e-05	2.97679e-05	2.65494e-05	2.44728e-05	1.97246e-05	1.64826e-05	1.43858e-05	1.20783e-05	1.05629e-05	1.03686e-05	1.10313e-05	1.02708e-05	9.03948e-06	8.30141e-06	7.56447e-06	7.47818e-06	7.64211e-06	8.61231e-06	9.81258e-06	9.50208e-06	1.00432e-05	9.50553e-06	8.07324e-06	7.48192e-06	7.21984e-06	6.36052e-06	6.38926e-06	6.81483e-06	6.99989e-06	7.56371e-06	7.38134e-06	7.32775e-06
24	4.95524e-06	5.783e-06	5.61378e-06	6.49489e-06	9.57947e-06	1.57137e-05	2.66788e-05	4.5587e-05	5.36102e-05	6.79621e-05	7.93572e-05	6.56988e-05	6.29833e-05	5.89642e-05	5.12492e-05	4.30029e-05	3.66792e-05	3.10384e-05	2.42917e-05	2.11493e-05	1.98269e-05	1.63795e-05	1.36256e-05	1.19919e-05	1.01586e-05	8.95394e-06	8.78385e-06	9.36828e-06	9.09308e-06	8.03164e-06	7.33857e-06	6.6136e-06	6.45526e-06	6.71191e-06	7.41437e-06	8.57396e-06	8.47215e-06	8.7664e-06	8.62942e-06	7.3584e-06	6.75551e-06	6.52182e-06	5.79829e-06	5.55588e-06	6.04202e-06	6.15248e-06	6.71287e-06	6.5691e-06	6.47749e-06
25	4.36848e-06	5.34366e-06	5.00464e-06	5.48299e-06	7.38271e-06	1.24793e-05	1.94958e-05	3.5626e-05	4.42626e-05	5.28752e-05	6.67764e-05	5.62716e-05	5.20525e-05	5.01487e-05	4.37472e-05	3.68327e-05	3.0492e-05	2.60995e-05	2.04161e-05	1.71493e-05	1.63764e-05	1.39808e-05	1.15481e-05	1.02655e-05	8.78851e-06	7.74581e-06	7.53262e-06	8.05666e-06	8.19551e-06	7.2687e-06	6.59673e-06	5.9042e-06	5.65277e-06	5.96736e-06	6.43821e-06	7.49911e-06	7.57394e-06	7.69418e-06	7.90566e-06	6.8047e-06	6.17528e-06	5.94602e-06	5.32745e-06	4.87484e-06	5.39677e-06	5.44606e-06	5.95755e-06	5.85625e-06	5.74473e-06
26	4.33309e-06	4.9375e-06	4.54979e-06	4.99866e-06	6.81018e-06	1.14524e-05	1.76195e-05	3.14494e-05	3.74415e-05	4.59448e-05	5.53255e-05	4.50414e-05	4.35962e-05	4.07016e-05	3.58722e-05	2.95292e-05	2.43605e-05	2.04134e-05	1.59419e-05	1.36662e-05	1.30943e-05	1.10937e-05	9.43035e-06	8.45617e-06	7.26733e-06	6.56459e-06	6.5537e-06	7.10995e-06	7.1821e-06	6.42848e-06	5.78658e-06	5.18199e-06	5.03144e-06	5.38775e-06	5.94059e-06	6.75294e-06	6.65534e-06	6.94116e-06	6.97056e-06	6.05834e-06	5.59184e-06	5.36594e-06	4.69341e-06	4.38813e-06	4.89799e-06	4.93436e-06	5.38513e-06	5.13198e-06	5.04128e-06
27	4.29755e-06	4.57298e-06	4.18886e-06	4.62501e-06	6.48599e-06	1.06357e-05	1.63217e-05	2.80695e-05	3.20592e-05	4.02737e-05	4.57491e-05	3.61983e-05	3.63766e-05	3.30652e-05	2.9283e-05	2.35325e-05	1.93357e-05	1.58614e-05	1.23986e-05	1.09206e-05	1.04818e-05	8.8275e-06	7.72702e-06	6.99406e-06	6.05798e-06	5.61996e-06	5.75681e-06	6.33654e-06	6.3379e-06	5.71335e-06	5.09698e-06	4.58176e-06	4.5486e-06	4.9287e-06	5.5205e-06	6.10388e-06	5.87894e-06	6.27037e-06	6.15209e-06	5.42311e-06	5.08869e-06	4.84476e-06	4.15214e-06	3.99997e-06	4.4731e-06	4.52157e-06	4.84922e-06	4.49586e-06	4.4039e-06
28	4.29798e-06	4.18186e-06	3.90813e-06	4.32484e-06	6.35532e-06	9.89973e-06	1.53286e-05	2.50467e-05	2.75599e-05	3.58358e-05	3.73074e-05	2.96191e-05	3.0729e-05	2.7032e-05	2.41231e-05	1.87682e-05	1.54907e-05	1.24437e-05	9.87008e-06	8.92925e-06	8.4987e-06	7.18568e-06	6.50255e-06	5.90759e-06	5.16516e-06	4.91662e-06	5.14539e-06	5.74782e-06	5.64879e-06	5.14575e-06	4.50632e-06	4.12273e-06	4.19841e-06	4.57454e-06	5.21605e-06	5.5071e-06	5.2004e-06	5.74065e-06	5.42923e-06	4.9437e-06	4.68736e-06	4.3889e-06	3.69012e-06	3.73198e-06	4.12471e-06	4.20503e-06	4.33985e-06	3.93726e-06	3.85496e-06
29	4.12665e-06	3.9981e-06	3.6124e-06	3.99521e-06	5.57642e-06	8.80008e-06	1.27535e-05	2.14054e-05	2.32659e-05	3.02801e-05	3.19017e-05	2.43174e-05	2.62265e-05	2.25445e-05	2.0573e-05	1.56738e-05	1.28597e-05	1.02181e-05	8.17453e-06	7.34498e-06	7.09811e-06	6.03082e-06	5.57796e-06	5.17384e-06	4.53859e-06	4.30805e-06	4.53954e-06	5.13886e-06	5.17321e-06	4.73137e-06	4.11384e-06	3.80772e-06	3.8006e-06	4.17853e-06	4.86984e-06	5.03633e-06	4.60849e-06	5.13841e-06	4.95494e-06	4.57523e-06	4.36475e-06	4.14074e-06	3.4204e-06	3.37811e-06	3.85453e-06	3.87053e-06	3.98333e-06	3.46693e-06	3.42061e-06
30	2.86304e-06	3.00259e-06	2.56709e-06	2.80583e-06	3.4802e-06	5.77308e-06	7.55024e-06	1.34927e-05	1.54943e-05	1.89695e-05	2.22164e-05	1.6522e-05	1.74733e-05	1.54282e-05	1.41971e-05	1.10253e-05	8.78932e-06	7.051e-06	5.63604e-06	4.85403e-06	4.80759e-06	4.16784e-06	3.82379e-06	3.63793e-06	3.20489e-06	2.96338e-06	3.09417e-06	3.49921e-06	3.7246e-06	3.40261e-06	2.98979e-06	2.75003e-06	2.62453e-06	2.91638e-06	3.4158e-06	3.56704e-06	3.23196e-06	3.4758e-06	3.59278e-06	3.29025e-06	3.14412e-06	3.05456e-06	2.53177e-06	2.31648e-06	2.7577e-06	2.72872e-06	2.84805e-06	2.42484e-06	2.37943e-06
[truncated: 32 more columns]

## Sheet: Fig 2C left
time frequency	0	0.01	0.02	0.03	0.04	0.05	0.06	0.07	0.08	0.09	0.1	0.11	0.12	0.13	0.14	0.15	0.16	0.17	0.18	0.19	0.2	0.21	0.22	0.23	0.24	0.25	0.26	0.27	0.28	0.29	0.3	0.31	0.32	0.33	0.34	0.35	0.36	0.37	0.38	0.39	0.4	0.41	0.42	0.43	0.44	0.45	0.46	0.47	0.48
1	-1.59817e-08	3.86192e-07	8.80027e-07	1.15592e-06	1.43364e-06	1.43384e-06	1.22244e-06	1.01475e-06	1.22522e-06	1.71723e-06	2.03762e-06	1.9747e-06	1.89072e-06	1.71699e-06	1.93142e-06	2.2944e-06	2.73204e-06	2.76695e-06	2.59483e-06	2.11598e-06	1.88567e-06	1.92877e-06	2.44449e-06	2.75959e-06	2.96842e-06	3.15874e-06	3.25609e-06	2.8666e-06	2.46496e-06	2.26395e-06	2.47044e-06	2.67284e-06	2.45557e-06	2.11926e-06	1.81441e-06	1.34987e-06	1.46282e-06	1.76942e-06	2.06651e-06	1.76101e-06	1.26213e-06	6.29965e-07	1.65014e-07	-1.33822e-07	6.73508e-08	5.06677e-08	-6.88487e-08	-1.50079e-07	-4.21771e-07
2	2.21612e-06	2.78973e-06	3.76157e-06	4.25801e-06	4.78603e-06	4.79789e-06	4.90661e-06	5.15827e-06	5.85398e-06	6.91722e-06	7.61514e-06	8.10993e-06	8.34412e-06	9.00114e-06	9.62637e-06	1.07039e-05	1.14194e-05	1.16132e-05	1.13828e-05	1.11902e-05	1.13173e-05	1.15769e-05	1.21998e-05	1.249e-05	1.28646e-05	1.315e-05	1.33121e-05	1.31936e-05	1.29768e-05	1.29045e-05	1.32742e-05	1.38543e-05	1.3608e-05	1.32653e-05	1.27938e-05	1.23311e-05	1.24197e-05	1.24721e-05	1.23454e-05	1.13198e-05	1.01938e-05	9.08533e-06	8.75304e-06	8.24047e-06	8.17644e-06	7.9256e-06	7.27319e-06	6.85735e-06	6.27285e-06
3	1.87474e-06	2.6419e-06	3.7267e-06	4.33812e-06	5.10193e-06	5.05185e-06	5.78312e-06	6.57598e-06	7.23085e-06	7.97171e-06	9.01165e-06	9.73122e-06	1.0284e-05	1.10875e-05	1.16542e-05	1.29897e-05	1.39474e-05	1.48289e-05	1.44678e-05	1.37772e-05	1.31307e-05	1.3359e-05	1.37544e-05	1.38653e-05	1.38128e-05	1.36671e-05	1.3392e-05	1.36699e-05	1.42426e-05	1.4751e-05	1.56465e-05	1.66726e-05	1.69398e-05	1.70319e-05	1.67823e-05	1.70499e-05	1.72853e-05	1.70625e-05	1.63795e-05	1.52747e-05	1.3939e-05	1.29023e-05	1.32288e-05	1.29521e-05	1.32072e-05	1.29886e-05	1.26244e-05	1.20069e-05	1.11323e-05
4	-1.0461e-06	-2.74071e-07	4.51386e-07	1.07593e-06	2.24305e-06	2.86971e-06	3.65689e-06	4.2299e-06	4.62947e-06	4.8027e-06	5.77947e-06	5.67064e-06	6.39098e-06	6.54676e-06	6.32706e-06	6.37729e-06	6.7774e-06	7.65183e-06	6.45173e-06	3.78492e-06	1.20355e-06	4.89418e-07	-3.68748e-07	-1.31751e-06	-2.58291e-06	-3.07961e-06	-3.36928e-06	-3.1075e-06	-2.78648e-06	-2.51427e-06	-1.49671e-06	-2.7887e-07	9.75556e-07	2.31617e-06	3.40167e-06	4.62467e-06	5.45177e-06	5.79547e-06	5.39088e-06	5.22422e-06	4.56462e-06	4.72834e-06	5.63206e-06	6.00915e-06	6.82033e-06	7.22956e-06	7.71835e-06	7.32161e-06	6.8069e-06
5	-3.86645e-06	-3.43624e-06	-3.09687e-06	-2.25661e-06	-1.08236e-06	8.00316e-08	1.88955e-07	5.0792e-07	1.3719e-06	1.98361e-06	2.23152e-06	1.38109e-06	1.81711e-06	1.43833e-06	3.75095e-07	-9.58088e-07	-1.1711e-06	-1.2027e-06	-3.30622e-06	-7.72892e-06	-1.17963e-05	-1.42309e-05	-1.64588e-05	-1.83711e-05	-1.97505e-05	-1.9604e-05	-1.96842e-05	-1.99212e-05	-2.06156e-05	-2.07114e-05	-2.01571e-05	-1.85841e-05	-1.6497e-05	-1.41328e-05	-1.17962e-05	-1.0121e-05	-8.61761e-06	-7.74523e-06	-7.05564e-06	-6.20808e-06	-5.39924e-06	-3.67342e-06	-2.16686e-06	-3.79869e-07	7.52443e-07	2.227e-06	2.76686e-06	2.89403e-06	2.632e-06
6	-7.04441e-06	-7.36496e-06	-7.42856e-06	-6.75228e-06	-6.61127e-06	-6.63088e-06	-7.58747e-06	-8.14712e-06	-7.82128e-06	-6.99677e-06	-7.47698e-06	-8.54737e-06	-9.05442e-06	-1.04299e-05	-1.18196e-05	-1.20686e-05	-1.15047e-05	-1.16535e-05	-1.27824e-05	-1.5854e-05	-1.9135e-05	-2.15843e-05	-2.29519e-05	-2.32434e-05	-2.21467e-05	-2.04838e-05	-2.03017e-05	-2.07747e-05	-2.16308e-05	-2.18222e-05	-2.15977e-05	-1.96677e-05	-1.75279e-05	-1.56012e-05	-1.39681e-05	-1.30213e-05	-1.20597e-05	-1.12626e-05	-9.83185e-06	-8.44952e-06	-6.39848e-06	-3.95162e-06	-1.97718e-06	8.11912e-07	2.3293e-06	4.01989e-06	4.21317e-06	4.34828e-06	3.68953e-06
7	-1.03766e-05	-1.21013e-05	-1.32849e-05	-1.39368e-05	-1.56158e-05	-1.83097e-05	-2.15451e-05	-2.48295e-05	-2.74584e-05	-2.87312e-05	-3.02693e-05	-3.22684e-05	-3.42992e-05	-3.65327e-05	-3.73697e-05	-3.50418e-05	-3.19424e-05	-2.94031e-05	-2.65341e-05	-2.4484e-05	-2.33596e-05	-2.18044e-05	-1.96184e-05	-1.63367e-05	-1.15644e-05	-7.35176e-06	-5.61504e-06	-5.66189e-06	-6.37603e-06	-6.94994e-06	-6.92388e-06	-5.82519e-06	-4.83959e-06	-4.61294e-06	-4.94262e-06	-5.69305e-06	-6.41305e-06	-6.29396e-06	-5.31038e-06	-4.014e-06	-2.22182e-06	-2.83849e-07	1.31745e-06	3.69902e-06	5.43677e-06	6.29603e-06	6.49186e-06	5.94315e-06	4.8243e-06
8	-1.32064e-05	-1.65848e-05	-1.95959e-05	-2.23219e-05	-2.6616e-05	-3.28555e-05	-3.9716e-05	-4.69259e-05	-5.38534e-05	-5.96804e-05	-6.31783e-05	-6.61398e-05	-6.97656e-05	-7.14317e-05	-6.96248e-05	-6.35996e-05	-5.58778e-05	-4.86282e-05	-4.03196e-05	-3.11233e-05	-2.29795e-05	-1.60137e-05	-1.01459e-05	-3.47089e-06	4.52156e-06	1.10428e-05	1.40938e-05	1.39064e-05	1.30382e-05	1.25739e-05	1.20516e-05	1.13174e-05	1.04933e-05	9.07402e-06	7.09108e-06	4.52834e-06	2.32914e-06	1.25001e-06	1.35589e-06	2.03089e-06	2.3176e-06	3.00593e-06	3.63389e-06	4.93442e-06	6.25525e-06	6.26814e-06	6.19664e-06	4.92057e-06	3.7128e-06
9	-1.42439e-05	-1.8994e-05	-2.36513e-05	-2.81147e-05	-3.47793e-05	-4.44201e-05	-5.48599e-05	-6.56451e-05	-7.65439e-05	-8.76293e-05	-9.46577e-05	-9.82983e-05	-0.000101968	-0.000102671	-9.7961e-05	-8.70215e-05	-7.31918e-05	-6.11927e-05	-4.87343e-05	-3.37155e-05	-1.89622e-05	-7.54811e-06	1.33298e-08	7.9353e-06	1.74488e-05	2.51288e-05	2.80646e-05	2.67849e-05	2.55213e-05	2.57975e-05	2.51198e-05	2.29196e-05	2.05868e-05	1.83591e-05	1.5968e-05	1.23815e-05	9.1549e-06	7.11109e-06	6.69877e-06	6.73232e-06	5.79517e-06	5.26482e-06	4.95808e-06	5.27394e-06	5.71248e-06	5.09271e-06	4.47071e-06	2.73364e-06	1.68714e-06
10	-1.33974e-05	-1.91602e-05	-2.47656e-05	-3.01074e-05	-3.80159e-05	-5.02376e-05	-6.33843e-05	-7.61317e-05	-9.04307e-05	-0.000106155	-0.000116376	-0.000119451	-0.000121272	-0.000121287	-0.000113654	-9.7426e-05	-7.87816e-05	-6.39064e-05	-4.94595e-05	-3.16832e-05	-1.37279e-05	-8.77063e-07	5.86836e-06	1.25751e-05	2.1663e-05	2.92667e-05	3.10325e-05	2.88229e-05	2.78191e-05	2.90314e-05	2.86412e-05	2.57072e-05	2.29852e-05	2.10853e-05	1.9015e-05	1.52332e-05	1.15143e-05	9.23113e-06	8.76698e-06	8.40079e-06	7.14254e-06	5.91844e-06	5.29258e-06	4.84824e-06	4.53946e-06	3.49297e-06	2.61462e-06	9.52595e-07	-8.65413e-08
11	-1.30711e-05	-1.93608e-05	-2.51753e-05	-3.07541e-05	-3.99039e-05	-5.43222e-05	-6.90828e-05	-8.23885e-05	-9.96694e-05	-0.000118987	-0.000128519	-0.000127861	-0.000127448	-0.000125266	-0.000111105	-8.89736e-05	-6.93363e-05	-5.51083e-05	-3.98451e-05	-2.14631e-05	-4.79875e-06	4.43866e-06	7.88185e-06	1.30515e-05	2.10816e-05	2.62142e-05	2.50561e-05	2.24139e-05	2.31324e-05	2.54046e-05	2.45039e-05	2.12225e-05	1.95213e-05	1.87778e-05	1.65838e-05	1.25613e-05	9.33824e-06	7.82292e-06	7.79985e-06	7.31458e-06	6.15264e-06	5.06597e-06	4.81902e-06	3.93742e-06	2.92424e-06	1.60547e-06	7.3817e-07	-7.164e-07	-1.4545e-06
12	-1.16722e-05	-1.75924e-05	-2.32632e-05	-2.85353e-05	-3.72339e-05	-5.1583e-05	-6.7183e-05	-8.06763e-05	-9.80967e-05	-0.000119477	-0.000130181	-0.000126649	-0.000123089	-0.000119114	-0.000101262	-7.55079e-05	-5.63752e-05	-4.39969e-05	-2.96924e-05	-1.31708e-05	5.17152e-07	6.61133e-06	7.30902e-06	1.03281e-05	1.68021e-05	1.98776e-05	1.69785e-05	1.40386e-05	1.55863e-05	1.87008e-05	1.81213e-05	1.51426e-05	1.42865e-05	1.45421e-05	1.25e-05	8.45069e-06	5.81531e-06	5.07171e-06	5.3532e-06	5.26797e-06	4.60779e-06	4.00932e-06	4.1695e-06	3.46775e-06	1.87215e-06	2.34113e-07	-5.11049e-07	-1.85539e-06	-2.3454e-06
13	-8.9402e-06	-1.3903e-05	-1.91334e-05	-2.37376e-05	-3.02831e-05	-4.28235e-05	-5.90301e-05	-7.20744e-05	-8.73724e-05	-0.000109994	-0.00012273	-0.000116832	-0.000110355	-0.000105638	-8.74718e-05	-6.23112e-05	-4.53432e-05	-3.47304e-05	-2.30668e-05	-1.04036e-05	6.16844e-07	5.78639e-06	5.18347e-06	6.20723e-06	1.09703e-05	1.31914e-05	1.04942e-05	7.52825e-06	8.72614e-06	1.23269e-05	1.2845e-05	1.04815e-05	9.96053e-06	1.06471e-05	8.76094e-06	5.20357e-06	3.03508e-06	2.50637e-06	2.96571e-06	3.61831e-06	3.53306e-06	3.29707e-06	3.75325e-06	3.29109e-06	1.3597e-06	-4.31332e-07	-1.04629e-06	-2.21747e-06	-2.77897e-06
14	-7.38415e-06	-1.14862e-05	-1.57766e-05	-1.96098e-05	-2.49336e-05	-3.64487e-05	-5.26266e-05	-6.43642e-05	-7.8415e-05	-0.000101677	-0.000110917	-9.99129e-05	-9.27737e-05	-8.5872e-05	-6.42059e-05	-4.20293e-05	-3.08319e-05	-2.29534e-05	-1.41599e-05	-5.7657e-06	2.16796e-06	5.35561e-06	3.42862e-06	4.45798e-06	8.29994e-06	8.54891e-06	5.52085e-06	3.07506e-06	4.47405e-06	8.23346e-06	8.68455e-06	6.71861e-06	7.00273e-06	7.53584e-06	4.8479e-06	1.75626e-06	5.78476e-07	3.67009e-07	1.25165e-06	2.57665e-06	2.68661e-06	2.72637e-06	3.50193e-06	2.80041e-06	6.10874e-07	-9.18841e-07	-1.44817e-06	-2.50453e-06	-2.91452e-06
15	-5.98417e-06	-9.17483e-06	-1.24106e-05	-1.54596e-05	-1.98371e-05	-2.95425e-05	-4.4724e-05	-5.57492e-05	-6.78397e-05	-8.96881e-05	-9.69029e-05	-8.25999e-05	-7.43477e-05	-6.57522e-05	-4.22421e-05	-2.30794e-05	-1.70316e-05	-1.23266e-05	-6.56219e-06	-2.05766e-06	3.13414e-06	5.26474e-06	2.8879e-06	3.98982e-06	7.35809e-06	6.08845e-06	2.81332e-06	6.72883e-07	1.70242e-06	5.30639e-06	5.89397e-06	4.31041e-06	4.98084e-06	5.22672e-06	2.06903e-06	-9.28115e-07	-1.32825e-06	-1.18403e-06	-9.78788e-08	1.75377e-06	2.10147e-06	2.15421e-06	3.07433e-06	2.36114e-06	1.67614e-07	-1.11345e-06	-1.57005e-06	-2.51632e-06	-2.81917e-06
16	-4.45154e-06	-6.70031e-06	-8.97349e-06	-1.13751e-05	-1.48332e-05	-2.21874e-05	-3.60689e-05	-4.67994e-05	-5.54893e-05	-7.4781e-05	-8.19955e-05	-6.66696e-05	-5.68339e-05	-4.75595e-05	-2.49084e-05	-8.94922e-06	-6.55841e-06	-4.81997e-06	-1.96577e-06	-5.35187e-07	2.85724e-06	5.21294e-06	3.06116e-06	4.0244e-06	6.88581e-06	4.88987e-06	1.8588e-06	-3.70714e-07	-2.52435e-07	3.19959e-06	4.26265e-06	3.08451e-06	3.55067e-06	3.55686e-06	3.47207e-07	-2.6143e-06	-2.52553e-06	-2.23026e-06	-1.04572e-06	1.15657e-06	1.63255e-06	1.53476e-06	2.50651e-06	1.99449e-06	-2.71772e-09	-1.0631e-06	-1.49963e-06	-2.18859e-06	-2.5529e-06
17	-3.47432e-06	-4.9548e-06	-6.40222e-06	-8.34153e-06	-1.14974e-05	-1.76207e-05	-3.04892e-05	-3.98449e-05	-4.56746e-05	-6.26269e-05	-6.68494e-05	-5.05044e-05	-4.07154e-05	-2.99497e-05	-8.19778e-06	2.99843e-06	1.62952e-06	8.58942e-07	1.2298e-06	5.65437e-07	2.96272e-06	5.16509e-06	3.19021e-06	4.75543e-06	6.83493e-06	3.93386e-06	1.30626e-06	-9.60356e-07	-1.14779e-06	2.22682e-06	3.15711e-06	2.37707e-06	2.64899e-06	2.21431e-06	-1.29622e-06	-3.87779e-06	-3.21504e-06	-2.89234e-06	-1.37821e-06	9.02768e-07	1.11538e-06	9.63096e-07	2.00092e-06	1.3857e-06	-3.39021e-07	-1.02095e-06	-1.475e-06	-1.77706e-06	-2.1648e-06
18	-2.67181e-06	-3.57098e-06	-4.38237e-06	-5.80061e-06	-8.56757e-06	-1.36593e-05	-2.44527e-05	-3.3094e-05	-3.71783e-05	-4.98128e-05	-5.33975e-05	-3.90892e-05	-2.86924e-05	-1.76347e-05	1.91077e-06	1.12273e-05	8.34516e-06	5.30875e-06	3.4607e-06	1.45707e-06	2.65664e-06	4.73285e-06	3.53241e-06	4.9772e-06	6.71373e-06	3.84011e-06	1.25159e-06	-8.52233e-07	-1.50052e-06	1.22614e-06	2.37811e-06	2.02547e-06	2.12992e-06	1.39138e-06	-1.8596e-06	-4.40662e-06	-3.81177e-06	-3.30708e-06	-1.794e-06	4.47704e-07	7.3483e-07	5.00586e-07	1.34088e-06	9.53861e-07	-4.58493e-07	-9.57692e-07	-1.37061e-06	-1.43997e-06	-1.64912e-06
19	-1.94928e-06	-2.47731e-06	-2.7775e-06	-3.61527e-06	-5.80179e-06	-9.66367e-06	-1.74676e-05	-2.69016e-05	-2.91689e-05	-3.67602e-05	-4.33509e-05	-3.2753e-05	-2.09849e-05	-1.17175e-05	5.60847e-06	1.6311e-05	1.35421e-05	8.57548e-06	5.05658e-06	2.16804e-06	1.75051e-06	4.16698e-06	3.88766e-06	4.45713e-06	6.62676e-06	4.41833e-06	1.51719e-06	-1.93525e-07	-1.77541e-06	1.15424e-07	1.8604e-06	1.86786e-06	1.90275e-06	1.15584e-06	-1.38745e-06	-4.44496e-06	-4.32651e-06	-3.58403e-06	-2.43576e-06	-1.59027e-07	5.51134e-07	1.18853e-07	6.28403e-07	8.41848e-07	-3.84627e-07	-8.3155e-07	-1.21731e-06	-1.18594e-06	-1.11529e-06
20	-1.54711e-06	-1.68969e-06	-1.72653e-06	-2.34866e-06	-4.61931e-06	-7.94976e-06	-1.48907e-05	-2.28267e-05	-2.27821e-05	-2.9178e-05	-3.41009e-05	-2.38392e-05	-1.35428e-05	-4.27234e-06	1.17174e-05	1.91488e-05	1.49132e-05	9.07214e-06	4.9312e-06	1.85826e-06	1.51629e-06	3.99276e-06	3.71713e-06	4.61141e-06	6.30367e-06	3.70826e-06	1.34788e-06	-2.64145e-07	-1.81449e-06	1.39186e-07	1.59452e-06	1.85668e-06	1.64811e-06	6.76579e-07	-1.86733e-06	-4.6213e-06	-4.23637e-06	-3.54649e-06	-2.20944e-06	-1.70528e-07	3.1208e-07	-1.98812e-07	3.68125e-07	5.06289e-07	-5.23327e-07	-7.66104e-07	-1.14195e-06	-7.95505e-07	-7.55164e-07
21	-1.32907e-06	-1.18182e-06	-1.0413e-06	-1.63291e-06	-3.98855e-06	-7.34813e-06	-1.39375e-05	-1.96148e-05	-1.80328e-05	-2.39237e-05	-2.55155e-05	-1.53798e-05	-7.3917e-06	2.35468e-06	1.67872e-05	2.02551e-05	1.47495e-05	8.68507e-06	4.22842e-06	1.37437e-06	1.57046e-06	3.7417e-06	3.33146e-06	4.83061e-06	5.71664e-06	2.70035e-06	9.9653e-07	-5.17549e-07	-1.61664e-06	4.32385e-07	1.38977e-06	1.83886e-06	1.4676e-06	1.87193e-07	-2.49189e-06	-4.63173e-06	-3.91994e-06	-3.34114e-06	-1.719e-06	-4.19499e-09	7.3056e-08	-3.88747e-07	2.53639e-07	1.46186e-07	-6.90386e-07	-7.33254e-07	-1.0627e-06	-4.36962e-07	-4.03732e-07
22	-1.11238e-06	-8.46309e-07	-5.31467e-07	-9.63197e-07	-2.98916e-06	-6.17528e-06	-1.13041e-05	-1.63653e-05	-1.38989e-05	-1.78224e-05	-1.94795e-05	-1.13417e-05	-4.20939e-06	4.29185e-06	1.70124e-05	2.01795e-05	1.49429e-05	8.7285e-06	4.00756e-06	1.34678e-06	1.20936e-06	3.2504e-06	3.04692e-06	4.35001e-06	5.16935e-06	2.44984e-06	8.71568e-07	-3.10804e-07	-1.49018e-06	2.16704e-07	1.18755e-06	1.78375e-06	1.42001e-06	9.6993e-08	-2.27805e-06	-4.32538e-06	-3.73172e-06	-3.15839e-06	-1.64705e-06	-8.90511e-08	-2.10318e-08	-4.84713e-07	3.35603e-08	7.12e-08	-6.80948e-07	-6.44276e-07	-9.13791e-07	-1.98316e-07	-7.01831e-09
23	-9.69528e-07	-5.9764e-07	-2.15868e-07	-5.49257e-07	-2.3934e-06	-5.34214e-06	-9.47105e-06	-1.36547e-05	-1.04528e-05	-1.33092e-05	-1.46637e-05	-7.97981e-06	-1.87477e-06	5.66615e-06	1.67049e-05	1.90794e-05	1.41547e-05	8.08711e-06	3.51292e-06	1.18005e-06	1.00184e-06	2.86891e-06	2.70535e-06	3.92101e-06	4.54769e-06	2.03458e-06	7.17366e-07	-2.66572e-07	-1.36891e-06	1.32364e-07	1.02691e-06	1.75751e-06	1.30503e-06	-1.37724e-08	-2.18838e-06	-4.01472e-06	-3.42899e-06	-2.90091e-06	-1.43346e-06	-1.01081e-07	-9.37395e-08	-5.48327e-07	-6.3151e-08	8.21861e-09	-6.49099e-07	-5.60645e-07	-7.60089e-07	8.47071e-08	3.21824e-07
24	-8.65005e-07	-6.19162e-07	-3.86256e-08	-2.86721e-07	-1.44601e-06	-4.28934e-06	-7.18843e-06	-1.12387e-05	-8.54645e-06	-9.22912e-06	-1.08975e-05	-6.51296e-06	-1.04975e-06	4.84427e-06	1.42326e-05	1.77792e-05	1.40206e-05	8.50882e-06	3.65194e-06	1.35696e-06	7.17007e-07	2.28528e-06	2.37087e-06	3.20539e-06	4.00701e-06	2.1607e-06	5.86595e-07	-1.56734e-08	-1.18389e-06	-2.31072e-07	7.62245e-07	1.47328e-06	1.4648e-06	1.1956e-07	-1.65081e-06	-3.5205e-06	-3.27726e-06	-2.68667e-06	-1.58018e-06	-1.9527e-07	-1.11983e-07	-4.9702e-07	-2.75908e-07	6.12379e-08	-5.69664e-07	-4.91529e-07	-6.19551e-07	8.58788e-08	6.85483e-07
25	-7.91854e-07	-6.61753e-07	3.41791e-08	-1.25229e-07	-7.08143e-07	-3.31016e-06	-5.16341e-06	-9.08241e-06	-7.0443e-06	-5.97273e-06	-8.08317e-06	-5.74404e-06	-8.68856e-07	3.54594e-06	1.14696e-05	1.61966e-05	1.36222e-05	8.69804e-06	3.77014e-06	1.53527e-06	4.98249e-07	1.7353e-06	2.05058e-06	2.53779e-06	3.50876e-06	2.27597e-06	5.06198e-07	1.78345e-07	-1.02407e-06	-5.65593e-07	5.14124e-07	1.19667e-06	1.55815e-06	2.50228e-07	-1.18444e-06	-3.02585e-06	-3.08405e-06	-2.48027e-06	-1.70518e-06	-3.17473e-07	-1.37795e-07	-4.33392e-07	-4.19456e-07	1.02759e-07	-4.74899e-07	-4.11409e-07	-4.39644e-07	1.33178e-07	9.69911e-07
26	-7.47177e-07	-5.48957e-07	8.58319e-08	-1.29921e-07	-7.31072e-07	-3.10246e-06	-4.49603e-06	-7.63901e-06	-4.8822e-06	-4.34648e-06	-5.63358e-06	-3.62399e-06	1.92254e-07	4.29567e-06	1.10702e-05	1.42452e-05	1.17095e-05	7.21547e-06	2.90896e-06	1.24685e-06	4.96594e-07	1.60061e-06	1.66156e-06	2.34694e-06	2.97676e-06	1.66894e-06	3.2174e-07	-8.92731e-09	-1.00432e-06	-4.46858e-07	4.18762e-07	1.16367e-06	1.32e-06	4.18138e-08	-1.42576e-06	-2.84331e-06	-2.64533e-06	-2.17404e-06	-1.32682e-06	-2.5141e-07	-2.38435e-07	-4.84656e-07	-3.40193e-07	4.72395e-08	-4.85493e-07	-3.25416e-07	-2.73699e-07	5.12086e-07	1.19639e-06
27	-7.13462e-07	-4.46219e-07	6.05252e-08	-1.74885e-07	-8.54882e-07	-2.87175e-06	-3.97891e-06	-6.275e-06	-3.23232e-06	-3.06015e-06	-3.8611e-06	-1.98043e-06	1.09123e-06	4.85508e-06	1.0505e-05	1.23625e-05	9.82306e-06	5.75015e-06	2.18445e-06	9.80504e-07	5.18524e-07	1.44824e-06	1.38266e-06	2.13053e-06	2.49028e-06	1.14097e-06	1.44853e-07	-2.01418e-07	-9.69538e-07	-3.48131e-07	3.67486e-07	1.1338e-06	1.01677e-06	-2.02464e-07	-1.63707e-06	-2.66302e-06	-2.24285e-06	-1.85983e-06	-9.87467e-07	-2.2191e-07	-3.33858e-07	-5.2824e-07	-2.59291e-07	-1.97412e-08	-4.73438e-07	-2.56203e-07	-6.29237e-08	8.80126e-07	1.35299e-06
28	-6.98876e-07	-3.27899e-07	-3.40519e-08	-2.36525e-07	-1.06971e-06	-2.56194e-06	-3.51144e-06	-4.92044e-06	-1.9622e-06	-2.06627e-06	-2.58259e-06	-7.93147e-07	1.59475e-06	5.16298e-06	9.74525e-06	1.05192e-05	8.09582e-06	4.38356e-06	1.6214e-06	7.61129e-07	5.91542e-07	1.23272e-06	1.16928e-06	1.93586e-06	2.05267e-06	6.67298e-07	4.55406e-08	-4.06142e-07	-8.91757e-07	-2.74054e-07	3.30926e-07	1.12172e-06	6.34484e-07	-4.105e-07	-1.86758e-06	-2.42735e-06	-1.83435e-06	-1.59469e-06	-6.73152e-07	-2.8593e-07	-4.4461e-07	-5.52501e-07	-1.5142e-07	-1.35343e-07	-4.31983e-07	-1.91079e-07	2.1442e-07	1.26568e-06	1.41259e-06
29	-6.54297e-07	-3.81631e-07	-4.99769e-08	-3.54785e-07	-9.2583e-07	-2.2744e-06	-2.53618e-06	-4.19767e-06	-1.25441e-06	-1.29745e-06	-1.47678e-06	-3.71953e-07	1.45679e-06	4.52411e-06	8.42602e-06	9.08693e-06	7.10695e-06	3.9192e-06	1.29962e-06	7.2335e-07	4.93987e-07	1.06592e-06	8.50053e-07	1.67764e-06	1.77992e-06	5.47416e-07	-4.65441e-08	-4.09629e-07	-8.91996e-07	-3.28297e-07	2.13181e-07	8.85775e-07	5.84356e-07	-3.80046e-07	-1.85483e-06	-2.26972e-06	-1.59409e-06	-1.38526e-06	-6.04556e-07	-3.24227e-07	-5.36084e-07	-5.97555e-07	-2.00667e-07	-1.06802e-07	-4.77287e-07	-1.67745e-07	2.8131e-07	1.3987e-06	1.66421e-06
30	-4.51595e-07	-3.91945e-07	-2.92983e-08	-3.3367e-07	-4.6128e-07	-1.49701e-06	-1.24607e-06	-2.87193e-06	-9.83278e-07	-5.88542e-07	-5.80717e-07	-4.62011e-07	7.83562e-07	2.63452e-06	5.2386e-06	6.24768e-06	5.19358e-06	3.16226e-06	1.0133e-06	6.12418e-07	2.68301e-07	6.90678e-07	4.77984e-07	1.05555e-06	1.23139e-06	5.64617e-07	-7.79141e-08	-2.17615e-07	-6.66846e-07	-3.54087e-07	5.62325e-08	4.30781e-07	5.74814e-07	-1.81485e-07	-1.2086e-06	-1.62896e-06	-1.18644e-06	-9.39181e-07	-5.61319e-07	-2.51207e-07	-4.25795e-07	-4.69452e-07	-2.59239e-07	-8.33255e-09	-3.89661e-07	-1.44075e-07	1.55513e-07	9.68351e-07	1.43584e-06
[truncated: 32 more columns]

## Sheet: Fig 2C right
time	alpha_power	alpha_power_SEM
0	-1.31182e-05	4.04844e-06
0.01	-1.83384e-05	5.56482e-06
0.02	-2.32903e-05	7.13975e-06
0.03	-2.79667e-05	8.83912e-06
0.04	-3.53098e-05	1.14654e-05
0.05	-4.66837e-05	1.46633e-05
0.06	-5.88452e-05	1.7419e-05
0.07	-7.03535e-05	1.95121e-05
0.08	-8.37188e-05	2.35871e-05
0.09	-9.83855e-05	3.06546e-05
0.1	-0.000106583	3.52441e-05
0.11	-0.00010768	3.61853e-05
0.12	-0.000108708	3.72352e-05
0.13	-0.000107954	3.99858e-05
0.14	-9.87213e-05	4.01408e-05
0.15	-8.25057e-05	3.63361e-05
0.16	-6.67125e-05	3.19863e-05
0.17	-5.45665e-05	2.83625e-05
0.18	-4.16102e-05	2.62796e-05
0.19	-2.62312e-05	2.62507e-05
0.2	-1.19902e-05	2.73481e-05
0.21	-2.67778e-06	2.70969e-05
0.22	2.18533e-06	2.58649e-05
0.23	8.08381e-06	2.54152e-05
0.24	1.63034e-05	2.53026e-05
0.25	2.2306e-05	2.43172e-05
0.26	2.30451e-05	2.2671e-05
0.27	2.11933e-05	2.11517e-05
0.28	2.10194e-05	2.0592e-05
0.29	2.23016e-05	2.07137e-05
0.3	2.16876e-05	2.04024e-05
0.31	1.92619e-05	1.95133e-05
0.32	1.75746e-05	1.86346e-05
0.33	1.63677e-05	1.79409e-05
0.34	1.42316e-05	1.69763e-05
0.35	1.0631e-05	1.56851e-05
0.36	7.63037e-06	1.47587e-05
0.37	6.09737e-06	1.46007e-05
0.38	5.99494e-06	1.45252e-05
0.39	5.94931e-06	1.43182e-05
0.4	5.20315e-06	1.41526e-05
0.41	4.65289e-06	1.39165e-05
0.42	4.57462e-06	1.35225e-05
0.43	4.49235e-06	1.34724e-05
0.44	4.26072e-06	1.40988e-05
0.45	3.33868e-06	1.45693e-05
0.46	2.70182e-06	1.43216e-05
0.47	1.207e-06	1.36619e-05
0.48	3.027e-07	1.32345e-05
0.49	1.20521e-08	1.34358e-05
0.5	-5.42779e-07	1.42298e-05
0.51	-2.13522e-06	1.46511e-05
0.52	-4.10418e-06	1.37118e-05
0.53	-4.96031e-06	1.20547e-05
0.54	-4.90239e-06	1.1038e-05
0.55	-5.00266e-06	1.08889e-05
0.56	-5.63841e-06	1.07713e-05
0.57	-6.02772e-06	1.03459e-05
0.58	-4.9823e-06	1.02887e-05
0.59	-3.36174e-06	1.12349e-05
0.6	-2.19158e-06	1.28221e-05
0.61	-1.84148e-06	1.40678e-05
0.62	-1.2759e-06	1.46401e-05
0.63	-3.70781e-07	1.49847e-05
0.64	-1.4653e-07	1.52644e-05
0.65	-9.69006e-07	1.50284e-05
0.66	-2.53003e-06	1.40309e-05
0.67	-3.84616e-06	1.28037e-05
0.68	-5.13951e-06	1.17142e-05
0.69	-6.27326e-06	1.0539e-05
0.7	-7.42094e-06	9.29093e-06
0.71	-8.43625e-06	8.36938e-06
0.72	-8.8195e-06	7.76628e-06
0.73	-9.16207e-06	7.08052e-06
0.74	-9.84462e-06	6.36848e-06
0.75	-1.04212e-05	6.14905e-06
0.76	-1.06658e-05	6.40406e-06
0.77	-1.02556e-05	6.75939e-06
0.78	-9.63397e-06	6.93244e-06
0.79	-9.18338e-06	7.12348e-06
0.8	-8.97533e-06	7.48538e-06

## Sheet: Fig 2D
channel	power(att-unatt)
'Fp1'	-7.809e-06
'AF7'	-6.83457e-06
'F7'	-6.67368e-06
'Fp2'	-1.22686e-05
'AF8'	-4.10883e-06
'F8'	-1.28534e-05
'F5'	-5.94766e-06
'F3'	-1.33843e-05
'F1'	-5.28301e-06
'Fz'	-6.37692e-06
'F2'	-1.25899e-05
'F4'	-1.19495e-06
'F6'	-3.29553e-06
'AF4'	-1.17391e-05
'AF3'	-1.56797e-05
'FT7'	3.28231e-07
'FC5'	9.20763e-06
'FC3'	-8.44867e-06
'FC1'	6.86174e-06
'FCz'	-1.14154e-05
'FC2'	6.97363e-06
'FC4'	7.12255e-06
'FC6'	8.65238e-06
'FT8'	7.87681e-06
'T8'	-2.2089e-06
'C6'	1.73882e-05
'C4'	9.27498e-06
'C2'	-1.51225e-05
'Cz'	-9.00394e-06
'C1'	-3.45438e-06
'C3'	-2.02021e-07
'C5'	9.77377e-06
'T7'	-7.68617e-06
'TP9'	-2.57658e-06
'TP7'	9.01119e-06
'CP5'	-4.99239e-06
'CP3'	-1.68619e-06
'CP1'	-1.88182e-05
'CPz'	-3.89139e-05
'CP2'	-3.79749e-05
'CP4'	-2.19992e-05
'CP6'	1.70438e-05
'TP8'	6.84319e-06
'TP10'	-1.41756e-05
'P8'	1.49666e-05
'P6'	2.28322e-05
'P4'	-2.59335e-05
'P2'	-7.07655e-05
'Pz'	-8.37165e-05
'P1'	-2.96998e-05
'P3'	-9.53524e-06
'P5'	1.63182e-05
'P7'	5.70894e-06
'PO8'	2.44135e-05
'PO4'	6.82858e-06
'POz'	-2.21935e-05
'PO3'	5.6882e-06
'PO7'	1.68355e-05
'O1'	1.2718e-05
'Oz'	1.90588e-05
'O2'	3.30817e-05
