# Supplementary material for: Sequential sampling of visual objects during sustained attention
Source: PLoS Biol. 2017 Jun 28;15(6):e2001903. doi: 10.1371/journal.pbio.2001903 (PMC5489144; doi:10.1371/journal.pbio.2001903)
Supplement: S2 Data — (XLSX) [file pbio.2001903.s007.xlsx]

## Sheet: Fig 3A left
time frequency	0	0.01	0.02	0.03	0.04	0.05	0.06	0.07	0.08	0.09	0.1	0.11	0.12	0.13	0.14	0.15	0.16	0.17	0.18	0.19	0.2	0.21	0.22	0.23	0.24	0.25	0.26	0.27	0.28	0.29	0.3	0.31	0.32	0.33	0.34	0.35	0.36	0.37	0.38	0.39	0.4	0.41	0.42	0.43	0.44	0.45	0.46	0.47	0.48
1	-8.16401e-07	-6.02164e-07	-6.95023e-07	-8.95111e-07	-1.06915e-06	-9.64191e-07	-8.99053e-07	-6.11165e-07	-4.10986e-07	-6.17183e-07	-1.08434e-06	-1.3419e-06	-1.0629e-06	-7.71626e-07	-9.58035e-07	-1.3399e-06	-1.007e-06	-7.08799e-07	-6.18e-07	-3.7294e-07	-5.77176e-07	-1.06979e-06	-1.26375e-06	-1.00922e-06	-8.04163e-07	-9.58018e-07	-1.20816e-06	-8.26004e-07	-2.29088e-07	-1.71166e-07	-5.52568e-07	-8.52121e-07	-1.52512e-06	-1.61359e-06	-1.37763e-06	-1.15555e-06	-1.44797e-06	-1.78744e-06	-1.28182e-06	-8.78204e-07	-6.72779e-07	-5.79069e-07	-8.37699e-07	-1.19598e-06	-1.44412e-06	-1.36769e-06	-1.22212e-06	-1.15523e-06	-1.17263e-06
2	-6.53488e-07	-9.89605e-08	1.75225e-07	-1.14802e-07	-6.54003e-07	-4.90166e-07	-4.62289e-07	-1.45467e-07	-7.17993e-08	-3.60733e-07	-1.08434e-06	-1.6455e-06	-1.54104e-06	-1.21052e-06	-1.18974e-06	-1.4319e-06	-8.08047e-07	-4.11699e-08	1.92247e-07	3.81987e-08	-5.15386e-07	-1.38355e-06	-1.60127e-06	-1.08375e-06	-4.19972e-07	-7.24413e-07	-1.84408e-06	-1.97098e-06	-2.04612e-06	-2.25456e-06	-2.58902e-06	-3.03298e-06	-4.13337e-06	-4.58462e-06	-3.98657e-06	-3.45635e-06	-3.64232e-06	-4.25108e-06	-3.9939e-06	-3.93338e-06	-4.13905e-06	-4.53229e-06	-5.29631e-06	-6.41672e-06	-6.76619e-06	-6.48227e-06	-6.05432e-06	-5.76014e-06	-5.97554e-06
3	5.88649e-07	1.25279e-06	2.01769e-06	2.45687e-06	2.48084e-06	2.85927e-06	3.08689e-06	3.57295e-06	3.79456e-06	3.97612e-06	3.87406e-06	3.12953e-06	2.26474e-06	2.03161e-06	2.44045e-06	2.73357e-06	2.95841e-06	3.55288e-06	3.1698e-06	2.09321e-06	1.20819e-06	5.33335e-07	3.54552e-08	-4.50015e-07	-6.35586e-07	-1.48135e-06	-3.35251e-06	-4.65796e-06	-5.82673e-06	-6.60441e-06	-6.94222e-06	-7.07263e-06	-7.30949e-06	-7.60109e-06	-7.39949e-06	-7.51787e-06	-7.81144e-06	-8.35912e-06	-9.18316e-06	-1.0243e-05	-1.13124e-05	-1.24908e-05	-1.40021e-05	-1.51922e-05	-1.54826e-05	-1.56259e-05	-1.53972e-05	-1.46317e-05	-1.44512e-05
4	-2.59955e-08	4.11613e-07	1.44766e-06	2.6244e-06	3.82575e-06	4.81026e-06	5.67832e-06	6.31802e-06	6.98538e-06	7.67903e-06	8.12386e-06	7.86826e-06	7.25009e-06	7.31628e-06	8.04771e-06	8.59054e-06	8.14997e-06	7.22271e-06	5.48295e-06	3.91511e-06	2.72817e-06	1.56073e-06	3.3319e-07	-6.86899e-07	-1.58418e-06	-2.92462e-06	-4.88084e-06	-6.74592e-06	-7.88754e-06	-9.14858e-06	-9.81299e-06	-9.67939e-06	-8.91221e-06	-8.64999e-06	-8.88778e-06	-9.34623e-06	-9.91927e-06	-1.0706e-05	-1.23085e-05	-1.40301e-05	-1.54757e-05	-1.67978e-05	-1.80898e-05	-1.84753e-05	-1.84613e-05	-1.87465e-05	-1.84827e-05	-1.75348e-05	-1.68314e-05
5	-3.38733e-06	-3.71568e-06	-3.31032e-06	-2.8852e-06	-2.09568e-06	-1.11943e-06	-3.94164e-07	-7.94146e-07	-1.32453e-06	-1.30003e-06	-1.17847e-06	-1.34299e-06	-1.31458e-06	-5.19829e-07	2.87982e-07	1.20542e-06	1.82038e-06	8.85482e-07	-3.16967e-07	-1.5351e-07	6.07371e-07	1.08374e-06	2.26088e-06	4.52663e-06	5.97864e-06	5.82427e-06	4.84204e-06	3.67961e-06	3.1995e-06	2.12061e-06	1.29004e-06	9.15233e-07	9.62552e-07	2.80628e-07	-7.7608e-07	-1.73375e-06	-2.95804e-06	-4.48648e-06	-6.2231e-06	-7.59973e-06	-8.38172e-06	-8.76529e-06	-8.76515e-06	-8.17119e-06	-7.69486e-06	-7.75423e-06	-7.73975e-06	-7.39258e-06	-6.89189e-06
6	-6.76895e-06	-8.76549e-06	-1.01963e-05	-1.16071e-05	-1.29219e-05	-1.36852e-05	-1.52197e-05	-1.88473e-05	-2.28997e-05	-2.54772e-05	-2.74827e-05	-2.94438e-05	-3.0681e-05	-3.08836e-05	-3.10778e-05	-2.94941e-05	-2.57529e-05	-2.27308e-05	-1.92632e-05	-1.31445e-05	-5.88801e-06	1.75962e-06	1.11599e-05	2.11751e-05	2.80825e-05	3.16009e-05	3.31531e-05	3.32263e-05	3.30904e-05	3.26398e-05	3.12318e-05	2.82192e-05	2.45453e-05	2.04572e-05	1.70117e-05	1.42342e-05	1.13015e-05	8.29161e-06	5.84767e-06	4.30399e-06	4.2093e-06	5.09059e-06	6.25799e-06	7.49513e-06	8.1778e-06	8.03016e-06	7.51728e-06	6.94868e-06	6.50957e-06
7	-7.96314e-06	-1.13571e-05	-1.49611e-05	-1.85657e-05	-2.23404e-05	-2.59884e-05	-3.04852e-05	-3.73109e-05	-4.52888e-05	-5.21994e-05	-5.76144e-05	-6.13876e-05	-6.44328e-05	-6.74143e-05	-6.92662e-05	-6.71795e-05	-6.00409e-05	-5.08131e-05	-4.03579e-05	-2.68006e-05	-1.17548e-05	5.20624e-06	2.41738e-05	4.23311e-05	5.5854e-05	6.4597e-05	6.92407e-05	7.01679e-05	7.01101e-05	7.01716e-05	6.79615e-05	6.20326e-05	5.37245e-05	4.54267e-05	3.91844e-05	3.47833e-05	3.03049e-05	2.51306e-05	2.03861e-05	1.72021e-05	1.64688e-05	1.74832e-05	1.84559e-05	1.91621e-05	1.94239e-05	1.9042e-05	1.84509e-05	1.74881e-05	1.59647e-05
8	-7.48742e-06	-1.11426e-05	-1.60169e-05	-2.18071e-05	-2.78008e-05	-3.41781e-05	-4.07944e-05	-4.90165e-05	-6.02866e-05	-7.11027e-05	-7.85019e-05	-8.14017e-05	-8.41837e-05	-8.89465e-05	-9.06663e-05	-8.64733e-05	-7.46958e-05	-5.95488e-05	-4.37371e-05	-2.56554e-05	-5.13026e-06	1.79413e-05	4.08486e-05	6.1717e-05	7.88606e-05	9.07214e-05	9.62311e-05	9.63009e-05	9.56822e-05	9.60001e-05	9.37565e-05	8.63795e-05	7.48605e-05	6.4265e-05	5.74923e-05	5.326e-05	4.82965e-05	4.11889e-05	3.4312e-05	3.00643e-05	2.86162e-05	2.85483e-05	2.81305e-05	2.7113e-05	2.64296e-05	2.60026e-05	2.5302e-05	2.39827e-05	2.15108e-05
9	-6.30775e-06	-9.52045e-06	-1.40582e-05	-2.04018e-05	-2.75479e-05	-3.55699e-05	-4.35885e-05	-5.22754e-05	-6.48394e-05	-7.77625e-05	-8.64142e-05	-8.81351e-05	-8.79287e-05	-9.09579e-05	-9.09172e-05	-8.38944e-05	-6.64502e-05	-4.60641e-05	-2.77704e-05	-9.08073e-06	1.3272e-05	3.77342e-05	5.88257e-05	7.60765e-05	9.10041e-05	0.000102208	0.00010684	0.000104788	0.000101972	0.000101297	9.95334e-05	9.21071e-05	7.91747e-05	6.78044e-05	6.20483e-05	5.9556e-05	5.54417e-05	4.78577e-05	4.08541e-05	3.722e-05	3.65194e-05	3.5985e-05	3.44664e-05	3.20843e-05	3.04828e-05	2.9973e-05	2.90414e-05	2.72044e-05	2.39246e-05
10	-4.64306e-06	-6.94102e-06	-1.00996e-05	-1.50038e-05	-2.16781e-05	-2.99095e-05	-3.83972e-05	-4.67172e-05	-5.83069e-05	-7.2664e-05	-8.26276e-05	-8.36558e-05	-7.93474e-05	-7.89559e-05	-7.70489e-05	-6.70489e-05	-4.51994e-05	-2.18575e-05	-4.51584e-06	1.18539e-05	3.2585e-05	5.41229e-05	6.98612e-05	8.0538e-05	9.08272e-05	9.97346e-05	0.000102816	9.83306e-05	9.24759e-05	9.02529e-05	8.88794e-05	8.19953e-05	6.9203e-05	5.79974e-05	5.36718e-05	5.29838e-05	5.03007e-05	4.38916e-05	3.85048e-05	3.65387e-05	3.70958e-05	3.69419e-05	3.53772e-05	3.29065e-05	3.0968e-05	3.00873e-05	2.89712e-05	2.68098e-05	2.30539e-05
11	-3.56062e-06	-4.99048e-06	-6.86509e-06	-1.01252e-05	-1.53011e-05	-2.25673e-05	-3.04471e-05	-3.76973e-05	-4.84198e-05	-6.38236e-05	-7.31696e-05	-7.08094e-05	-6.33749e-05	-6.12747e-05	-5.61499e-05	-3.99981e-05	-1.39461e-05	8.09368e-06	2.07768e-05	3.41448e-05	5.24063e-05	6.76808e-05	7.47762e-05	7.8806e-05	8.53276e-05	9.08007e-05	8.97805e-05	8.17015e-05	7.40176e-05	7.15439e-05	6.96333e-05	6.14858e-05	4.91484e-05	4.08417e-05	3.96833e-05	4.00697e-05	3.73896e-05	3.24293e-05	3.00284e-05	3.07675e-05	3.23496e-05	3.22255e-05	3.11223e-05	2.93086e-05	2.76645e-05	2.64473e-05	2.49656e-05	2.2259e-05	1.82883e-05
12	-2.93764e-06	-3.77922e-06	-4.63244e-06	-6.35691e-06	-9.30908e-06	-1.43048e-05	-2.07575e-05	-2.69568e-05	-3.59116e-05	-5.03983e-05	-6.05335e-05	-5.74952e-05	-4.85652e-05	-4.52391e-05	-3.79978e-05	-1.88346e-05	8.5667e-06	2.92689e-05	3.88005e-05	4.83072e-05	6.30589e-05	7.34447e-05	7.40155e-05	7.31528e-05	7.63967e-05	7.87672e-05	7.49878e-05	6.50565e-05	5.6079e-05	5.27458e-05	5.02978e-05	4.21666e-05	3.10355e-05	2.51545e-05	2.59617e-05	2.6939e-05	2.44135e-05	2.07113e-05	2.03413e-05	2.29282e-05	2.5301e-05	2.5465e-05	2.49491e-05	2.40329e-05	2.27489e-05	2.12012e-05	1.94017e-05	1.65462e-05	1.27753e-05
13	-2.34579e-06	-2.71133e-06	-2.7129e-06	-3.06085e-06	-3.79024e-06	-6.06025e-06	-1.11746e-05	-1.65941e-05	-2.26076e-05	-3.5596e-05	-4.82714e-05	-4.6412e-05	-3.75506e-05	-3.32805e-05	-2.529e-05	-7.86328e-06	1.70611e-05	3.74383e-05	4.51485e-05	5.05611e-05	6.17619e-05	6.88084e-05	6.65251e-05	6.34964e-05	6.41454e-05	6.48047e-05	6.10644e-05	5.16329e-05	4.18157e-05	3.7319e-05	3.5203e-05	2.90324e-05	1.99793e-05	1.50134e-05	1.56993e-05	1.68459e-05	1.52753e-05	1.2776e-05	1.30086e-05	1.60436e-05	1.86626e-05	1.92932e-05	1.9374e-05	1.91079e-05	1.78244e-05	1.59499e-05	1.40997e-05	1.16473e-05	8.50925e-06
14	-2.09686e-06	-2.12659e-06	-1.60037e-06	-1.35142e-06	-8.25888e-07	-1.37805e-06	-5.84615e-06	-1.06048e-05	-1.47432e-05	-2.76085e-05	-4.02727e-05	-3.58152e-05	-2.79059e-05	-2.47814e-05	-1.44366e-05	2.46783e-06	2.40635e-05	4.20089e-05	4.56387e-05	4.88537e-05	5.84328e-05	6.06064e-05	5.57784e-05	5.29222e-05	5.2272e-05	5.14848e-05	4.72605e-05	3.81067e-05	2.91163e-05	2.52899e-05	2.35211e-05	1.80925e-05	1.10836e-05	8.26663e-06	9.30583e-06	9.97414e-06	8.65693e-06	7.24441e-06	8.39561e-06	1.1742e-05	1.4009e-05	1.44419e-05	1.48645e-05	1.47011e-05	1.30808e-05	1.1145e-05	9.27385e-06	7.03538e-06	4.64468e-06
15	-1.89973e-06	-1.82378e-06	-1.07362e-06	-6.65789e-07	2.97794e-07	8.25793e-07	-2.70379e-06	-7.15101e-06	-1.00422e-05	-2.14314e-05	-3.35187e-05	-2.8193e-05	-2.08032e-05	-1.94863e-05	-8.11502e-06	7.71787e-06	2.52492e-05	4.11458e-05	4.25591e-05	4.38429e-05	5.21841e-05	5.13988e-05	4.52335e-05	4.29403e-05	4.15601e-05	3.98545e-05	3.58282e-05	2.76464e-05	1.99687e-05	1.67558e-05	1.52885e-05	1.08074e-05	5.46912e-06	4.20527e-06	5.43899e-06	5.59602e-06	4.49952e-06	3.86512e-06	5.48863e-06	8.78008e-06	1.07862e-05	1.09391e-05	1.13866e-05	1.12227e-05	9.4256e-06	7.6224e-06	5.83242e-06	3.769e-06	2.08097e-06
16	-1.66167e-06	-1.62023e-06	-7.71118e-07	-3.37147e-07	6.10638e-07	1.80331e-06	-6.08273e-07	-5.1554e-06	-6.85685e-06	-1.5506e-05	-2.75129e-05	-2.27446e-05	-1.5729e-05	-1.62122e-05	-5.23819e-06	8.15447e-06	2.12468e-05	3.65229e-05	3.70995e-05	3.65253e-05	4.38755e-05	4.21609e-05	3.61014e-05	3.4227e-05	3.21744e-05	3.0219e-05	2.7179e-05	2.06045e-05	1.41293e-05	1.10903e-05	1.00707e-05	6.91189e-06	2.83307e-06	2.12601e-06	3.06102e-06	3.03972e-06	2.35054e-06	2.13334e-06	3.65718e-06	6.63234e-06	8.54942e-06	8.46834e-06	8.79181e-06	8.6361e-06	6.86883e-06	5.35945e-06	3.7739e-06	2.03649e-06	9.52529e-07
17	-1.49675e-06	-1.40137e-06	-4.77561e-07	-1.21674e-07	6.56373e-07	1.86007e-06	-1.20307e-07	-4.6783e-06	-5.425e-06	-1.25676e-05	-2.31262e-05	-1.68959e-05	-1.12245e-05	-1.32359e-05	-1.8504e-06	8.65801e-06	1.83979e-05	3.23572e-05	3.05065e-05	2.97925e-05	3.64052e-05	3.3257e-05	2.80342e-05	2.67442e-05	2.41798e-05	2.23217e-05	1.98227e-05	1.45191e-05	9.47417e-06	7.12201e-06	6.54915e-06	4.08327e-06	1.12538e-06	1.13248e-06	1.75314e-06	1.63265e-06	1.19207e-06	1.30466e-06	2.83979e-06	5.5689e-06	7.13816e-06	6.68661e-06	6.92652e-06	6.5793e-06	4.82935e-06	3.77567e-06	2.38032e-06	1.08246e-06	4.97067e-07
18	-1.28212e-06	-1.24533e-06	-3.95726e-07	-6.35709e-09	5.40492e-07	1.45798e-06	4.45723e-08	-3.99735e-06	-4.88797e-06	-9.87011e-06	-1.83944e-05	-1.33597e-05	-7.88984e-06	-1.00141e-05	-1.02321e-06	7.92591e-06	1.48572e-05	2.65442e-05	2.52607e-05	2.37277e-05	2.90022e-05	2.63796e-05	2.19714e-05	2.08826e-05	1.83061e-05	1.63771e-05	1.44313e-05	1.03989e-05	6.54195e-06	4.6003e-06	4.18148e-06	2.51211e-06	3.76429e-07	5.46388e-07	1.0127e-06	8.8184e-07	6.53954e-07	8.77809e-07	2.22233e-06	4.54415e-06	6.00231e-06	5.55866e-06	5.52856e-06	5.14531e-06	3.59801e-06	2.77138e-06	1.74357e-06	7.54773e-07	4.92518e-07
19	-1.01763e-06	-1.22466e-06	-4.81935e-07	1.73802e-08	3.11883e-07	9.15263e-07	5.10274e-07	-2.92433e-06	-4.78205e-06	-6.48857e-06	-1.39871e-05	-1.23203e-05	-5.17463e-06	-7.37013e-06	-2.86813e-06	6.51595e-06	1.00009e-05	2.0221e-05	2.18565e-05	1.80457e-05	2.24578e-05	2.18417e-05	1.76544e-05	1.67595e-05	1.44575e-05	1.22322e-05	1.09936e-05	8.13081e-06	5.08481e-06	3.14316e-06	2.68478e-06	1.96239e-06	1.90245e-07	1.20995e-07	6.39857e-07	5.20174e-07	4.5435e-07	5.6124e-07	1.55381e-06	3.35893e-06	5.08258e-06	4.88268e-06	4.46568e-06	4.31803e-06	3.00468e-06	2.22463e-06	1.70064e-06	7.76228e-07	7.52786e-07
20	-9.40284e-07	-1.09894e-06	-3.38121e-07	3.99167e-08	2.66266e-07	5.73692e-07	3.07258e-07	-3.15866e-06	-4.46764e-06	-5.53631e-06	-1.19144e-05	-8.99017e-06	-2.74472e-06	-6.02051e-06	-1.26364e-06	5.98698e-06	7.88989e-06	1.74383e-05	1.70576e-05	1.40399e-05	1.81721e-05	1.70169e-05	1.39454e-05	1.33528e-05	1.08172e-05	9.02037e-06	8.01862e-06	5.77143e-06	3.53541e-06	1.96982e-06	1.7641e-06	1.26526e-06	-1.04139e-07	8.61329e-08	4.35111e-07	3.7642e-07	3.66997e-07	5.23904e-07	1.4197e-06	3.00791e-06	4.51641e-06	4.10083e-06	3.6861e-06	3.47215e-06	2.25822e-06	1.88797e-06	1.52905e-06	8.87875e-07	1.11366e-06
21	-9.10997e-07	-9.24696e-07	-1.85484e-07	5.33098e-08	2.94447e-07	3.72195e-07	-2.13001e-07	-3.52003e-06	-4.1189e-06	-5.64662e-06	-1.05324e-05	-5.505e-06	-1.07845e-06	-4.59609e-06	1.11364e-06	5.84401e-06	7.26087e-06	1.55879e-05	1.24768e-05	1.11604e-05	1.47922e-05	1.26636e-05	1.0888e-05	1.0528e-05	7.82952e-06	6.5553e-06	5.53808e-06	3.66216e-06	2.12048e-06	1.09011e-06	1.12141e-06	5.83662e-07	-3.51152e-07	1.37977e-07	2.78089e-07	2.9679e-07	3.5864e-07	5.81057e-07	1.46956e-06	2.90897e-06	4.02896e-06	3.3764e-06	3.06019e-06	2.67577e-06	1.56709e-06	1.57569e-06	1.2982e-06	1.02417e-06	1.4356e-06
22	-7.95688e-07	-8.59831e-07	-2.12709e-07	1.63635e-08	2.41068e-07	1.59585e-07	-2.50414e-07	-3.03604e-06	-3.92828e-06	-4.71835e-06	-8.80013e-06	-4.47364e-06	2.90752e-08	-3.06204e-06	9.72913e-07	5.43038e-06	5.58596e-06	1.27077e-05	9.96638e-06	8.45617e-06	1.16299e-05	1.01037e-05	8.74506e-06	8.60589e-06	6.15299e-06	4.92751e-06	4.06815e-06	2.59313e-06	1.44488e-06	6.3812e-07	6.80278e-07	3.70526e-07	-3.79825e-07	3.94816e-08	1.69049e-07	2.49088e-07	3.95257e-07	5.21802e-07	1.27812e-06	2.45143e-06	3.50865e-06	2.91468e-06	2.51275e-06	2.20461e-06	1.22669e-06	1.32122e-06	1.28526e-06	1.157e-06	1.68101e-06
23	-7.18424e-07	-7.8639e-07	-2.11624e-07	-3.25768e-08	1.87736e-07	-8.60727e-09	-2.63917e-07	-2.70865e-06	-3.57195e-06	-4.06547e-06	-7.5201e-06	-3.46558e-06	6.93932e-07	-2.12728e-06	1.19146e-06	4.97856e-06	4.51025e-06	1.06205e-05	7.68231e-06	6.50716e-06	9.22576e-06	8.02284e-06	7.11932e-06	7.07472e-06	4.83202e-06	3.77819e-06	2.99583e-06	1.82019e-06	9.49392e-07	3.15482e-07	4.10568e-07	2.10012e-07	-3.80147e-07	-1.02276e-08	6.02917e-08	2.26279e-07	4.13998e-07	4.9119e-07	1.13967e-06	2.13535e-06	3.06556e-06	2.46585e-06	2.04482e-06	1.78485e-06	9.32001e-07	1.13452e-06	1.23126e-06	1.25553e-06	1.84673e-06
24	-5.95314e-07	-7.35119e-07	-3.14139e-07	-7.01969e-08	6.3228e-08	-1.61197e-08	-2.85216e-07	-1.81631e-06	-3.24487e-06	-3.17529e-06	-6.15888e-06	-3.75055e-06	5.23637e-07	-7.36659e-07	2.63803e-07	4.635e-06	3.58559e-06	8.18568e-06	6.80429e-06	4.71403e-06	7.03501e-06	6.61341e-06	5.74566e-06	5.94841e-06	4.22695e-06	3.03308e-06	2.39545e-06	1.39392e-06	6.71458e-07	1.66567e-07	1.50579e-07	1.79274e-07	-3.34263e-07	-1.21916e-07	-8.25734e-09	7.74473e-08	4.32671e-07	4.03207e-07	9.34788e-07	1.66469e-06	2.61053e-06	2.21136e-06	1.69781e-06	1.48614e-06	8.12885e-07	8.30865e-07	1.12632e-06	1.20684e-06	1.81639e-06
25	-4.89122e-07	-6.87626e-07	-4.05597e-07	-1.14889e-07	-5.45732e-08	-2.052e-08	-2.43766e-07	-9.77673e-07	-2.7939e-06	-2.35816e-06	-5.00969e-06	-4.18972e-06	1.93964e-07	2.55464e-07	-6.19782e-07	4.17269e-06	2.82632e-06	6.08603e-06	6.19074e-06	3.35995e-06	5.30767e-06	5.61081e-06	4.68895e-06	5.07106e-06	3.8588e-06	2.53143e-06	2.0196e-06	1.16642e-06	5.25228e-07	1.18768e-07	-6.98562e-09	1.80457e-07	-2.73975e-07	-2.27666e-07	-6.36518e-08	-3.46749e-08	4.21711e-07	3.10108e-07	7.36288e-07	1.25941e-06	2.18941e-06	1.98268e-06	1.41471e-06	1.25953e-06	7.33599e-07	5.88675e-07	1.03279e-06	1.14766e-06	1.72888e-06
26	-4.69416e-07	-6.09627e-07	-3.39537e-07	-1.49531e-07	-8.56317e-08	-1.31789e-07	-2.42371e-07	-9.15243e-07	-2.24662e-06	-2.0081e-06	-4.57032e-06	-3.20741e-06	3.19305e-07	1.59578e-07	-4.19493e-08	3.93129e-06	2.44883e-06	5.53921e-06	4.40796e-06	2.62256e-06	4.33809e-06	4.41433e-06	3.83488e-06	4.20921e-06	3.03088e-06	2.0311e-06	1.50691e-06	8.02631e-07	2.66527e-07	3.70677e-09	-3.2225e-08	7.71343e-08	-2.74748e-07	-2.12689e-07	-1.55903e-07	-2.99991e-08	3.98602e-07	2.69226e-07	7.00962e-07	1.18794e-06	1.93277e-06	1.56547e-06	1.09563e-06	9.8168e-07	4.89793e-07	5.18542e-07	9.17249e-07	1.1505e-06	1.73934e-06
27	-4.54404e-07	-5.38854e-07	-2.70983e-07	-1.78926e-07	-1.1215e-07	-2.23284e-07	-1.98532e-07	-8.61836e-07	-1.75267e-06	-1.77501e-06	-4.11001e-06	-2.44513e-06	3.94601e-07	-3.87521e-08	5.10431e-07	3.63425e-06	2.28948e-06	4.92208e-06	3.04019e-06	2.07816e-06	3.56442e-06	3.47968e-06	3.15526e-06	3.45557e-06	2.3584e-06	1.62262e-06	1.11066e-06	5.21643e-07	7.76076e-08	-9.02215e-08	-3.04586e-08	1.3576e-09	-2.68222e-07	-2.12437e-07	-2.31218e-07	-1.13724e-08	3.46524e-07	2.46041e-07	6.6829e-07	1.14759e-06	1.67792e-06	1.20677e-06	8.14001e-07	7.48964e-07	3.13857e-07	4.57169e-07	8.26169e-07	1.13198e-06	1.69411e-06
28	-4.52042e-07	-4.60764e-07	-2.08556e-07	-2.27989e-07	-1.2024e-07	-3.09723e-07	-9.2268e-08	-8.3405e-07	-1.195e-06	-1.68062e-06	-3.66021e-06	-1.85918e-06	3.84937e-07	-3.31884e-07	1.1471e-06	3.10786e-06	2.29602e-06	4.18732e-06	1.91439e-06	1.81764e-06	2.92087e-06	2.78413e-06	2.65554e-06	2.80974e-06	1.85143e-06	1.31721e-06	8.00428e-07	3.44305e-07	-4.72732e-08	-1.28413e-07	2.50259e-08	-8.42125e-08	-2.31753e-07	-2.30109e-07	-2.9963e-07	5.19479e-08	2.61027e-07	2.38407e-07	6.30815e-07	1.14096e-06	1.39557e-06	8.97473e-07	5.85403e-07	5.87671e-07	1.82374e-07	4.32342e-07	7.64325e-07	1.12584e-06	1.6234e-06
29	-4.02165e-07	-4.08621e-07	-2.19112e-07	-2.19114e-07	-1.60216e-07	-3.1371e-07	-8.74929e-08	-5.53339e-07	-8.70814e-07	-1.06968e-06	-3.23057e-06	-1.79473e-06	1.21362e-08	-2.564e-07	7.45232e-07	3.03771e-06	1.87057e-06	3.69963e-06	1.41116e-06	1.31688e-06	2.33092e-06	2.3115e-06	2.10994e-06	2.37494e-06	1.57054e-06	1.11831e-06	6.62593e-07	2.84077e-07	-1.26378e-07	-1.14397e-07	9.37854e-09	-7.63846e-08	-1.93056e-07	-2.39716e-07	-3.41363e-07	-3.08555e-08	2.30727e-07	1.3827e-07	5.51601e-07	9.87714e-07	1.2418e-06	6.97247e-07	4.16036e-07	4.99938e-07	1.08311e-07	3.35445e-07	6.27669e-07	1.00838e-06	1.50312e-06
30	-2.48484e-07	-2.95454e-07	-2.09007e-07	-1.27408e-07	-1.6703e-07	-1.88666e-07	-1.28412e-07	-1.24641e-07	-5.88913e-07	-3.30648e-07	-2.0737e-06	-1.60729e-06	-3.94287e-07	6.9549e-08	-1.09667e-07	2.315e-06	1.14503e-06	2.44437e-06	1.20124e-06	6.17348e-07	1.41236e-06	1.58579e-06	1.30186e-06	1.61552e-06	1.16464e-06	7.82557e-07	5.15089e-07	2.295e-07	-9.50905e-08	-6.50484e-08	-4.72112e-08	-2.11505e-09	-1.24696e-07	-1.8318e-07	-2.57268e-07	-1.36911e-07	1.72413e-07	2.82749e-08	3.42157e-07	5.88779e-07	8.87499e-07	4.89743e-07	2.61985e-07	3.34782e-07	1.02686e-07	1.54889e-07	3.69502e-07	6.49457e-07	1.01292e-06
[truncated: 32 more columns]

## Sheet: Fig 3A right
time	alpha_power	alpha_power_SEM
0	-4.9873e-06	4.98774e-06
0.01	-7.27476e-06	6.63033e-06
0.02	-1.03345e-05	8.12225e-06
0.03	-1.47389e-05	9.74801e-06
0.04	-2.03274e-05	1.23954e-05
0.05	-2.73059e-05	1.58946e-05
0.06	-3.4797e-05	1.88735e-05
0.07	-4.25326e-05	2.07471e-05
0.08	-5.35529e-05	2.38678e-05
0.09	-6.71502e-05	2.75217e-05
0.1	-7.62494e-05	3.01348e-05
0.11	-7.62994e-05	3.12789e-05
0.12	-7.268e-05	3.47926e-05
0.13	-7.30748e-05	4.04641e-05
0.14	-7.0556e-05	4.37521e-05
0.15	-5.92499e-05	4.33169e-05
0.16	-3.8345e-05	4.31835e-05
0.17	-1.80216e-05	4.48646e-05
0.18	-3.28923e-06	4.46264e-05
0.19	1.1914e-05	4.05152e-05
0.2	3.12384e-05	3.37848e-05
0.21	5.01848e-05	2.79744e-05
0.22	6.36654e-05	2.55994e-05
0.23	7.40581e-05	2.63706e-05
0.24	8.44833e-05	2.90513e-05
0.25	9.24463e-05	3.19734e-05
0.26	9.41311e-05	3.33016e-05
0.27	8.92356e-05	3.29337e-05
0.28	8.40453e-05	3.28631e-05
0.29	8.2368e-05	3.41304e-05
0.3	8.04201e-05	3.55424e-05
0.31	7.28269e-05	3.50319e-05
0.32	6.06844e-05	3.25542e-05
0.33	5.12126e-05	2.96478e-05
0.34	4.77715e-05	2.74093e-05
0.35	4.65617e-05	2.54202e-05
0.36	4.31684e-05	2.30807e-05
0.37	3.72158e-05	2.09303e-05
0.38	3.28081e-05	1.94536e-05
0.39	3.15037e-05	1.8653e-05
0.4	3.19764e-05	1.8383e-05
0.41	3.18331e-05	1.8167e-05
0.42	3.08091e-05	1.75353e-05
0.43	2.90891e-05	1.72082e-05
0.44	2.76587e-05	1.8247e-05
0.45	2.67423e-05	1.98219e-05
0.46	2.55364e-05	2.02534e-05
0.47	2.33604e-05	1.89495e-05
0.48	1.99106e-05	1.74695e-05
0.49	1.7336e-05	1.78531e-05
0.5	1.64023e-05	1.96861e-05
0.51	1.57651e-05	2.06364e-05
0.52	1.35812e-05	1.96725e-05
0.53	1.04436e-05	1.82085e-05
0.54	8.14273e-06	1.81323e-05
0.55	7.22484e-06	1.89228e-05
0.56	6.16808e-06	1.89763e-05
0.57	4.85763e-06	1.83071e-05
0.58	4.23005e-06	1.79719e-05
0.59	4.90821e-06	1.84332e-05
0.6	4.07681e-06	1.88484e-05
0.61	1.88907e-07	1.86549e-05
0.62	-4.35105e-06	1.81899e-05
0.63	-5.64311e-06	1.74724e-05
0.64	-4.72125e-06	1.63872e-05
0.65	-6.27366e-06	1.52654e-05
0.66	-1.13708e-05	1.40744e-05
0.67	-1.61809e-05	1.28899e-05
0.68	-1.74504e-05	1.152e-05
0.69	-1.62344e-05	1.04998e-05
0.7	-1.56438e-05	1.02391e-05
0.71	-1.60375e-05	9.98817e-06
0.72	-1.52267e-05	9.4165e-06
0.73	-1.2464e-05	9.19375e-06
0.74	-8.47481e-06	9.79611e-06
0.75	-5.65669e-06	1.04052e-05
0.76	-5.3579e-06	9.93158e-06
0.77	-6.66813e-06	8.68713e-06
0.78	-7.95654e-06	8.45467e-06
0.79	-7.58408e-06	9.52621e-06
0.8	-6.6386e-06	9.93965e-06

## Sheet: Fig 3B
Experiment	inhabition	rebound
100%	-0.000379783	-8.4623e-05
100%	5.84964e-05	0.000180303
100%	-8.65214e-05	6.82527e-05
100%	8.56783e-05	9.5734e-05
100%	-0.000336085	7.26407e-05
100%	-0.000150361	4.43771e-05
100%	1.7038e-06	-4.52061e-05
100%	-6.65912e-05	-2.02093e-06
100%	-0.000143078	0.000120512
100%	-4.36624e-05	-0.000188094
100%	-0.000128079	-2.81351e-05
100%	-2.35753e-05	1.08184e-05
100%	-0.000128972	-4.09104e-05
100%	-0.000193966	0.000207726
100%	-8.64545e-06	-4.70366e-05
100%	-7.09515e-05	-3.87644e-05
100%	7.48484e-06	2.81949e-05
100%	-7.32846e-05	2.01536e-05
75%	7.91084e-05	0.000144393
75%	3.57736e-06	0.000110837
75%	-0.000124729	0.000141545
75%	0.000113402	0.000250432
75%	-7.4718e-05	-3.58719e-05
75%	-8.47775e-05	2.9355e-05
75%	-0.000111877	4.84312e-05
75%	-5.13758e-05	-9.28655e-05
75%	-0.000233708	0.000330705
75%	-0.00041625	0.000232177
75%	-0.000116277	-8.14592e-05
75%	-2.00306e-05	1.40426e-06
75%	1.20405e-05	7.47123e-05
75%	-0.000125867	4.48576e-05
75%	-3.87522e-05	-1.27522e-05
75%	-2.36379e-05	0.000284327
75%	-9.03873e-05	-3.61669e-05
75%	-5.70549e-05	4.43038e-06
75%	6.79938e-05	0.000381865
75%	3.01824e-05	-4.29918e-05
50%	-7.95735e-05	-3.67969e-06
50%	-5.12847e-05	-8.95849e-07
50%	-2.94375e-05	-1.25689e-05
50%	-3.54217e-05	0.000163394
50%	-2.48502e-05	7.64255e-05
50%	-6.36018e-05	3.46828e-06
50%	-2.57658e-05	0.000109632
50%	-0.000106523	0.000103714
50%	1.20977e-05	2.93719e-06
50%	-5.69228e-05	7.10345e-05
50%	-0.000239956	-8.04204e-06
50%	4.80645e-05	6.20096e-05
50%	-8.80979e-05	-2.79942e-07
50%	-1.91928e-05	1.98383e-05
50%	-1.28058e-05	0.000120809
50%	2.83151e-05	1.29963e-07
MOT	-2.26691e-05	-1.48064e-05
MOT	-9.34515e-05	7.33383e-05
MOT	-1.59678e-05	1.36488e-05
MOT	-7.08572e-05	6.8895e-05
MOT	-3.02485e-06	-3.1233e-05
MOT	-0.000179841	-0.000108865
MOT	-5.73375e-05	-1.09121e-05
MOT	-9.22517e-06	6.23678e-06
MOT	-1.40969e-05	-2.67874e-05
MOT	2.20658e-06	3.88161e-05
MOT	-9.63013e-05	-2.81775e-05
