# Supplementary material for: Sequential sampling of visual objects during sustained attention
Source: PLoS Biol. 2017 Jun 28;15(6):e2001903. doi: 10.1371/journal.pbio.2001903 (PMC5489144; doi:10.1371/journal.pbio.2001903)
Supplement: S3 Data — (XLSX) [file pbio.2001903.s008.xlsx]

## Sheet: Fig 4B
time frequency	0	0.01	0.02	0.03	0.04	0.05	0.06	0.07	0.08	0.09	0.1	0.11	0.12	0.13	0.14	0.15	0.16	0.17	0.18	0.19	0.2	0.21	0.22	0.23	0.24	0.25	0.26	0.27	0.28	0.29	0.3	0.31	0.32	0.33	0.34	0.35	0.36	0.37	0.38	0.39	0.4	0.41	0.42	0.43	0.44	0.45	0.46	0.47	0.48
1	1.23416e-06	1.10464e-06	1.16233e-06	1.14788e-06	1.29671e-06	1.67755e-06	2.01304e-06	2.14254e-06	2.0081e-06	1.82026e-06	1.82633e-06	1.65129e-06	1.51563e-06	1.66463e-06	1.62327e-06	1.48455e-06	1.5899e-06	1.85869e-06	2.22737e-06	2.48973e-06	2.32258e-06	2.26315e-06	1.8193e-06	1.74614e-06	1.87523e-06	1.77777e-06	1.93714e-06	2.23841e-06	2.42816e-06	2.33437e-06	2.05949e-06	1.82256e-06	1.82436e-06	1.66871e-06	1.66274e-06	1.73746e-06	1.62803e-06	1.58565e-06	1.66108e-06	1.79671e-06	2.05841e-06	2.1924e-06	1.8781e-06	1.94292e-06	1.84839e-06	2.08031e-06	2.23569e-06	2.04593e-06	2.40372e-06
2	1.15658e-06	1.26576e-06	1.88048e-06	2.47267e-06	3.07119e-06	3.8794e-06	4.61165e-06	5.12459e-06	5.4618e-06	5.45136e-06	5.59278e-06	5.26102e-06	4.82475e-06	4.61094e-06	4.39547e-06	4.48074e-06	5.03749e-06	5.87542e-06	6.70234e-06	6.97921e-06	6.62478e-06	6.63079e-06	6.06717e-06	5.9054e-06	5.97798e-06	5.42725e-06	4.75462e-06	4.44346e-06	4.00557e-06	3.41065e-06	2.60785e-06	1.43571e-06	6.2818e-07	-5.92898e-07	-1.45306e-06	-1.72386e-06	-2.16674e-06	-2.29372e-06	-2.47015e-06	-2.68276e-06	-2.6709e-06	-2.98696e-06	-3.58984e-06	-3.4387e-06	-3.40221e-06	-3.1144e-06	-2.58139e-06	-2.68604e-06	-2.28975e-06
3	-2.3194e-06	-2.09472e-06	-1.49211e-06	-6.5874e-07	4.04404e-07	1.84418e-06	3.26848e-06	4.77905e-06	5.97457e-06	6.65771e-06	7.36041e-06	8.05711e-06	7.94338e-06	7.15102e-06	6.50231e-06	6.70063e-06	7.71991e-06	8.93004e-06	1.0514e-05	1.09811e-05	1.1083e-05	1.14211e-05	1.17901e-05	1.19491e-05	1.11668e-05	9.19789e-06	6.73346e-06	4.44036e-06	2.269e-06	7.58724e-07	-7.35432e-07	-2.21303e-06	-3.50412e-06	-5.21996e-06	-7.01921e-06	-8.48663e-06	-9.99835e-06	-1.08287e-05	-1.27479e-05	-1.45136e-05	-1.54673e-05	-1.67306e-05	-1.74668e-05	-1.7253e-05	-1.68497e-05	-1.67373e-05	-1.6326e-05	-1.64344e-05	-1.61589e-05
4	-7.95238e-06	-8.90702e-06	-9.6046e-06	-9.86704e-06	-9.22925e-06	-7.61981e-06	-5.33237e-06	-2.98745e-06	-1.40498e-06	7.22627e-08	1.58597e-06	3.87591e-06	4.89468e-06	5.4196e-06	5.40685e-06	6.06055e-06	7.49474e-06	9.09312e-06	1.09781e-05	1.15373e-05	1.26233e-05	1.36846e-05	1.53274e-05	1.58104e-05	1.47945e-05	1.18727e-05	8.42262e-06	4.89555e-06	1.58466e-06	-9.20084e-08	-1.27681e-06	-1.54423e-06	-1.35351e-06	-1.08011e-06	-1.8332e-06	-3.62698e-06	-6.03379e-06	-8.24691e-06	-1.18718e-05	-1.50337e-05	-1.69259e-05	-1.83391e-05	-1.90387e-05	-1.89857e-05	-1.90624e-05	-1.94717e-05	-1.97914e-05	-2.07486e-05	-2.08945e-05
5	-1.33738e-05	-1.63823e-05	-1.92168e-05	-2.13986e-05	-2.2319e-05	-2.17779e-05	-1.93926e-05	-1.71842e-05	-1.54815e-05	-1.4165e-05	-1.18065e-05	-8.54435e-06	-5.48794e-06	-1.63164e-06	1.27886e-06	3.97127e-06	5.72811e-06	8.00784e-06	9.52954e-06	1.07349e-05	1.29652e-05	1.54762e-05	1.8033e-05	1.87508e-05	1.88004e-05	1.66469e-05	1.376e-05	1.03144e-05	7.1093e-06	6.01075e-06	5.98073e-06	7.22112e-06	9.49995e-06	1.19818e-05	1.27333e-05	1.10406e-05	8.32326e-06	4.48657e-06	2.7842e-07	-3.1482e-06	-5.3528e-06	-6.57819e-06	-8.04421e-06	-9.08819e-06	-1.10759e-05	-1.27676e-05	-1.43319e-05	-1.59558e-05	-1.62579e-05
6	-1.64504e-05	-2.12783e-05	-2.68716e-05	-3.16566e-05	-3.4968e-05	-3.62376e-05	-3.48978e-05	-3.36307e-05	-3.29507e-05	-3.27661e-05	-3.03207e-05	-2.6608e-05	-2.09565e-05	-1.3764e-05	-7.3751e-06	-2.08315e-06	9.62363e-07	4.15377e-06	6.54253e-06	1.0024e-05	1.46519e-05	1.97484e-05	2.38613e-05	2.5814e-05	2.7335e-05	2.71236e-05	2.6094e-05	2.43546e-05	2.24644e-05	2.15065e-05	2.15869e-05	2.28584e-05	2.51199e-05	2.73064e-05	2.74287e-05	2.44061e-05	2.02518e-05	1.45872e-05	9.68219e-06	6.2721e-06	3.90277e-06	1.88174e-06	-1.20511e-06	-4.76848e-06	-9.40348e-06	-1.30349e-05	-1.55003e-05	-1.64047e-05	-1.58184e-05
7	-1.46689e-05	-1.99147e-05	-2.71245e-05	-3.47334e-05	-4.1126e-05	-4.5301e-05	-4.63964e-05	-4.65105e-05	-4.79114e-05	-4.93824e-05	-4.85741e-05	-4.49239e-05	-3.77025e-05	-2.85117e-05	-2.01868e-05	-1.29202e-05	-7.26221e-06	-2.90877e-06	1.47424e-06	7.21372e-06	1.45794e-05	2.27707e-05	2.94342e-05	3.38445e-05	3.7021e-05	3.94968e-05	4.18129e-05	4.35558e-05	4.38964e-05	4.26953e-05	4.13999e-05	4.08412e-05	4.0851e-05	4.10225e-05	3.95156e-05	3.47803e-05	2.85379e-05	2.1848e-05	1.60653e-05	1.24029e-05	9.8119e-06	6.88276e-06	2.827e-06	-2.80404e-06	-9.20325e-06	-1.46045e-05	-1.77742e-05	-1.8311e-05	-1.71355e-05
8	-9.57291e-06	-1.37506e-05	-2.03911e-05	-2.94749e-05	-3.86438e-05	-4.58807e-05	-4.95113e-05	-5.11781e-05	-5.43005e-05	-5.82833e-05	-5.90966e-05	-5.48972e-05	-4.70202e-05	-3.75331e-05	-2.89517e-05	-2.0084e-05	-1.20653e-05	-6.72095e-06	-1.56772e-06	4.49077e-06	1.29402e-05	2.29573e-05	3.10496e-05	3.71203e-05	4.16862e-05	4.7025e-05	5.32545e-05	5.81845e-05	6.03777e-05	5.94893e-05	5.68172e-05	5.41562e-05	5.17535e-05	4.93675e-05	4.61413e-05	4.00163e-05	3.24037e-05	2.58691e-05	2.01978e-05	1.65349e-05	1.39927e-05	1.12299e-05	7.29987e-06	1.4815e-06	-5.09127e-06	-1.12253e-05	-1.50372e-05	-1.6187e-05	-1.5247e-05
9	-4.61741e-06	-7.33225e-06	-1.2201e-05	-2.0178e-05	-2.99385e-05	-3.89655e-05	-4.43819e-05	-4.74961e-05	-5.14784e-05	-5.77001e-05	-6.01035e-05	-5.54086e-05	-4.67322e-05	-3.72613e-05	-2.94893e-05	-2.00712e-05	-1.03944e-05	-3.77609e-06	7.48294e-07	5.11623e-06	1.24572e-05	2.17579e-05	2.91218e-05	3.46299e-05	3.94112e-05	4.61994e-05	5.48556e-05	6.18502e-05	6.53976e-05	6.55254e-05	6.32398e-05	6.00016e-05	5.64288e-05	5.21462e-05	4.72032e-05	3.9818e-05	3.13327e-05	2.47078e-05	1.96664e-05	1.64683e-05	1.40708e-05	1.1989e-05	9.00315e-06	4.33017e-06	-1.15379e-06	-6.79272e-06	-1.04357e-05	-1.21405e-05	-1.16604e-05
10	-6.25372e-07	-1.97842e-06	-4.74566e-06	-1.01913e-05	-1.89661e-05	-2.89605e-05	-3.57766e-05	-3.93828e-05	-4.36993e-05	-5.12518e-05	-5.5438e-05	-5.07189e-05	-4.11484e-05	-3.1918e-05	-2.4959e-05	-1.5261e-05	-4.18652e-06	3.06479e-06	5.71279e-06	7.7261e-06	1.24825e-05	1.90463e-05	2.44277e-05	2.82159e-05	3.23258e-05	3.88469e-05	4.79903e-05	5.58722e-05	6.02726e-05	6.17321e-05	6.12398e-05	5.87005e-05	5.48045e-05	5.00368e-05	4.43032e-05	3.61303e-05	2.69967e-05	2.01242e-05	1.5596e-05	1.26325e-05	1.06025e-05	9.47058e-06	8.17408e-06	5.22314e-06	1.31871e-06	-3.0943e-06	-6.32378e-06	-8.40846e-06	-8.41629e-06
11	2.08687e-06	1.54332e-06	-7.3571e-09	-3.9209e-06	-1.21433e-05	-2.2296e-05	-2.88747e-05	-3.18266e-05	-3.67281e-05	-4.52183e-05	-4.86339e-05	-4.17581e-05	-3.13961e-05	-2.37988e-05	-1.71272e-05	-5.5471e-06	6.04923e-06	1.09999e-05	1.04576e-05	1.10061e-05	1.37306e-05	1.69813e-05	1.95783e-05	2.18379e-05	2.51893e-05	3.1272e-05	3.9999e-05	4.68237e-05	5.03527e-05	5.24395e-05	5.33855e-05	5.1309e-05	4.72466e-05	4.28202e-05	3.70574e-05	2.8163e-05	1.89343e-05	1.29898e-05	9.37281e-06	6.60206e-06	5.45116e-06	6.05074e-06	6.39445e-06	4.72686e-06	2.07978e-06	-9.41519e-07	-3.68202e-06	-5.72215e-06	-5.58817e-06
12	3.4942e-06	3.45025e-06	2.48101e-06	-2.39754e-07	-7.04177e-06	-1.65221e-05	-2.29642e-05	-2.56777e-05	-2.99828e-05	-3.81505e-05	-4.13238e-05	-3.42602e-05	-2.38029e-05	-1.72468e-05	-1.12962e-05	1.09513e-06	1.29071e-05	1.63267e-05	1.37857e-05	1.29332e-05	1.42686e-05	1.48433e-05	1.49441e-05	1.63216e-05	1.87312e-05	2.34929e-05	3.10235e-05	3.66856e-05	3.90137e-05	4.09163e-05	4.29073e-05	4.1752e-05	3.80204e-05	3.42728e-05	2.95826e-05	2.11649e-05	1.21651e-05	6.86476e-06	3.92741e-06	1.39096e-06	6.94999e-07	2.7561e-06	4.69194e-06	4.19289e-06	2.6203e-06	7.23448e-07	-1.4848e-06	-3.52599e-06	-3.45681e-06
13	4.29544e-06	4.62225e-06	4.1422e-06	2.73802e-06	-2.21125e-06	-1.08665e-05	-1.78645e-05	-2.04953e-05	-2.30885e-05	-3.01232e-05	-3.46275e-05	-2.95993e-05	-2.01238e-05	-1.40784e-05	-8.81051e-06	2.54495e-06	1.42866e-05	1.733e-05	1.41558e-05	1.22749e-05	1.22413e-05	1.10794e-05	1.01318e-05	1.13623e-05	1.27338e-05	1.55941e-05	2.17908e-05	2.68837e-05	2.84227e-05	3.00918e-05	3.28343e-05	3.2684e-05	2.9568e-05	2.69346e-05	2.39545e-05	1.70194e-05	8.45683e-06	3.29533e-06	6.53707e-07	-1.83424e-06	-2.26114e-06	7.40004e-07	3.88404e-06	4.41193e-06	3.65305e-06	2.36595e-06	3.14722e-07	-1.90671e-06	-2.17625e-06
14	4.78182e-06	5.11403e-06	4.7778e-06	3.86266e-06	-7.38924e-07	-8.90931e-06	-1.51765e-05	-1.69864e-05	-1.8628e-05	-2.46698e-05	-2.8599e-05	-2.33429e-05	-1.57359e-05	-1.14751e-05	-5.98892e-06	4.94177e-06	1.5225e-05	1.58317e-05	1.17541e-05	1.02415e-05	9.12129e-06	6.81542e-06	6.13072e-06	7.73317e-06	8.53162e-06	1.06041e-05	1.62378e-05	2.00415e-05	2.0327e-05	2.19626e-05	2.46267e-05	2.39991e-05	2.11755e-05	1.99048e-05	1.80053e-05	1.19051e-05	4.48731e-06	4.63963e-07	-1.73317e-06	-4.1723e-06	-3.61136e-06	5.02738e-07	3.72983e-06	4.37358e-06	3.98889e-06	2.8122e-06	6.52235e-07	-1.4316e-06	-1.31976e-06
15	4.76598e-06	5.23789e-06	4.93919e-06	4.30119e-06	1.02398e-07	-7.43315e-06	-1.29374e-05	-1.44341e-05	-1.52247e-05	-1.95434e-05	-2.26709e-05	-1.79606e-05	-1.21824e-05	-9.6734e-06	-4.50637e-06	5.6118e-06	1.44229e-05	1.38447e-05	9.21539e-06	7.82014e-06	6.09175e-06	3.25963e-06	2.85542e-06	4.80951e-06	5.55506e-06	7.04424e-06	1.21423e-05	1.50633e-05	1.45221e-05	1.58609e-05	1.79381e-05	1.68585e-05	1.42687e-05	1.38188e-05	1.3026e-05	8.14652e-06	2.09014e-06	-1.01844e-06	-2.90396e-06	-5.2572e-06	-4.29596e-06	2.96734e-07	3.34887e-06	3.95024e-06	3.83876e-06	2.66797e-06	5.7665e-07	-1.32094e-06	-9.90432e-07
16	4.46726e-06	5.1616e-06	4.87909e-06	4.58794e-06	1.14057e-06	-5.50682e-06	-1.06351e-05	-1.21846e-05	-1.18735e-05	-1.41022e-05	-1.71984e-05	-1.38463e-05	-9.76947e-06	-8.42502e-06	-3.91857e-06	4.50256e-06	1.23564e-05	1.20743e-05	7.27089e-06	5.71661e-06	3.64209e-06	7.68818e-07	4.1902e-07	2.50023e-06	3.34626e-06	4.14008e-06	8.65614e-06	1.12697e-05	1.04438e-05	1.12007e-05	1.25883e-05	1.15336e-05	9.19085e-06	9.20411e-06	9.51291e-06	6.1939e-06	1.36229e-06	-1.4054e-06	-3.02203e-06	-5.24201e-06	-4.51285e-06	-1.35327e-07	2.60004e-06	3.2711e-06	3.32588e-06	2.26909e-06	5.18553e-07	-1.15411e-06	-9.27797e-07
17	4.28182e-06	4.89922e-06	4.64501e-06	4.4542e-06	1.22773e-06	-4.64002e-06	-8.96926e-06	-1.01044e-05	-8.7931e-06	-9.62317e-06	-1.23547e-05	-9.23981e-06	-7.1893e-06	-6.71391e-06	-2.27293e-06	4.55743e-06	1.11351e-05	1.02161e-05	5.39973e-06	4.15596e-06	1.5991e-06	-1.0342e-06	-1.0534e-06	1.06057e-06	1.83374e-06	2.3683e-06	6.66468e-06	8.61294e-06	7.64823e-06	8.00343e-06	8.62121e-06	7.31806e-06	5.21814e-06	5.83243e-06	6.64739e-06	4.32167e-06	6.57528e-07	-1.6091e-06	-2.86253e-06	-4.88108e-06	-4.01077e-06	-4.3121e-08	1.87291e-06	2.45527e-06	2.45773e-06	1.54563e-06	2.04215e-07	-1.06755e-06	-6.78758e-07
18	3.76922e-06	4.51425e-06	4.35172e-06	4.20432e-06	1.588e-06	-3.3018e-06	-7.07463e-06	-8.10128e-06	-6.46536e-06	-5.84981e-06	-7.66867e-06	-5.53885e-06	-4.47407e-06	-4.8346e-06	-1.1243e-06	4.33291e-06	9.64674e-06	9.17726e-06	4.7453e-06	3.27691e-06	7.5512e-07	-1.79757e-06	-1.892e-06	-1.47603e-07	7.73306e-07	1.1759e-06	4.68955e-06	6.58718e-06	5.85442e-06	5.84907e-06	5.81092e-06	4.45275e-06	2.60977e-06	3.16581e-06	4.29046e-06	3.04192e-06	5.38635e-07	-1.37373e-06	-2.42473e-06	-4.02159e-06	-3.48792e-06	-3.48418e-07	1.10766e-06	1.532e-06	1.57046e-06	8.85238e-07	-1.81616e-08	-8.65564e-07	-4.84641e-07
19	2.96591e-06	4.13744e-06	3.98512e-06	4.05818e-06	2.46113e-06	-1.36529e-06	-5.00565e-06	-6.24326e-06	-5.04501e-06	-2.56609e-06	-3.62222e-06	-2.9291e-06	-1.80932e-06	-3.22814e-06	-8.06758e-07	3.49554e-06	7.9626e-06	9.19403e-06	4.97421e-06	3.0468e-06	9.69414e-07	-1.78981e-06	-2.37528e-06	-1.29298e-06	1.48205e-07	1.81047e-07	2.59203e-06	5.14223e-06	4.73339e-06	4.44892e-06	3.98552e-06	2.82746e-06	1.09333e-06	1.01127e-06	2.50747e-06	2.39198e-06	9.4087e-07	-8.4431e-07	-1.77966e-06	-2.90607e-06	-3.29466e-06	-1.00611e-06	3.92508e-07	6.33172e-07	8.85567e-07	4.34078e-07	-6.30093e-08	-5.67266e-07	-4.75365e-07
20	2.77309e-06	3.77368e-06	3.59041e-06	3.75838e-06	2.31659e-06	-8.5827e-07	-3.73123e-06	-4.43349e-06	-2.86514e-06	3.22077e-07	-9.27739e-07	-1.1407e-07	-1.75012e-07	-1.65283e-06	6.70753e-07	3.99318e-06	7.75408e-06	8.33076e-06	4.26704e-06	2.79823e-06	4.30558e-07	-1.90389e-06	-2.49341e-06	-1.50941e-06	-1.18938e-07	-3.43365e-07	2.10385e-06	4.17372e-06	3.80608e-06	3.35661e-06	2.47988e-06	1.36202e-06	-2.17006e-07	-3.46261e-08	1.50079e-06	1.76622e-06	8.06587e-07	-7.00343e-07	-1.3302e-06	-2.30765e-06	-2.73112e-06	-8.83284e-07	-1.49078e-07	7.16503e-08	3.05084e-07	5.54936e-09	-1.36131e-07	-3.60952e-07	-2.00781e-07
21	2.73346e-06	3.3996e-06	3.19227e-06	3.31181e-06	1.73325e-06	-8.55688e-07	-2.80676e-06	-2.69375e-06	-6.45556e-07	2.48326e-06	1.08704e-06	2.3259e-06	9.97813e-07	-1.41149e-07	2.38007e-06	4.99561e-06	7.80819e-06	7.11624e-06	3.36616e-06	2.53379e-06	-1.11684e-07	-1.93583e-06	-2.3348e-06	-1.34265e-06	-2.62209e-07	-4.89577e-07	2.09231e-06	3.41577e-06	3.07302e-06	2.53866e-06	1.33795e-06	1.51637e-07	-1.16755e-06	-5.64801e-07	7.92586e-07	1.11141e-06	4.71068e-07	-6.75129e-07	-1.02336e-06	-1.84909e-06	-1.9712e-06	-5.07948e-07	-4.91616e-07	-2.8405e-07	-1.71134e-07	-3.55358e-07	-2.35212e-07	-2.11259e-07	1.78039e-07
22	2.37349e-06	3.06142e-06	2.78925e-06	2.94147e-06	1.67728e-06	-1.97724e-07	-1.72987e-06	-1.20529e-06	5.45969e-07	3.93636e-06	2.66767e-06	3.64136e-06	2.14446e-06	9.28673e-07	3.07145e-06	5.14526e-06	7.08192e-06	6.56954e-06	3.08916e-06	2.49215e-06	1.17463e-07	-1.65131e-06	-2.12533e-06	-1.42514e-06	-3.09932e-07	-6.41083e-07	1.51061e-06	2.82721e-06	2.61682e-06	2.02044e-06	7.09094e-07	-4.00221e-07	-1.56057e-06	-1.12233e-06	1.59374e-07	7.21141e-07	4.72694e-07	-4.68552e-07	-6.73588e-07	-1.20892e-06	-1.5489e-06	-4.9389e-07	-6.7805e-07	-5.64534e-07	-4.41746e-07	-5.21948e-07	-2.51883e-07	-4.68703e-08	3.35411e-07
23	2.13181e-06	2.7501e-06	2.43267e-06	2.5764e-06	1.51739e-06	2.0127e-07	-9.0548e-07	8.54714e-09	1.61175e-06	4.98485e-06	3.56914e-06	4.45788e-06	2.65947e-06	1.66941e-06	3.6373e-06	5.23994e-06	6.49328e-06	5.81689e-06	2.66679e-06	2.36762e-06	1.93253e-07	-1.38433e-06	-1.90523e-06	-1.33082e-06	-2.6225e-07	-6.97482e-07	1.23117e-06	2.38202e-06	2.28686e-06	1.5867e-06	2.39971e-07	-7.5252e-07	-1.7829e-06	-1.37093e-06	-2.20937e-07	4.72454e-07	4.2223e-07	-3.59264e-07	-4.08357e-07	-7.46598e-07	-1.17149e-06	-4.07016e-07	-7.61824e-07	-6.58475e-07	-5.80369e-07	-5.78241e-07	-2.2748e-07	7.27769e-08	4.51988e-07
24	1.71463e-06	2.4612e-06	2.15123e-06	2.26527e-06	1.4655e-06	6.01679e-07	-3.21904e-07	6.53274e-07	2.02602e-06	5.10993e-06	4.48888e-06	4.61213e-06	3.4891e-06	2.02428e-06	3.57137e-06	5.2433e-06	5.74409e-06	5.53179e-06	2.53267e-06	2.19462e-06	7.13679e-07	-9.67663e-07	-1.55603e-06	-1.35017e-06	-3.26486e-07	-5.52222e-07	5.65829e-07	2.01573e-06	1.98777e-06	1.51846e-06	1.92286e-07	-8.40946e-07	-1.66357e-06	-1.68309e-06	-5.91673e-07	6.75061e-08	4.0135e-07	-2.0082e-07	-2.96549e-07	-3.16095e-07	-7.87881e-07	-3.43254e-07	-6.09306e-07	-7.17226e-07	-5.94248e-07	-6.36434e-07	-2.78421e-07	5.48541e-08	4.30486e-07
25	1.34863e-06	2.18226e-06	1.90704e-06	2.00004e-06	1.45941e-06	9.34359e-07	1.67501e-07	1.12267e-06	2.20742e-06	4.89113e-06	4.95448e-06	4.47317e-06	3.94712e-06	2.19595e-06	3.33807e-06	5.0051e-06	4.96115e-06	5.19045e-06	2.45355e-06	2.0392e-06	1.16466e-06	-6.00875e-07	-1.23122e-06	-1.34336e-06	-3.90621e-07	-4.18692e-07	3.66451e-08	1.70542e-06	1.75589e-06	1.47007e-06	2.34379e-07	-8.11863e-07	-1.46564e-06	-1.8415e-06	-8.58213e-07	-2.16783e-07	3.96604e-07	-4.12587e-08	-2.06494e-07	-2.08842e-09	-4.99989e-07	-2.91965e-07	-4.33906e-07	-7.08943e-07	-5.43032e-07	-6.18667e-07	-3.11503e-07	2.28496e-08	3.80512e-07
26	1.31002e-06	1.96789e-06	1.62579e-06	1.76082e-06	1.17622e-06	9.17316e-07	4.19434e-07	1.78965e-06	2.75563e-06	5.19964e-06	4.54532e-06	4.52529e-06	3.3258e-06	2.31072e-06	3.5886e-06	4.89527e-06	4.43737e-06	4.25789e-06	1.77826e-06	1.86977e-06	9.19863e-07	-5.2812e-07	-1.05739e-06	-1.07351e-06	-2.69233e-07	-4.29531e-07	2.26647e-07	1.50448e-06	1.60227e-06	1.13093e-06	-1.40999e-08	-9.31867e-07	-1.47662e-06	-1.64968e-06	-8.48557e-07	-2.21388e-07	3.10799e-07	-5.38372e-08	-8.34319e-08	1.28987e-07	-3.06868e-07	-9.08831e-08	-4.13058e-07	-5.65593e-07	-4.99159e-07	-5.16109e-07	-2.3843e-07	6.73024e-08	4.2658e-07
27	1.27912e-06	1.76554e-06	1.40294e-06	1.5113e-06	9.67519e-07	8.55873e-07	6.29114e-07	2.25481e-06	3.15519e-06	5.22756e-06	4.06573e-06	4.26122e-06	2.72087e-06	2.34529e-06	3.7776e-06	4.6283e-06	3.92647e-06	3.32827e-06	1.26298e-06	1.64752e-06	6.78265e-07	-4.76342e-07	-9.06511e-07	-8.21427e-07	-1.54028e-07	-4.26265e-07	4.19416e-07	1.36733e-06	1.45233e-06	8.18434e-07	-2.22895e-07	-9.64502e-07	-1.45437e-06	-1.42692e-06	-7.88233e-07	-1.73915e-07	2.32173e-07	-7.28022e-08	2.46524e-08	2.21249e-07	-1.47093e-07	6.08118e-08	-3.40968e-07	-4.25861e-07	-4.38317e-07	-4.03782e-07	-1.76026e-07	1.02946e-07	4.57355e-07
28	1.25976e-06	1.54238e-06	1.21023e-06	1.27849e-06	8.48597e-07	7.76132e-07	8.48521e-07	2.64469e-06	3.37356e-06	4.99061e-06	3.42946e-06	3.91464e-06	2.03712e-06	2.45261e-06	3.92552e-06	4.12635e-06	3.40385e-06	2.38177e-06	1.00308e-06	1.44146e-06	4.53486e-07	-4.26687e-07	-7.76869e-07	-5.89484e-07	-9.35141e-08	-4.48348e-07	6.75196e-07	1.20015e-06	1.34702e-06	4.9734e-07	-3.62553e-07	-9.18349e-07	-1.4197e-06	-1.1224e-06	-7.53679e-07	-5.34777e-08	1.71012e-07	-3.66661e-08	1.52386e-07	2.70327e-07	-1.96718e-08	1.79912e-07	-2.67796e-07	-2.98794e-07	-3.75237e-07	-2.60007e-07	-1.38683e-07	1.46089e-07	4.93366e-07
29	1.1175e-06	1.37775e-06	9.91472e-07	1.20041e-06	7.26683e-07	7.22739e-07	7.10793e-07	2.6585e-06	3.20068e-06	4.70008e-06	2.94987e-06	3.5987e-06	1.62017e-06	2.26833e-06	3.66185e-06	3.93751e-06	2.85778e-06	2.08767e-06	6.56107e-07	1.29354e-06	5.02871e-07	-3.3543e-07	-6.15001e-07	-4.64077e-07	-1.13003e-07	-4.23475e-07	5.91306e-07	1.08609e-06	1.27202e-06	4.33133e-07	-2.6813e-07	-8.50395e-07	-1.2168e-06	-9.94663e-07	-7.18525e-07	-9.7418e-08	1.82041e-07	4.48513e-08	2.10051e-07	3.49409e-07	7.71078e-08	3.47641e-07	-1.36126e-07	-1.76944e-07	-2.81344e-07	-1.73284e-07	-9.85312e-08	1.15659e-07	4.33555e-07
30	6.9552e-07	9.57994e-07	6.64626e-07	8.87719e-07	5.06818e-07	5.32129e-07	3.70158e-07	1.74861e-06	2.20756e-06	3.23738e-06	2.21526e-06	2.41941e-06	1.27458e-06	1.44639e-06	2.40713e-06	2.98222e-06	1.90009e-06	1.68603e-06	3.48737e-07	8.7218e-07	5.4928e-07	-1.58238e-07	-3.52938e-07	-3.38065e-07	-1.43267e-07	-2.34065e-07	1.85834e-07	7.9075e-07	8.96172e-07	4.37422e-07	-5.63365e-08	-5.77794e-07	-7.15235e-07	-7.89937e-07	-5.13028e-07	-1.95482e-07	1.65545e-07	9.06157e-08	1.43637e-07	3.10095e-07	1.24737e-07	3.24783e-07	2.15677e-08	-7.79079e-08	-1.48117e-07	-1.2012e-07	-5.0986e-08	2.93939e-08	2.5058e-07
[truncated: 32 more columns]

## Sheet: Fig 4D top
time frequency	0	0.01	0.02	0.03	0.04	0.05	0.06	0.07	0.08	0.09	0.1	0.11	0.12	0.13	0.14	0.15	0.16	0.17	0.18	0.19	0.2	0.21	0.22	0.23	0.24	0.25	0.26	0.27	0.28	0.29	0.3	0.31	0.32	0.33	0.34	0.35	0.36	0.37	0.38	0.39	0.4	0.41	0.42	0.43	0.44	0.45	0.46	0.47	0.48
1	1.55326e-06	1.88579e-06	1.60497e-06	1.98005e-06	2.37731e-06	2.07046e-06	2.33628e-06	2.48894e-06	2.67772e-06	2.87193e-06	3.07665e-06	3.13163e-06	3.16708e-06	3.2635e-06	3.28098e-06	3.56512e-06	3.4242e-06	3.21936e-06	3.2246e-06	3.38755e-06	3.76709e-06	3.88739e-06	3.70319e-06	3.42898e-06	3.51337e-06	3.86833e-06	3.54403e-06	3.47508e-06	3.47052e-06	3.32201e-06	3.48598e-06	3.7121e-06	3.56985e-06	3.52073e-06	3.5307e-06	3.52891e-06	3.19578e-06	3.30348e-06	2.99576e-06	2.39371e-06	2.27554e-06	2.45016e-06	2.77083e-06	2.64764e-06	2.11123e-06	1.45967e-06	1.25368e-06	1.25393e-06	1.18048e-06
2	2.34662e-06	2.91456e-06	3.11194e-06	3.63759e-06	4.03517e-06	3.87862e-06	4.27194e-06	4.40966e-06	4.98153e-06	5.94054e-06	6.49524e-06	7.0992e-06	7.90197e-06	8.31301e-06	8.74372e-06	9.29715e-06	9.45533e-06	9.55635e-06	9.72836e-06	9.97524e-06	1.03497e-05	1.0219e-05	9.93245e-06	1.01212e-05	1.03809e-05	1.05914e-05	1.02505e-05	9.48696e-06	8.93667e-06	8.54744e-06	8.64493e-06	9.36355e-06	9.19042e-06	8.68583e-06	8.52028e-06	8.35545e-06	7.76912e-06	7.37488e-06	6.64584e-06	5.30843e-06	4.15439e-06	3.44998e-06	3.17695e-06	2.17536e-06	9.65928e-07	4.07792e-08	-5.31648e-07	-8.67285e-07	-1.15775e-06
3	-3.11457e-06	-2.80117e-06	-2.71166e-06	-2.58393e-06	-2.87486e-06	-3.65469e-06	-3.81535e-06	-4.12572e-06	-4.12496e-06	-3.33452e-06	-2.96457e-06	-1.5894e-06	4.29804e-08	5.53688e-07	1.60731e-06	2.29723e-06	2.83053e-06	3.85894e-06	5.09432e-06	5.58745e-06	5.98368e-06	6.4052e-06	7.4732e-06	9.28347e-06	1.04139e-05	1.10969e-05	1.11196e-05	1.00439e-05	9.37673e-06	9.23626e-06	8.71749e-06	9.07299e-06	9.11415e-06	8.27566e-06	7.75327e-06	7.21312e-06	6.13534e-06	4.89609e-06	3.49903e-06	1.44103e-06	-8.63726e-07	-3.1379e-06	-4.82196e-06	-6.28186e-06	-7.82157e-06	-8.78321e-06	-9.42417e-06	-9.77965e-06	-1.00721e-05
4	-1.33892e-05	-1.40146e-05	-1.48129e-05	-1.57519e-05	-1.7004e-05	-1.89036e-05	-2.05542e-05	-2.25652e-05	-2.45681e-05	-2.52385e-05	-2.61541e-05	-2.53115e-05	-2.30144e-05	-2.17969e-05	-2.06628e-05	-2.02385e-05	-2.03429e-05	-1.91318e-05	-1.75236e-05	-1.70296e-05	-1.5787e-05	-1.38551e-05	-1.03325e-05	-6.45651e-06	-3.45389e-06	-9.50147e-07	6.46728e-07	7.81218e-07	1.25035e-06	2.0343e-06	1.79057e-06	2.20346e-06	3.06776e-06	3.33852e-06	3.79551e-06	3.95526e-06	2.96822e-06	1.40562e-06	-7.52731e-07	-3.63161e-06	-6.53316e-06	-9.75528e-06	-1.21275e-05	-1.35197e-05	-1.5103e-05	-1.61184e-05	-1.69055e-05	-1.70319e-05	-1.67705e-05
5	-2.24522e-05	-2.45851e-05	-2.63252e-05	-2.78669e-05	-2.93859e-05	-3.17354e-05	-3.50623e-05	-3.89991e-05	-4.24203e-05	-4.43292e-05	-4.60413e-05	-4.57397e-05	-4.27589e-05	-4.03097e-05	-3.96375e-05	-3.97238e-05	-4.05649e-05	-4.04681e-05	-3.99677e-05	-3.89335e-05	-3.68159e-05	-3.42522e-05	-3.02807e-05	-2.5958e-05	-2.15528e-05	-1.72818e-05	-1.32295e-05	-1.04824e-05	-7.99977e-06	-5.92199e-06	-4.00531e-06	-1.36293e-06	1.73164e-06	4.63651e-06	6.89888e-06	8.18922e-06	7.42663e-06	5.28333e-06	2.45681e-06	-9.77612e-07	-4.33773e-06	-7.91407e-06	-1.05889e-05	-1.23121e-05	-1.37272e-05	-1.49333e-05	-1.59025e-05	-1.58504e-05	-1.49323e-05
6	-2.85408e-05	-3.24569e-05	-3.53568e-05	-3.70274e-05	-3.87272e-05	-4.1862e-05	-4.63493e-05	-5.0908e-05	-5.46623e-05	-5.68398e-05	-5.7749e-05	-5.69856e-05	-5.37811e-05	-5.05167e-05	-4.984e-05	-4.99137e-05	-5.07341e-05	-5.19237e-05	-5.16081e-05	-4.80977e-05	-4.43246e-05	-4.1883e-05	-3.94563e-05	-3.62413e-05	-3.19657e-05	-2.6215e-05	-1.94961e-05	-1.37484e-05	-9.59568e-06	-6.54726e-06	-2.64979e-06	2.60394e-06	8.25646e-06	1.31622e-05	1.57305e-05	1.58415e-05	1.33257e-05	9.4978e-06	5.52618e-06	1.24222e-06	-3.29628e-06	-7.76283e-06	-1.11819e-05	-1.34794e-05	-1.43226e-05	-1.47994e-05	-1.51381e-05	-1.44379e-05	-1.24357e-05
7	-2.98976e-05	-3.57986e-05	-4.02875e-05	-4.28359e-05	-4.51814e-05	-4.9242e-05	-5.47843e-05	-6.0128e-05	-6.44027e-05	-6.65749e-05	-6.69043e-05	-6.69333e-05	-6.56723e-05	-6.28085e-05	-6.10278e-05	-5.98604e-05	-5.98594e-05	-6.16441e-05	-6.07398e-05	-5.47087e-05	-4.75852e-05	-4.24866e-05	-4.01512e-05	-3.84605e-05	-3.46442e-05	-2.66078e-05	-1.6703e-05	-8.61945e-06	-3.67561e-06	-4.57682e-07	3.43225e-06	9.15214e-06	1.5665e-05	2.07641e-05	2.23071e-05	1.99175e-05	1.46314e-05	8.8723e-06	3.88877e-06	-1.02055e-06	-6.65713e-06	-1.23487e-05	-1.70138e-05	-1.94298e-05	-1.92581e-05	-1.77954e-05	-1.63789e-05	-1.47101e-05	-1.16976e-05
8	-2.73381e-05	-3.48117e-05	-4.05594e-05	-4.39622e-05	-4.67506e-05	-5.1193e-05	-5.79784e-05	-6.47392e-05	-6.88958e-05	-7.07671e-05	-7.16927e-05	-7.35332e-05	-7.57875e-05	-7.46388e-05	-7.15153e-05	-6.87348e-05	-6.78703e-05	-7.02421e-05	-6.94183e-05	-6.15935e-05	-4.99814e-05	-4.0798e-05	-3.789e-05	-3.68733e-05	-3.16156e-05	-2.07212e-05	-8.53762e-06	-7.47958e-08	4.2409e-06	7.03235e-06	9.88122e-06	1.4132e-05	1.92241e-05	2.30657e-05	2.32796e-05	1.90343e-05	1.23321e-05	5.93436e-06	1.61866e-06	-2.3678e-06	-7.82864e-06	-1.39647e-05	-1.91311e-05	-2.06511e-05	-1.89309e-05	-1.58481e-05	-1.26316e-05	-1.02589e-05	-7.15068e-06
9	-2.31503e-05	-3.07883e-05	-3.6995e-05	-4.06724e-05	-4.32758e-05	-4.74949e-05	-5.45057e-05	-6.17006e-05	-6.52354e-05	-6.62129e-05	-6.69978e-05	-6.95555e-05	-7.37815e-05	-7.50019e-05	-7.26376e-05	-6.93091e-05	-6.79069e-05	-7.09545e-05	-7.13301e-05	-6.36222e-05	-4.92737e-05	-3.74477e-05	-3.40048e-05	-3.28167e-05	-2.61558e-05	-1.30942e-05	2.32599e-08	7.56256e-06	1.01664e-05	1.21813e-05	1.45164e-05	1.69614e-05	1.93276e-05	2.0752e-05	2.00385e-05	1.53644e-05	8.88112e-06	3.14112e-06	5.60204e-07	-1.21591e-06	-5.00322e-06	-1.03403e-05	-1.48e-05	-1.53093e-05	-1.25059e-05	-8.88692e-06	-5.33782e-06	-2.59265e-06	3.98069e-07
10	-1.80531e-05	-2.47562e-05	-3.0708e-05	-3.43185e-05	-3.61497e-05	-3.94662e-05	-4.53158e-05	-5.16376e-05	-5.425e-05	-5.39839e-05	-5.3564e-05	-5.56663e-05	-5.99455e-05	-6.36021e-05	-6.35684e-05	-6.11075e-05	-5.94124e-05	-6.30274e-05	-6.55717e-05	-5.95611e-05	-4.53301e-05	-3.26843e-05	-2.88369e-05	-2.78779e-05	-2.12922e-05	-7.74334e-06	4.8747e-06	1.0909e-05	1.2345e-05	1.40648e-05	1.61641e-05	1.65237e-05	1.616e-05	1.5701e-05	1.51649e-05	1.14931e-05	6.21332e-06	1.87464e-06	1.14357e-06	1.68623e-06	9.90304e-09	-4.09924e-06	-7.70722e-06	-7.89811e-06	-5.34963e-06	-2.40033e-06	3.70094e-07	3.20251e-06	6.04991e-06
11	-1.47131e-05	-2.03058e-05	-2.48905e-05	-2.73491e-05	-2.82648e-05	-3.11164e-05	-3.59068e-05	-4.03422e-05	-4.04464e-05	-3.84359e-05	-3.71326e-05	-3.8968e-05	-4.27261e-05	-4.76061e-05	-4.90524e-05	-4.79709e-05	-4.74917e-05	-5.24923e-05	-5.5245e-05	-4.82561e-05	-3.44337e-05	-2.44802e-05	-2.29292e-05	-2.22982e-05	-1.44776e-05	-1.27954e-06	8.19618e-06	1.08552e-05	1.16809e-05	1.41677e-05	1.54766e-05	1.32779e-05	1.08607e-05	1.00359e-05	9.76649e-06	6.61379e-06	2.84427e-06	9.92977e-07	2.56914e-06	4.40978e-06	3.43756e-06	-7.19034e-08	-2.41685e-06	-1.73205e-06	2.69571e-07	1.67302e-06	3.51303e-06	6.26927e-06	8.72887e-06
12	-1.20246e-05	-1.62475e-05	-1.93418e-05	-2.067e-05	-2.10259e-05	-2.33046e-05	-2.72134e-05	-3.00782e-05	-2.85488e-05	-2.50315e-05	-2.27826e-05	-2.38145e-05	-2.64556e-05	-3.11162e-05	-3.42264e-05	-3.50987e-05	-3.57583e-05	-4.10156e-05	-4.35733e-05	-3.67129e-05	-2.41556e-05	-1.67026e-05	-1.69484e-05	-1.71081e-05	-9.95612e-06	1.63546e-06	8.71689e-06	9.16312e-06	9.47297e-06	1.25071e-05	1.36245e-05	1.02626e-05	6.5321e-06	5.37424e-06	5.16989e-06	2.49897e-06	1.48694e-09	3.64898e-08	2.87261e-06	5.2287e-06	4.7488e-06	1.91299e-06	2.94043e-07	1.49416e-06	3.10381e-06	3.33e-06	4.04154e-06	6.36472e-06	8.47789e-06
13	-8.94597e-06	-1.16512e-05	-1.37292e-05	-1.45711e-05	-1.48225e-05	-1.63096e-05	-1.93459e-05	-2.14886e-05	-1.97453e-05	-1.53273e-05	-1.22233e-05	-1.19761e-05	-1.33123e-05	-1.75246e-05	-2.27468e-05	-2.52366e-05	-2.59458e-05	-3.0057e-05	-3.31059e-05	-2.83485e-05	-1.81284e-05	-1.16177e-05	-1.18264e-05	-1.32503e-05	-9.0504e-06	8.21097e-08	6.29273e-06	6.59382e-06	6.88011e-06	9.94217e-06	1.13188e-05	7.95512e-06	3.6401e-06	2.17059e-06	2.065e-06	3.41945e-07	-1.04254e-06	-2.85615e-07	2.33258e-06	4.81242e-06	5.11091e-06	3.08541e-06	1.49004e-06	2.38575e-06	3.5074e-06	2.97772e-06	2.69406e-06	4.48703e-06	6.22448e-06
14	-7.1279e-06	-8.74603e-06	-9.64082e-06	-9.74144e-06	-1.01464e-05	-1.16335e-05	-1.42918e-05	-1.57816e-05	-1.32474e-05	-8.20902e-06	-5.09779e-06	-4.43505e-06	-4.96801e-06	-9.19556e-06	-1.54238e-05	-1.79554e-05	-1.88934e-05	-2.2603e-05	-2.45357e-05	-1.944e-05	-1.1255e-05	-7.1218e-06	-8.08001e-06	-9.94753e-06	-6.96201e-06	2.64959e-07	4.43296e-06	4.10611e-06	5.08842e-06	8.3823e-06	9.11199e-06	5.30871e-06	1.23354e-06	1.79785e-07	-1.29249e-07	-1.50832e-06	-1.68619e-06	-5.72052e-08	2.2623e-06	4.37058e-06	4.51083e-06	2.75204e-06	1.67632e-06	2.70083e-06	3.34033e-06	1.96378e-06	1.25063e-06	2.8776e-06	3.97023e-06
15	-5.87843e-06	-6.77538e-06	-6.67344e-06	-6.1255e-06	-6.59766e-06	-8.26712e-06	-1.07338e-05	-1.20595e-05	-9.38869e-06	-4.26032e-06	-1.04513e-06	-1.61364e-07	5.29058e-08	-3.68783e-06	-1.00475e-05	-1.2668e-05	-1.36847e-05	-1.69646e-05	-1.78325e-05	-1.26307e-05	-6.107e-06	-3.86262e-06	-5.11198e-06	-6.94053e-06	-5.15981e-06	1.90783e-07	2.82029e-06	2.17229e-06	3.63964e-06	6.96798e-06	7.37772e-06	3.73919e-06	2.184e-08	-9.65036e-07	-1.42993e-06	-2.7397e-06	-2.14409e-06	5.31319e-08	2.11227e-06	3.74355e-06	3.72147e-06	2.21615e-06	1.60651e-06	2.67923e-06	3.07238e-06	1.26504e-06	1.04757e-07	1.40347e-06	2.04541e-06
16	-4.79067e-06	-5.10665e-06	-4.41307e-06	-3.50706e-06	-4.01149e-06	-5.66184e-06	-7.99867e-06	-9.49857e-06	-7.34906e-06	-2.45255e-06	9.7016e-07	2.05277e-06	2.89778e-06	1.56489e-07	-6.12142e-06	-8.94821e-06	-9.91953e-06	-1.21739e-05	-1.27441e-05	-8.46417e-06	-3.32737e-06	-1.85803e-06	-2.64048e-06	-4.6005e-06	-4.37027e-06	-6.75748e-07	1.33856e-06	8.12265e-07	2.3369e-06	5.43629e-06	6.0559e-06	3.18825e-06	-2.7774e-07	-1.45191e-06	-2.01498e-06	-3.21749e-06	-2.29819e-06	4.19526e-08	1.71492e-06	3.04064e-06	3.08016e-06	1.9348e-06	1.6106e-06	2.49655e-06	2.79453e-06	8.41296e-07	-8.0988e-07	7.57655e-08	5.29037e-07
17	-4.02854e-06	-3.85023e-06	-2.73244e-06	-1.67292e-06	-2.3426e-06	-3.97065e-06	-6.229e-06	-7.62414e-06	-5.57029e-06	-9.67511e-07	2.1672e-06	3.13438e-06	4.23572e-06	1.85234e-06	-4.10565e-06	-6.509e-06	-7.53585e-06	-8.66551e-06	-8.81065e-06	-4.95344e-06	-1.16226e-06	-3.93835e-07	-8.37962e-07	-3.01198e-06	-3.45562e-06	-9.02668e-07	2.92294e-07	-2.08105e-07	1.52057e-06	4.28773e-06	4.8002e-06	2.41768e-06	-5.58626e-07	-1.51938e-06	-2.25754e-06	-3.34053e-06	-2.05491e-06	3.05593e-07	1.56013e-06	2.65224e-06	2.45734e-06	1.60762e-06	1.69777e-06	2.47768e-06	2.48072e-06	2.61252e-07	-1.48716e-06	-6.79171e-07	-5.18163e-07
18	-3.47359e-06	-3.04185e-06	-1.77634e-06	-6.00214e-07	-1.08887e-06	-2.58357e-06	-4.59849e-06	-5.97416e-06	-4.44633e-06	-5.15865e-07	2.50042e-06	3.57386e-06	4.63112e-06	2.99043e-06	-2.08605e-06	-4.6323e-06	-5.74316e-06	-6.23519e-06	-5.88134e-06	-2.88383e-06	-5.88804e-09	5.54965e-07	4.82448e-07	-1.38447e-06	-2.52066e-06	-1.18472e-06	-5.07822e-07	-8.95237e-07	5.65685e-07	2.92476e-06	3.57855e-06	1.98263e-06	-3.93453e-07	-1.30805e-06	-2.05026e-06	-3.02646e-06	-1.94217e-06	2.53603e-07	1.38371e-06	2.28277e-06	2.09525e-06	1.4037e-06	1.68276e-06	2.37493e-06	2.27315e-06	1.70086e-07	-1.69974e-06	-1.2788e-06	-1.11232e-06
19	-3.0852e-06	-2.63175e-06	-1.46624e-06	-1.4717e-08	-8.07436e-08	-1.29038e-06	-3.02378e-06	-4.55705e-06	-4.03277e-06	-8.71211e-07	2.29632e-06	3.71131e-06	4.49226e-06	4.40451e-06	6.63651e-08	-2.97954e-06	-4.39726e-06	-4.63796e-06	-3.96286e-06	-2.1168e-06	4.5307e-07	1.04708e-06	1.45862e-06	2.80519e-07	-1.75646e-06	-1.58013e-06	-1.08315e-06	-1.42597e-06	-6.48152e-07	1.46421e-06	2.49258e-06	1.97036e-06	1.09154e-07	-9.21721e-07	-1.49005e-06	-2.47836e-06	-2.13522e-06	-6.04246e-08	1.1341e-06	1.95013e-06	2.02421e-06	1.25936e-06	1.53833e-06	2.13774e-06	2.26546e-06	5.54497e-07	-1.61507e-06	-1.82762e-06	-1.28836e-06
20	-2.69228e-06	-2.07363e-06	-8.72225e-07	5.44613e-07	3.21737e-07	-7.02386e-07	-2.32273e-06	-3.58895e-06	-3.03474e-06	-6.5497e-08	2.77226e-06	4.01962e-06	4.75231e-06	4.86835e-06	4.69976e-07	-2.04941e-06	-3.7377e-06	-3.16308e-06	-2.50776e-06	-9.71596e-07	9.6109e-07	1.44192e-06	2.12913e-06	6.97127e-07	-1.47694e-06	-1.71195e-06	-1.54639e-06	-1.94588e-06	-1.13855e-06	6.73041e-07	1.68115e-06	1.53329e-06	1.38602e-07	-6.13715e-07	-1.12862e-06	-2.11507e-06	-1.72678e-06	1.77692e-07	1.16504e-06	1.95236e-06	1.78728e-06	1.13385e-06	1.5619e-06	2.04058e-06	1.94075e-06	1.48297e-07	-1.87365e-06	-1.86317e-06	-1.42003e-06
21	-2.33507e-06	-1.50681e-06	-2.77996e-07	9.29321e-07	4.24583e-07	-4.52216e-07	-1.9547e-06	-2.76803e-06	-1.89198e-06	1.021e-06	3.36695e-06	4.4567e-06	5.19068e-06	5.03599e-06	6.51346e-07	-1.20051e-06	-3.21514e-06	-1.93431e-06	-1.32764e-06	1.13811e-07	1.28991e-06	1.68719e-06	2.50009e-06	7.08893e-07	-1.2935e-06	-1.68176e-06	-1.89835e-06	-2.30428e-06	-1.3744e-06	1.00353e-07	9.228e-07	9.03813e-07	-2.42341e-08	-3.37864e-07	-8.49968e-07	-1.7106e-06	-1.11376e-06	5.12073e-07	1.24892e-06	2.01403e-06	1.59972e-06	1.07818e-06	1.63657e-06	1.95865e-06	1.52128e-06	-4.64297e-07	-2.09732e-06	-1.73512e-06	-1.44764e-06
22	-2.08055e-06	-1.18027e-06	-1.19849e-07	1.04634e-06	5.69266e-07	-8.75037e-08	-1.39885e-06	-1.99367e-06	-1.34765e-06	1.33266e-06	3.5322e-06	4.87123e-06	5.44462e-06	5.89017e-06	1.71375e-06	-9.19095e-08	-2.55894e-06	-1.15632e-06	-5.96254e-07	3.74351e-07	1.2631e-06	1.69776e-06	2.67057e-06	1.07424e-06	-1.0385e-06	-1.72117e-06	-2.07817e-06	-2.49541e-06	-1.88435e-06	-6.03102e-07	2.43769e-07	6.16235e-07	6.34867e-08	-3.84517e-08	-4.4532e-07	-1.20135e-06	-8.96952e-07	4.95253e-07	1.17315e-06	1.95375e-06	1.66769e-06	1.07105e-06	1.58334e-06	1.75044e-06	1.30816e-06	-5.54938e-07	-2.01048e-06	-1.72875e-06	-1.25622e-06
23	-1.84697e-06	-8.61546e-07	5.40265e-08	1.11625e-06	5.83904e-07	9.5668e-08	-1.06736e-06	-1.4208e-06	-8.6074e-07	1.67114e-06	3.75483e-06	5.27798e-06	5.84676e-06	6.69813e-06	2.61364e-06	8.94295e-07	-1.9442e-06	-4.07213e-07	-8.0674e-08	5.34089e-07	1.15043e-06	1.6621e-06	2.7155e-06	1.14595e-06	-9.29892e-07	-1.76206e-06	-2.16261e-06	-2.58329e-06	-2.15655e-06	-1.08351e-06	-2.08922e-07	3.88701e-07	1.16988e-07	1.71437e-07	-1.54514e-07	-8.17382e-07	-6.40114e-07	5.18432e-07	1.11063e-06	1.90805e-06	1.69236e-06	1.11634e-06	1.55859e-06	1.56406e-06	1.03823e-06	-7.1901e-07	-1.95485e-06	-1.59532e-06	-1.04187e-06
24	-1.70015e-06	-8.32736e-07	6.0191e-08	1.00701e-06	6.96215e-07	2.5059e-07	-6.76115e-07	-9.93946e-07	-6.99807e-07	1.42472e-06	3.48028e-06	5.33362e-06	6.0845e-06	7.35899e-06	4.3945e-06	2.26829e-06	-8.0458e-07	-1.31578e-07	3.71666e-07	5.76637e-07	9.50568e-07	1.37381e-06	2.49834e-06	1.60253e-06	-5.45608e-07	-1.55955e-06	-2.12076e-06	-2.431e-06	-2.43618e-06	-1.51288e-06	-7.9581e-07	1.27052e-07	6.28165e-08	3.09586e-07	8.00892e-08	-3.52893e-07	-5.13586e-07	4.09128e-07	9.04003e-07	1.66811e-06	1.82006e-06	1.21882e-06	1.52929e-06	1.41608e-06	1.05002e-06	-6.03131e-07	-1.70065e-06	-1.69162e-06	-7.84908e-07
25	-1.55046e-06	-8.10096e-07	1.76791e-08	8.59773e-07	7.6395e-07	3.71743e-07	-3.43826e-07	-6.85431e-07	-6.38058e-07	1.11902e-06	3.19224e-06	5.37411e-06	6.34889e-06	7.95692e-06	5.96995e-06	3.47412e-06	2.34812e-07	3.87037e-08	6.3013e-07	5.21605e-07	7.47337e-07	1.10825e-06	2.2404e-06	1.90996e-06	-2.30018e-07	-1.3527e-06	-2.00041e-06	-2.25201e-06	-2.60526e-06	-1.79236e-06	-1.17129e-06	-5.70521e-08	4.74109e-08	3.99276e-07	2.56674e-07	-2.7984e-09	-4.29442e-07	2.61993e-07	6.98372e-07	1.44513e-06	1.92613e-06	1.31721e-06	1.47513e-06	1.26899e-06	1.03628e-06	-4.5493e-07	-1.44602e-06	-1.69333e-06	-5.44231e-07
26	-1.36874e-06	-4.68305e-07	1.72535e-07	9.14076e-07	5.76921e-07	3.62499e-07	-3.56345e-07	-4.35156e-07	-3.82979e-07	1.45074e-06	3.35148e-06	5.69125e-06	6.76645e-06	8.59618e-06	6.17696e-06	4.2268e-06	4.51071e-07	7.69481e-07	7.47233e-07	5.72272e-07	6.18564e-07	1.06895e-06	2.19823e-06	1.54332e-06	-3.76128e-07	-1.35044e-06	-1.90086e-06	-2.14765e-06	-2.48673e-06	-1.7689e-06	-1.1364e-06	-8.90657e-08	4.57175e-08	4.60954e-07	2.87153e-07	9.33305e-08	-2.16374e-07	3.30723e-07	6.28051e-07	1.41555e-06	1.86227e-06	1.32598e-06	1.51409e-06	1.10521e-06	7.55134e-07	-7.29772e-07	-1.44007e-06	-1.39797e-06	-2.89221e-07
27	-1.17179e-06	-1.73118e-07	3.17854e-07	9.1008e-07	4.23506e-07	2.95831e-07	-3.48207e-07	-2.61073e-07	-1.30053e-07	1.70235e-06	3.56438e-06	5.94566e-06	7.12812e-06	9.03726e-06	6.31548e-06	4.52158e-06	7.9541e-07	1.27325e-06	8.44938e-07	5.41696e-07	5.29921e-07	1.08009e-06	2.08096e-06	1.16119e-06	-5.2086e-07	-1.34338e-06	-1.74786e-06	-2.01975e-06	-2.2902e-06	-1.67824e-06	-9.96937e-07	-8.84919e-08	6.95429e-08	4.46105e-07	2.952e-07	1.41363e-07	-3.80582e-08	3.6247e-07	5.92035e-07	1.37513e-06	1.76976e-06	1.33893e-06	1.47784e-06	9.69894e-07	4.3966e-07	-9.27073e-07	-1.40799e-06	-1.06408e-06	-8.54579e-08
28	-9.65757e-07	1.19592e-07	3.9509e-07	8.56307e-07	2.70941e-07	2.45454e-07	-3.00602e-07	-1.27543e-07	8.02647e-08	1.88827e-06	3.79309e-06	6.16991e-06	7.45501e-06	9.3567e-06	6.17288e-06	4.56778e-06	1.13274e-06	1.50302e-06	8.43571e-07	4.31349e-07	4.77624e-07	1.1344e-06	1.92493e-06	7.38416e-07	-6.4052e-07	-1.32399e-06	-1.53404e-06	-1.91483e-06	-2.05603e-06	-1.56734e-06	-7.33849e-07	-9.73093e-08	1.38809e-07	3.80604e-07	3.08689e-07	1.41881e-07	1.22299e-07	3.14388e-07	5.74491e-07	1.34697e-06	1.68244e-06	1.3427e-06	1.36784e-06	8.41916e-07	7.48184e-08	-1.01932e-06	-1.3587e-06	-6.56987e-07	4.44878e-08
29	-9.25383e-07	2.30317e-07	3.84433e-07	8.35897e-07	1.78288e-07	2.93026e-07	-2.5951e-07	2.43979e-08	-1.37366e-08	1.70559e-06	3.36399e-06	5.8785e-06	7.33889e-06	9.46778e-06	6.34907e-06	5.47037e-06	1.38794e-06	1.87289e-06	8.95665e-07	4.21637e-07	3.77119e-07	9.43789e-07	1.80037e-06	7.15321e-07	-6.06076e-07	-1.16592e-06	-1.32668e-06	-1.61539e-06	-1.94296e-06	-1.47135e-06	-7.21023e-07	-6.88295e-08	5.15416e-08	3.59282e-07	2.45985e-07	2.23448e-07	1.60624e-07	3.02703e-07	4.03565e-07	1.15738e-06	1.6248e-06	1.26847e-06	1.41301e-06	7.3696e-07	1.06929e-07	-1.02816e-06	-1.26107e-06	-6.42791e-07	2.62364e-07
30	-7.19859e-07	8.75211e-08	2.72627e-07	5.83626e-07	1.689e-07	2.44726e-07	-1.36954e-07	7.25647e-08	-1.31305e-07	9.65882e-07	2.03729e-06	3.99013e-06	5.26721e-06	6.89482e-06	5.27986e-06	4.74096e-06	1.35347e-06	1.58607e-06	7.69811e-07	3.62394e-07	2.03845e-07	5.15905e-07	1.24198e-06	7.30985e-07	-3.27891e-07	-7.2691e-07	-9.01152e-07	-9.75526e-07	-1.43495e-06	-1.07679e-06	-6.72621e-07	-4.18115e-08	-6.30499e-08	2.63493e-07	1.26905e-07	2.51226e-07	9.31551e-08	2.30133e-07	1.6453e-07	6.84898e-07	1.17516e-06	9.22921e-07	1.11391e-06	5.36195e-07	2.6371e-07	-7.0823e-07	-8.55546e-07	-6.50213e-07	3.05439e-07
[truncated: 32 more columns]

## Sheet: Fig 4D bottom
time	alpha_power	alpha_power_SEM
0	-1.90558e-05	7.87261e-06
0.01	-2.53819e-05	9.86026e-06
0.02	-3.04989e-05	1.11496e-05
0.03	-3.33945e-05	1.2371e-05
0.04	-3.50934e-05	1.38144e-05
0.05	-3.8515e-05	1.46201e-05
0.06	-4.4184e-05	1.45834e-05
0.07	-4.96996e-05	1.5256e-05
0.08	-5.14753e-05	1.67499e-05
0.09	-5.08863e-05	1.8024e-05
0.1	-5.04339e-05	1.82996e-05
0.11	-5.23075e-05	1.85484e-05
0.12	-5.57392e-05	2.041e-05
0.13	-5.8393e-05	2.37791e-05
0.14	-5.82e-05	2.69256e-05
0.15	-5.64442e-05	2.73838e-05
0.16	-5.56879e-05	2.61925e-05
0.17	-5.95464e-05	2.62347e-05
0.18	-6.10277e-05	2.79891e-05
0.19	-5.39492e-05	2.89558e-05
0.2	-4.06349e-05	2.71856e-05
0.21	-3.04226e-05	2.51007e-05
0.22	-2.81219e-05	2.40438e-05
0.23	-2.73948e-05	2.34135e-05
0.24	-2.06995e-05	2.14996e-05
0.25	-8.24056e-06	1.8443e-05
0.26	2.65468e-06	1.53851e-05
0.27	7.68301e-06	1.2791e-05
0.28	9.58124e-06	1.1888e-05
0.29	1.19906e-05	1.34865e-05
0.3	1.39325e-05	1.56828e-05
0.31	1.42315e-05	1.62646e-05
0.32	1.44209e-05	1.59583e-05
0.33	1.49858e-05	1.67642e-05
0.34	1.46839e-05	1.84959e-05
0.35	1.10009e-05	1.93426e-05
0.36	6.05446e-06	1.79972e-05
0.37	2.39592e-06	1.52304e-05
0.38	1.75284e-06	1.2575e-05
0.39	1.5482e-06	1.04686e-05
0.4	-9.2712e-07	8.38558e-06
0.41	-5.31263e-06	6.3157e-06
0.42	-8.75221e-06	5.86295e-06
0.43	-8.81927e-06	7.83501e-06
0.44	-6.68261e-06	1.0503e-05
0.45	-4.42647e-06	1.28933e-05
0.46	-2.00895e-06	1.50653e-05
0.47	5.97e-07	1.74621e-05
0.48	3.30081e-06	1.91748e-05
0.49	7.02676e-06	2.00934e-05
0.5	1.21116e-05	2.03265e-05
0.51	1.77056e-05	2.00739e-05
0.52	2.01684e-05	1.91472e-05
0.53	1.79042e-05	1.71355e-05
0.54	1.46815e-05	1.5017e-05
0.55	1.30274e-05	1.32893e-05
0.56	1.31787e-05	1.18915e-05
0.57	1.21402e-05	1.06128e-05
0.58	8.26125e-06	9.66316e-06
0.59	3.9731e-06	9.86381e-06
0.6	1.24284e-06	9.96985e-06
0.61	8.87274e-07	9.18104e-06
0.62	1.764e-06	7.97142e-06
0.63	1.8582e-06	7.09847e-06
0.64	8.6317e-07	7.2067e-06
0.65	-6.6389e-07	7.6101e-06
0.66	-8.67519e-07	7.55849e-06
0.67	6.77727e-07	7.28205e-06
0.68	1.73814e-06	7.5227e-06
0.69	1.61096e-06	8.33113e-06
0.7	1.64766e-06	9.46644e-06
0.71	2.7871e-06	1.03289e-05
0.72	4.19041e-06	1.04924e-05
0.73	4.79983e-06	1.05687e-05
0.74	5.90137e-06	1.15666e-05
0.75	8.35599e-06	1.33114e-05
0.76	9.977e-06	1.40903e-05
0.77	8.58368e-06	1.31238e-05
0.78	4.85381e-06	1.17002e-05
0.79	2.69162e-06	1.14907e-05
0.8	2.36665e-06	1.18205e-05
