# Supplementary material for: Sequential sampling of visual objects during sustained attention
Source: PLoS Biol. 2017 Jun 28;15(6):e2001903. doi: 10.1371/journal.pbio.2001903 (PMC5489144; doi:10.1371/journal.pbio.2001903)
Supplement: S4 Data — (XLSX) [file pbio.2001903.s009.xlsx]

## Sheet: Fig 5
contrast(unatt-att)	alpha_pow(reb-inh)	Experiment
-0.03683	0.2921	2
-0.11441	0.93747	2
0	0.06315	2
-0.02183	0.37663	2
0.11535	-0.35126	2
0.015	-0.4856	2
0.07366	-0.39577	2
-0.04075	0.28764	2
0.02183	0.17185	2
0.03683	-0.28388	2
0.02085	-0.17608	2
0.02183	-0.86897	2
1.11022e-16	0.72242	2
0.07366	-0.4745	2
1.11022e-16	-0.50481	2
-0.03683	0.84649	2
0.02183	-0.42844	2
0.05767	-0.85589	2
-0.05866	0.69771	2
-0.03683	0.17505	2
-0.11441	-0.9116	3
0.07758	-0.96566	3
0.09659	-0.40157	3
-0.05866	0.64367	3
0	0.50926	3
-0.05767	-0.89658	3
-0.13526	0.61941	3
-0.01991	-0.01336	3
0.00585	-0.60928	3
0.09941	0.11028	3
0.04267	-0.93514	3
-0.11535	0.12669	3
0.09941	-0.99366	3
-0.0795	0.01654	3
-0.0945	0.80832	3
-0.03	-0.99086	3
