# Supplementary material for: Sequential sampling of visual objects during sustained attention
Source: PLoS Biol. 2017 Jun 28;15(6):e2001903. doi: 10.1371/journal.pbio.2001903 (PMC5489144; doi:10.1371/journal.pbio.2001903)
Supplement: S5 Data — (XLSX) [file pbio.2001903.s010.xlsx]

## Sheet: S1Fig top
time	'Fp1'	'AF7'	'F7'	'Fp2'	'AF8'	'F8'	'F5'	'F3'	'F1'	'Fz'	'F2'	'F4'	'F6'	'AF4'	'AF3'	'FT7'	'FC5'	'FC3'	'FC1'	'FCz'	'FC2'	'FC4'	'FC6'	'FT8'	'T8'	'C6'	'C4'	'C2'	'Cz'	'C1'	'C3'	'C5'	'T7'	'TP9'	'TP7'	'CP5'	'CP3'	'CP1'	'CPz'	'CP2'	'CP4'	'CP6'	'TP8'	'TP10'	'P8'	'P6'	'P4'	'P2'	'Pz'
0	0.31896	0.44691	0.19732	0.33555	0.3843	0.15152	0.35113	0.25361	0.34322	0.32258	0.29456	0.27543	0.23892	0.25413	0.29064	0.06491	0.1931	0.27548	0.30436	0.3293	0.31346	0.27566	0.18385	0.08807	0.00853	0.10094	0.35483	0.26241	0.20623	0.12257	0.14596	0.09089	-0.11577	-0.54119	-0.19952	0.00993	0.0406	0.00277	0.00493	0.07832	0.20572	0.0753	0.0092	-0.11547	0.08252	0.03681	-0.11147	-0.25532	-0.31578
0.01	0.16724	0.25034	0.11272	0.07279	0.28183	0.11998	0.13226	0.18689	0.21511	0.20518	0.21189	0.19054	0.1896	0.26496	0.08688	0.0119	0.10419	0.18831	0.16717	0.19466	0.1587	0.12664	0.17017	0.0997	0.06522	0.18825	0.08363	0.08015	0.09104	0.07229	0.11824	0.09334	-0.10048	-0.44948	-0.08403	-0.02144	0.0281	-0.00712	-0.06523	-0.11067	-0.06475	0.12327	-0.00547	-0.21365	0.01393	-0.06167	-0.26749	-0.38332	-0.37768
0.02	0.2111	0.1176	0.0451	-0.01811	0.1006	0.08211	0.0636	0.31461	0.31427	0.29566	0.33393	0.377	0.14162	0.10844	-0.06838	0.04626	0.1133	0.34724	0.33932	0.33482	0.29208	0.36879	0.12251	0.05403	0.18986	0.22614	0.14872	0.18146	0.23205	0.24153	0.29575	0.18408	0.10742	-0.17354	-0.02089	0.24787	0.20567	0.11105	0.04721	-0.04688	-0.00138	0.21253	0.09824	-0.20158	-0.01137	-0.03396	-0.26455	-0.36639	-0.32974
0.03	0.18597	0.04953	0.01035	0.08939	0.20029	0.15787	0.09611	0.267	0.28883	0.2812	0.27674	0.18497	0.19638	0.00883	-0.03425	0.12461	0.16256	0.2774	0.29191	0.30557	0.22557	0.1884	0.12437	0.04082	0.05574	0.12174	0.14623	0.08733	0.1685	0.13007	0.14587	0.16675	0.09858	-0.26765	0.05083	0.18777	0.06748	-0.0212	-0.09683	-0.14781	-0.04536	0.10175	0.00327	-0.27599	-0.07705	-0.13334	-0.39798	-0.57042	-0.59081
0.04	0.20815	-0.06554	0.12806	-0.32487	-0.03563	-0.00202	0.27543	0.27671	0.29449	0.30929	0.31627	0.24995	0.05417	-0.01011	0.08691	0.22277	0.37383	0.37295	0.35325	0.37442	0.35788	0.29014	-0.01555	0.00852	0.04164	-0.00934	0.2737	0.19926	0.1946	0.20289	0.22798	0.31192	0.14453	-0.08058	0.12377	0.23794	0.14839	0.03645	-0.08949	-0.09715	0.03969	0.08074	0.12338	-0.11812	0.05002	0.00293	-0.25829	-0.4873	-0.56461
0.05	-0.02325	-0.12968	0.07239	-0.57619	-0.14733	0.01363	0.12921	0.1523	0.10177	0.04914	0.02389	0.11067	0.02363	-0.15911	-0.20991	0.18578	0.24669	0.28487	0.14433	0.08688	0.04005	0.10081	0.21722	0.08952	0.01951	0.19253	-0.01117	-0.06488	-0.06634	0.05223	0.20007	0.25072	0.17948	-0.05371	0.19684	0.26725	0.08349	-0.12438	-0.33778	-0.31256	-0.08583	0.08281	0.25324	-0.10793	0.07294	-0.05966	-0.38626	-0.65879	-0.7699
0.06	-0.09533	-0.11832	0.1113	-0.72721	-0.18727	0.09829	0.14575	0.03258	0.00633	-0.01191	-0.05545	-0.01027	0.00775	-0.3076	-0.27275	0.37314	0.34217	0.24158	0.08979	0.02245	-0.10628	-0.03308	0.15501	0.27434	0.25161	0.28552	-0.0049	-0.14158	-0.13825	0.0226	0.21838	0.29117	0.37008	0.14965	0.39085	0.4903	0.13489	-0.17467	-0.43286	-0.32407	0.01427	0.27946	0.32101	0.11288	0.27784	0.169	-0.23795	-0.60222	-0.81608
0.07	-0.25147	-0.58984	-0.01835	-0.834	-0.30817	0.07935	0.07002	-0.18503	-0.12815	-0.09279	-0.10204	-0.05586	-0.06826	-0.362	-0.39006	0.2338	0.1523	0.03908	-0.01369	-0.01584	-0.03919	0.02692	0.03225	0.15854	0.28934	0.23673	0.01341	-0.16498	-0.25574	-0.09359	0.11406	0.10747	0.25091	0.13397	0.34324	0.38665	0.10412	-0.28316	-0.56932	-0.34384	0.07197	0.30933	0.2962	0.20948	0.33948	0.26913	-0.09577	-0.56837	-0.91875
0.08	-0.58804	-0.88703	-0.21637	-1.15255	-0.567	0.1049	-0.26661	-0.42963	-0.39922	-0.39612	-0.31372	-0.16842	-0.11034	-0.60332	-0.73474	0.19871	-0.00725	-0.14579	-0.33444	-0.36631	-0.24765	-0.03648	0.11657	0.18306	0.40775	0.35835	-0.08205	-0.39257	-0.65309	-0.47275	-0.15882	0.24729	0.10239	0.29874	0.2892	0.46361	0.05534	-0.43395	-0.75679	-0.39623	0.15219	0.4995	0.64233	0.50959	0.72931	0.71698	0.4453	-0.07431	-0.65165
0.09	-1.39437	-1.42052	-0.84652	-2.02152	-1.2929	-0.46098	-0.9477	-1.32394	-1.3761	-1.36869	-1.28811	-1.12106	-0.82033	-1.41781	-1.35008	-0.17019	-0.67091	-0.93368	-1.21544	-1.31251	-1.10302	-0.8805	-0.41584	-0.11526	0.30626	0.21971	-0.5198	-0.94257	-1.30174	-1.06376	-0.6794	-0.09855	0.02692	0.67831	0.47969	0.35595	-0.07828	-0.57136	-0.93714	-0.45923	0.28171	0.71005	1.04249	0.8128	1.5065	1.75123	1.74327	0.98963	0.1828
0.1	-1.84124	-1.99294	-1.07832	-2.20759	-1.63669	-0.59559	-1.26774	-1.68457	-1.85221	-1.89347	-1.79975	-1.45473	-1.08751	-1.88209	-1.60297	-0.32917	-0.90579	-1.33664	-1.73824	-1.87751	-1.60887	-1.15484	-0.41517	-0.09476	0.55091	0.0918	-0.54008	-1.22887	-1.67786	-1.38555	-0.92742	-0.3049	0.0648	1.17535	0.96298	0.26573	-0.2244	-0.79961	-1.11764	-0.52538	0.55572	1.04335	1.41828	1.48489	2.18848	2.33675	2.14066	1.15071	0.24358
0.11	-2.11818	-2.9044	-1.58729	-2.85144	-2.46105	-1.08324	-1.75803	-1.6745	-1.96053	-2.04477	-1.93963	-1.55544	-1.4508	-2.3069	-2.23074	-0.72337	-1.00699	-1.40418	-1.86277	-2.04628	-1.67296	-1.11708	-0.66434	-0.30364	0.58688	0.22752	-0.18761	-1.06556	-1.6126	-1.29341	-0.80694	-0.47025	-0.26106	0.86659	0.65529	0.50384	0.1632	-0.47084	-0.78773	-0.1867	0.96306	1.46664	1.35849	1.34977	2.23481	2.64799	2.35885	1.29758	0.47746
0.12	-2.53799	-3.76446	-2.16768	-3.50551	-3.19975	-1.45067	-2.47048	-1.95196	-2.29479	-2.38697	-2.25453	-1.78775	-1.80523	-2.73335	-2.96556	-0.88454	-1.16279	-1.62367	-2.12899	-2.3565	-1.91253	-1.28636	-0.77233	-0.27712	0.72495	0.51612	-0.15329	-1.00072	-1.56209	-1.24783	-0.78577	-0.47037	-0.26372	0.69999	0.59664	1.0599	0.63001	0.09304	-0.18926	0.26643	1.34116	1.96244	1.61077	1.23583	2.55613	3.30957	3.07161	2.0415	1.51524
0.13	-2.78898	-3.97513	-2.37385	-4.03459	-3.6267	-1.76823	-2.55065	-2.46697	-2.66579	-2.70976	-2.6282	-2.3107	-2.18391	-3.04835	-3.06126	-1.02763	-1.49392	-2.0657	-2.43295	-2.60878	-2.29458	-1.75906	-1.04177	-0.42267	0.6023	0.03971	-0.60933	-1.28898	-1.75064	-1.44255	-1.01188	-0.72423	-0.24859	1.04672	0.87735	0.86324	0.49745	0.08573	-0.10853	0.20155	1.19174	1.68222	1.75126	1.52896	3.04498	3.63937	3.3346	2.37872	2.10101
0.14	-2.38339	-3.12249	-1.62413	-3.41489	-3.00814	-1.31384	-1.7275	-2.49961	-2.50189	-2.44339	-2.42246	-2.23335	-1.87624	-2.63619	-2.13859	-0.43438	-1.35257	-2.07824	-2.26478	-2.27441	-2.13666	-1.8112	-0.79882	-0.2428	0.50216	-0.23977	-1.05135	-1.49794	-1.64093	-1.42791	-1.19302	-0.58007	0.17178	1.77028	1.2481	0.49582	3.50098e-05	-0.3227	-0.35926	-0.36259	0.25141	0.9415	1.82649	2.23223	3.18723	2.98595	2.27017	1.5399	1.56264
0.15	-1.63871	-2.08205	-0.54786	-1.99527	-1.82596	-0.48655	-0.74274	-1.83737	-1.86288	-1.79794	-1.93826	-2.08546	-1.24944	-2.0453	-1.00147	0.24871	-0.68612	-1.62019	-1.74717	-1.68516	-1.94886	-1.97246	-0.66507	0.23825	0.49756	-0.66958	-1.59128	-1.66656	-1.31852	-1.32365	-1.24288	-0.30982	0.56677	2.304	1.38505	0.10535	-0.65483	-0.78886	-0.66757	-1.03726	-0.80839	-0.24395	1.38107	2.59261	2.05216	1.1383	0.26206	0.07039	0.56081
0.16	-0.33382	-1.34347	0.28172	-1.21454	-1.0931	0.21489	0.30548	-0.4848	-0.47994	-0.34553	-0.52394	-0.8047	-0.40651	-0.81594	0.12393	0.78923	0.14307	-0.52551	-0.31539	-0.18227	-0.54897	-0.78417	-0.41012	0.48421	0.58109	-0.77953	-0.90671	-0.59903	-0.00879	-0.2739	-0.38652	0.157	0.97267	2.51079	1.28981	-0.07411	-0.46136	-0.29156	-0.01269	-0.6438	-1.15268	-0.90912	0.62213	2.15084	0.42623	-0.87676	-1.34157	-0.69185	0.26805
0.17	0.39659	-1.35668	0.33076	-1.17179	-0.9437	0.47996	0.4288	0.29872	0.39751	0.61604	0.46107	0.11591	0.06436	-0.21236	0.2609	0.87816	0.54854	0.32085	0.77203	0.96964	0.60565	0.15906	0.15355	0.64394	0.38086	-0.41484	-0.25305	0.45502	1.1305	0.66525	0.29615	0.41153	0.85707	1.74896	0.70758	-0.26038	-0.33799	0.22787	0.73154	0.01711	-1.06073	-1.33236	-0.18545	1.11637	-1.04782	-2.21139	-2.04792	-0.76624	0.39973
0.18	1.06724	-1.38983	0.28268	-1.20337	-0.8764	0.60708	0.50261	0.98697	1.23694	1.46646	1.32958	0.91856	0.67222	0.11003	0.3373	0.85035	0.87534	1.16954	1.81701	2.09539	1.67669	1.06888	0.64105	0.55957	0.128	-0.09375	0.7386	1.53966	2.18299	1.6186	0.97006	0.58879	0.66985	0.72533	0.09526	-0.44972	-0.06144	0.77262	1.47855	0.84825	-0.47921	-1.15008	-0.84479	0.2158	-1.93087	-2.65659	-1.9757	-0.38206	0.69902
0.19	1.41659	-1.35115	0.20586	-0.81316	-0.51443	0.7245	0.43884	1.28128	1.67987	1.94304	1.89698	1.43261	0.9415	0.51228	0.38857	0.54653	0.85383	1.3945	2.26616	2.68502	2.35555	1.67675	0.88665	0.54436	-0.0496	0.01951	1.26312	2.10655	2.66987	1.98512	1.04257	0.54526	0.29195	-0.14784	-0.50211	-0.51692	0.02659	1.01595	1.8301	1.31437	-0.06681	-1.00835	-1.26682	-0.42714	-2.46782	-2.88355	-1.81285	-0.07019	0.79583
0.2	1.61853	-0.95072	0.17886	-0.49654	-0.14202	0.78098	0.42472	1.34523	1.8288	2.12751	2.18828	1.80433	1.27279	0.89941	0.56029	0.30437	0.82772	1.44442	2.40579	2.89994	2.6056	1.89513	1.23326	0.65207	0.01126	0.72102	1.2361	2.31498	2.92217	2.23453	1.19711	0.46206	0.0875	-0.68635	-0.64657	-0.52048	0.26884	1.30911	2.12216	1.5251	-0.03253	-0.78482	-1.20201	-0.83207	-2.58716	-2.73941	-1.55344	0.19959	1.00348
0.21	1.70508	-0.47629	0.08985	-0.08442	0.12745	0.45574	0.26924	1.37266	1.84451	2.14708	2.21762	1.77607	1.16698	1.12475	0.70637	-0.03291	0.64481	1.40187	2.36927	2.85741	2.64336	1.9453	0.96469	0.15707	-0.52717	0.19966	1.32517	2.35729	2.90476	2.2546	1.2645	0.22572	-0.2514	-1.31997	-1.19259	-0.73169	0.39328	1.45713	2.1783	1.63745	0.19698	-0.93608	-1.74671	-1.44348	-2.7257	-2.59394	-1.28052	0.35396	1.1294
0.22	1.67142	0.26252	0.26478	0.81768	0.57336	0.41918	0.40202	1.39881	1.73852	1.93596	2.03472	1.81716	1.04224	1.30568	0.89383	-0.0792	0.53872	1.32473	2.06875	2.49179	2.40047	1.85876	0.77635	-0.1731	-0.62501	0.20526	1.37737	2.16851	2.53992	1.95799	1.16307	0.30002	-0.27405	-1.40494	-1.18915	-0.63095	0.40099	1.36335	1.96994	1.57157	0.26446	-0.72622	-1.73113	-1.57846	-2.47888	-2.15507	-0.87743	0.50758	1.15613
0.23	1.48652	1.06492	0.42341	1.7122	1.2603	0.33267	0.64071	1.17169	1.46659	1.56825	1.59925	1.40784	0.91184	1.53887	1.10324	-0.19724	0.35706	0.97644	1.55499	1.85787	1.73764	1.22302	0.48181	-0.19916	-0.68706	-0.06696	0.74358	1.4672	1.79595	1.35827	0.82172	0.00315	-0.47355	-1.41124	-1.29914	-0.75771	0.21235	0.96119	1.35699	1.00986	-0.01785	-0.81755	-1.59175	-1.59777	-2.25143	-1.91112	-0.82775	0.25006	0.71983
0.24	1.63992	2.05787	0.79063	2.45059	1.76506	0.33508	1.01793	1.36967	1.62751	1.65459	1.6404	1.44701	0.86807	1.86763	1.53971	-0.05837	0.47427	1.0258	1.42167	1.63122	1.47652	1.11995	0.21601	-0.459	-0.92285	-0.41205	0.37727	1.01685	1.27221	1.06257	0.69272	0.06816	-0.49428	-1.22642	-1.16891	-0.52953	0.15886	0.68085	0.86215	0.59332	-0.15442	-0.93681	-1.59111	-1.63019	-1.9591	-1.62641	-0.73065	0.02041	0.29972
0.25	1.58237	2.82563	0.98846	3.04678	2.11866	0.34936	1.01062	1.20321	1.48368	1.50613	1.49121	1.16913	0.84226	1.99836	1.79376	-0.08451	0.38145	0.81909	1.09329	1.21637	1.04352	0.65044	-0.03976	-0.56487	-1.09614	-0.50824	-0.00276	0.51826	0.74747	0.65709	0.38989	-0.08258	-0.46548	-1.24024	-0.99871	-0.5469	-0.08211	0.27244	0.3396	0.11759	-0.51616	-1.06482	-1.64018	-1.76688	-1.82968	-1.51719	-0.80702	-0.33197	-0.2368
0.26	1.52448	3.13881	1.04699	3.58353	2.4961	0.3861	0.9793	1.19536	1.34957	1.32626	1.30388	0.98729	0.78929	2.02838	1.86292	-0.05648	0.34015	0.67904	0.929	1.02513	0.82558	0.45627	-0.19144	-0.49288	-0.91023	-0.55063	-0.13778	0.33225	0.54806	0.40405	0.20341	-0.12129	-0.36338	-1.25792	-0.91582	-0.57229	-0.15513	0.06921	0.11964	0.00661	-0.37451	-0.85229	-1.35927	-1.43964	-1.38911	-1.02979	-0.51877	-0.3565	-0.47417
0.27	1.28053	3.20932	0.9784	3.49534	2.3731	0.07865	0.90354	0.99911	1.00557	0.97958	0.8888	0.62889	0.50193	1.81441	1.71367	-0.19951	0.15452	0.46727	0.58896	0.67383	0.49627	0.23392	-0.31365	-0.60834	-1.02202	-0.61191	-0.10512	0.14964	0.23755	0.11694	0.00324	-0.16936	-0.45162	-1.21742	-0.82882	-0.46175	-0.2399	-0.12551	-0.13739	-0.11564	-0.32801	-0.67663	-1.32617	-1.4965	-1.24347	-0.67389	-0.29103	-0.36516	-0.57794
0.28	1.11336	3.42697	1.07745	3.54758	2.50136	0.24898	1.01475	0.8071	0.80791	0.73603	0.61427	0.45422	0.5599	1.76917	1.69202	-0.12604	0.1738	0.43153	0.36449	0.33881	0.1443	0.05655	-0.16895	-0.41601	-0.70513	-0.30746	-0.28942	-0.09453	-0.07685	-0.000843827	0.00498	0.04683	-0.3866	-1.01472	-0.6333	-0.2293	-0.21804	-0.17162	-0.30505	-0.22075	-0.20119	-0.37754	-0.75515	-1.19821	-0.83674	-0.33695	-0.14638	-0.39929	-0.64987
0.29	0.87475	3.2345	0.94583	3.53623	2.52956	0.19891	0.86555	0.72267	0.58629	0.42162	0.32555	0.29964	0.41001	1.50718	1.55795	-0.26663	0.08609	0.2474	0.11411	-0.0193	-0.077	-0.1213	-0.16312	-0.30667	-0.59146	-0.3132	-0.24494	-0.24802	-0.37219	-0.20346	-0.03362	-0.24587	-0.49344	-1.20951	-0.78483	-0.48139	-0.21783	-0.29728	-0.47561	-0.31373	-0.19363	-0.3656	-0.55351	-1.19894	-0.75433	-0.252	-0.17178	-0.4527	-0.72664
0.3	0.65506	3.11584	0.9785	3.08453	2.27367	0.18263	0.76281	0.50812	0.31914	0.12685	0.10374	0.13362	0.4016	1.26446	1.33441	-0.12223	0.12185	0.09175	-0.07756	-0.2361	-0.13279	-0.00728	-0.26715	-0.31978	-0.54055	-0.20983	0.09026	-0.099	-0.39492	-0.2512	-0.11717	-0.2005	-0.39529	-1.04297	-0.71558	-0.27923	-0.14256	-0.23088	-0.34939	-0.10985	0.13633	-0.09334	-0.58958	-1.08347	-0.48532	0.0092	0.07124	-0.20979	-0.48047
0.31	0.38658	2.80192	0.83317	2.71722	1.97703	0.15411	0.68611	0.25304	0.05711	-0.15786	-0.15127	0.01895	0.34117	1.06061	1.12312	-0.1413	0.05624	-0.0597	-0.3331	-0.52337	-0.38656	-0.1258	-0.24065	-0.32169	-0.46816	-0.28717	-0.01935	-0.2869	-0.61869	-0.42719	-0.26281	-0.09163	-0.33836	-0.82551	-0.48376	-0.16372	-0.20904	-0.36434	-0.50235	-0.25701	0.06297	-0.07857	-0.37206	-0.86448	-0.32196	0.05574	-0.00206	-0.2829	-0.55832
0.32	0.27422	2.47647	0.80998	2.36062	1.74018	0.26657	0.72547	0.25587	-0.01435	-0.22542	-0.1969	0.07331	0.3711	0.87734	1.01326	-0.0714	0.0596	-0.0274	-0.38588	-0.66404	-0.52196	-0.21015	0.07089	-0.03596	-0.10635	0.08981	-0.21271	-0.4323	-0.68367	-0.39524	-0.11132	-0.1355	-0.12353	-0.58493	-0.20671	-0.05147	-0.09083	-0.36045	-0.58226	-0.39646	-0.13962	0.12554	-0.01693	-0.51642	-0.01975	0.16041	-0.04051	-0.35891	-0.58695
0.33	0.03052	2.0769	0.6154	2.02744	1.4941	0.13842	0.44251	0.13751	-0.20432	-0.40059	-0.38673	-0.16105	0.21933	0.6694	0.72344	-0.13436	-0.02572	-0.1424	-0.62397	-0.90667	-0.72938	-0.38854	-0.12666	-0.19448	-0.24173	-0.09245	-0.34961	-0.61327	-0.8718	-0.56329	-0.26911	-0.11478	-0.18878	-0.43837	-0.1691	-0.08381	-0.23333	-0.47542	-0.68881	-0.50634	-0.14402	0.05589	-0.07322	-0.44082	0.07778	0.27512	0.0656	-0.36109	-0.62947
0.34	-0.03545	1.80585	0.56145	1.7843	1.34909	0.09794	0.37496	0.15967	-0.17901	-0.4373	-0.41725	-0.17349	0.04551	0.61013	0.63417	0.16929	0.05434	-0.0862	-0.62795	-0.94954	-0.68746	-0.28882	-0.28041	-0.25519	-0.27693	-0.24303	-0.19258	-0.58558	-0.89134	-0.51173	-0.16552	-0.06346	-0.06421	-0.1516	-0.08287	0.02719	-0.05247	-0.36774	-0.60154	-0.40737	0.03724	0.05399	-0.03328	-0.26081	0.1568	0.40625	0.23853	-0.17744	-0.44246
0.35	-0.20409	1.38441	0.37053	1.41194	1.01743	0.08783	0.2308	0.04599	-0.29782	-0.48486	-0.53109	-0.33764	0.0251	0.37215	0.30879	0.03879	-0.03995	-0.2728	-0.73234	-1.01395	-0.87909	-0.61971	-0.15582	-0.11039	-0.20496	-0.09216	-0.45028	-0.81634	-1.00385	-0.6283	-0.35049	-0.17709	-0.01221	-0.11152	-0.00255	0.10536	-0.18217	-0.47531	-0.68944	-0.53827	-0.18289	0.05885	-0.0421	-0.16328	0.23008	0.35487	0.17628	-0.21933	-0.42751
0.36	-0.09819	1.02733	0.31306	0.92003	0.67366	0.00645	0.31463	0.0901	-0.11937	-0.27622	-0.34299	-0.13367	-0.07889	0.35617	0.3809	8.1394e-05	-0.07623	-0.20335	-0.53943	-0.76329	-0.67677	-0.36522	-0.16847	-0.10986	-0.07688	-0.00558	-0.40372	-0.6962	-0.86715	-0.52297	-0.29037	-0.18441	-0.02671	0.02601	0.16079	0.07486	-0.05053	-0.34655	-0.53145	-0.3852	-0.08326	0.12207	0.15631	0.01407	0.38738	0.54409	0.33778	-0.00761	-0.1895
0.37	-0.2027	0.74463	0.13	0.69245	0.53217	-0.07697	0.17097	-0.0826	-0.21963	-0.27992	-0.36068	-0.21301	-0.1362	0.25029	0.28373	-0.06648	-0.20374	-0.31105	-0.62072	-0.79243	-0.72755	-0.51558	-0.23979	-0.14222	-0.24636	-0.20302	-0.51803	-0.77134	-0.96168	-0.66661	-0.42209	-0.25779	-0.08111	0.01701	0.03843	0.05562	-0.14947	-0.40379	-0.58027	-0.41827	-0.08404	0.00326	0.04776	-0.05012	0.39269	0.48455	0.32031	0.00367	-0.11365
0.38	-0.21099	0.48262	0.02159	0.47688	0.32489	-0.02543	-0.06449	-0.07411	-0.2055	-0.21972	-0.18012	0.01156	0.00967	0.12398	0.10214	-0.08049	-0.18283	-0.23386	-0.5131	-0.60695	-0.41664	-0.20588	-0.2528	-0.21926	-0.13079	-0.22509	-0.11769	-0.46571	-0.76236	-0.59181	-0.3863	-0.15155	-0.00389	0.0938	0.14815	0.17869	-0.12629	-0.32714	-0.40952	-0.2077	0.1735	0.2252	0.13411	0.14015	0.61222	0.61409	0.38586	0.10038	-0.04712
0.39	-0.38	0.09246	-0.12536	0.18058	0.19345	-0.04322	-0.11087	-0.28429	-0.37109	-0.37623	-0.36655	-0.30061	-0.11073	-0.01324	-0.03554	-0.13245	-0.30715	-0.36957	-0.6181	-0.72722	-0.58321	-0.42264	-0.19423	-0.03792	0.08193	-0.00915	-0.20255	-0.60249	-0.85448	-0.65147	-0.38191	-0.21976	-0.1538	0.06844	0.01701	-0.00421	-0.17276	-0.43477	-0.54003	-0.37853	-0.01103	0.22985	0.44255	0.30061	0.67683	0.48329	0.14601	-0.16338	-0.28583
0.4	-0.3613	-0.0208	-0.07808	-0.11791	0.07929	0.0962	-0.15615	-0.26464	-0.3528	-0.35391	-0.31625	-0.14083	-0.05835	-0.09778	-0.07701	0.04545	-0.17215	-0.2692	-0.51713	-0.6105	-0.46932	-0.18604	0.12961	0.238	0.50138	0.3646	-0.1984	-0.49734	-0.70697	-0.52827	-0.23668	-0.00532	0.12945	0.36341	0.44396	0.12399	-0.08778	-0.35397	-0.50737	-0.34842	-0.12454	0.38095	0.76355	0.5763	0.8767	0.55637	0.0694	-0.24238	-0.34949
0.41	-0.50063	-0.3511	-0.24311	-0.43443	-0.20953	-0.02604	-0.35916	-0.47238	-0.50765	-0.46816	-0.43077	-0.26798	-0.14456	-0.27369	-0.36309	-0.06669	-0.21585	-0.35978	-0.52838	-0.60254	-0.47391	-0.2406	0.10642	0.0814	0.28985	0.13734	-0.09523	-0.38173	-0.57972	-0.53358	-0.32179	-0.18674	-0.01386	0.25202	0.19553	0.12373	-0.16715	-0.3316	-0.42607	-0.24881	0.04442	0.36829	0.6136	0.43364	0.83225	0.52349	0.09551	-0.24756	-0.38864
0.42	-0.5224	-0.59425	-0.27539	-0.52226	-0.34756	0.08521	-0.23899	-0.45357	-0.49761	-0.50087	-0.47896	-0.31478	-0.04929	-0.44011	-0.52032	-0.10422	-0.18522	-0.33524	-0.43502	-0.53802	-0.42634	-0.29251	0.13904	0.15347	0.42368	0.28403	-0.03188	-0.28526	-0.43153	-0.40407	-0.25018	-0.0566	-0.00238	0.20666	0.16638	0.22436	-0.02937	-0.21013	-0.24562	-0.11544	0.22395	0.55517	0.51874	0.51915	0.84856	0.66915	0.28134	-0.03074	-0.21638
0.43	-0.542	-0.68267	-0.31732	-0.94141	-0.61556	-0.1965	-0.34222	-0.4056	-0.50387	-0.55327	-0.49811	-0.42041	-0.34208	-0.63669	-0.58352	-0.10241	-0.17145	-0.26322	-0.43075	-0.51969	-0.33124	-0.1257	-0.08084	0.04221	0.26548	0.23636	-0.10954	-0.27655	-0.40439	-0.3143	-0.19994	0.04179	0.14293	0.31428	0.39189	0.26884	0.05908	-0.12713	-0.22056	-0.15442	0.13986	0.46875	0.57736	0.52092	0.81204	0.67569	0.27373	0.00815	-0.1578
0.44	-0.62554	-0.92961	-0.45276	-1.14227	-0.81164	-0.23892	-0.51098	-0.39683	-0.50538	-0.61267	-0.58367	-0.39882	-0.40242	-0.69626	-0.76302	0.02444	-0.07503	-0.17901	-0.42511	-0.5662	-0.44022	-0.29919	-0.11101	0.10834	0.36687	0.19701	-0.06031	-0.33121	-0.40225	-0.24274	-0.04777	0.083	0.15567	0.36561	0.37439	0.43005	0.16701	-0.05006	-0.21673	-0.15892	0.16594	0.45723	0.79352	0.62378	0.91789	0.73137	0.3519	0.03317	-0.09379
0.45	-0.61111	-0.8757	-0.35477	-1.18961	-0.81657	-0.17791	-0.30401	-0.51466	-0.51706	-0.58168	-0.52219	-0.32258	-0.29125	-0.63489	-0.58431	-0.10926	-0.1458	-0.27739	-0.45281	-0.61173	-0.52117	-0.35596	0.04684	0.07029	0.39026	0.21122	-0.2708	-0.45844	-0.51695	-0.2938	-0.02377	-0.05835	0.03285	0.29951	0.18676	0.21599	0.14327	-0.12406	-0.36898	-0.35284	-0.05967	0.32164	0.67113	0.63484	0.79133	0.60424	0.21417	-0.08583	-0.19852
0.46	-0.46261	-0.85092	-0.22218	-0.99455	-0.77894	-0.20954	-0.10963	-0.22951	-0.32269	-0.39734	-0.34776	-0.29462	-0.30752	-0.69709	-0.51288	0.11525	0.00996	-0.0583	-0.27336	-0.44935	-0.32296	-0.12106	-0.02292	0.01732	0.28519	0.14388	-0.09223	-0.28037	-0.41566	-0.18831	0.00421	0.13789	0.24922	0.48285	0.44384	0.25526	0.12986	-0.0622	-0.27306	-0.24638	0.01362	0.36798	0.52262	0.60475	0.76485	0.59618	0.26409	0.00776	-0.08576
0.47	-0.50805	-0.98083	-0.43906	-1.01601	-0.72242	-0.12901	-0.47734	-0.27429	-0.32541	-0.39772	-0.36943	-0.23246	-0.26542	-0.59003	-0.72303	-0.05135	-0.08171	-0.04865	-0.23769	-0.39944	-0.35149	-0.20467	-0.01754	-0.0088	0.24979	0.02423	-0.10672	-0.26698	-0.3394	-0.17977	-0.01719	-0.01458	0.19365	0.31981	0.26596	0.14974	0.05064	-0.08617	-0.26945	-0.19278	0.10849	0.2209	0.34877	0.53622	0.56768	0.43111	0.16807	-0.02773	-0.14793
0.48	-0.37066	-0.79169	-0.40637	-0.8545	-0.48035	0.01408	-0.37886	-0.30158	-0.27688	-0.27642	-0.26001	-0.1868	-0.06986	-0.42054	-0.60478	-0.1532	-0.14888	-0.10556	-0.11642	-0.18286	-0.17429	-0.07586	0.1591	0.17639	0.34007	0.29418	0.00139	-0.11777	-0.10045	-0.00781	0.04137	-0.10852	-0.06207	0.22925	0.15064	0.1091	0.13353	0.08394	-0.071	-0.05788	0.10783	0.45385	0.46143	0.44853	0.55008	0.39919	0.18369	0.0317	-0.02736
0.49	-0.37837	-0.80635	-0.28754	-0.82618	-0.65932	-0.0965	-0.24108	-0.45037	-0.41093	-0.30615	-0.29105	-0.29568	-0.20377	-0.50584	-0.48991	-0.18779	-0.21157	-0.31308	-0.26272	-0.16236	-0.10354	-0.06798	0.0179	0.2435	0.32769	0.14113	-0.00288	-0.03556	-0.0301	-0.13661	-0.18612	-0.00509	-0.12522	0.2183	0.15786	0.01554	-0.04901	-0.04748	-0.0626	-0.0602	-0.02371	0.20375	0.3919	0.37561	0.34122	0.19088	0.04488	-0.06049	-0.05633
0.5	-0.21522	-0.75194	-0.26281	-0.7129	-0.53802	-0.03489	-0.22863	-0.32252	-0.23857	-0.14571	-0.09761	-0.0595	-0.08897	-0.4496	-0.38594	-0.09256	-0.08958	-0.14672	-0.02371	0.07788	0.05826	0.0778	-0.00674	0.14673	0.263	0.13574	0.17868	0.16583	0.2235	0.05966	0.02575	0.03459	0.01035	0.30066	0.17104	0.02855	0.07411	0.07215	0.13269	0.12139	0.13422	0.17589	0.37251	0.40467	0.32499	0.21493	0.09932	0.05968	0.03526
0.51	-0.24173	-0.92334	-0.45598	-0.81976	-0.63928	-0.16689	-0.48908	-0.27759	-0.17337	-0.15393	-0.1192	-0.21161	-0.21953	-0.59199	-0.58747	-0.19098	-0.1887	-0.06447	0.05353	0.12323	0.08986	0.10419	-0.03998	0.05402	-0.02431	0.06666	0.08282	0.15556	0.22414	0.06818	0.05719	-0.10008	-0.04096	0.12049	0.15263	0.00217	0.04544	0.04573	0.12442	0.13297	0.12457	0.12415	0.05583	0.11504	0.14789	0.2071	0.1039	0.03623	-0.000454165
0.52	-0.07802	-0.8325	-0.31526	-0.82962	-0.55958	-0.13793	-0.25456	-0.10818	-0.00629	0.0528	0.11839	0.04642	-0.1309	-0.29635	-0.42826	-0.05219	-0.08271	0.10734	0.19018	0.34433	0.35324	0.31827	0.12323	-0.00979	0.03928	0.1032	0.31282	0.36832	0.39539	0.22723	0.16323	0.04636	-0.0268	-0.02128	0.11572	0.05019	0.1259	0.17003	0.23891	0.2427	0.15069	0.09992	-0.01713	0.11171	0.0614	0.12058	0.10419	0.09373	0.09437
0.53	-0.12183	-0.77356	-0.3497	-0.90936	-0.63219	-0.18115	-0.30173	-0.14356	-0.07083	0.02733	0.02524	-0.0535	-0.09793	-0.25872	-0.4191	-0.06771	-0.03387	-0.01495	0.09242	0.26886	0.18302	0.07417	0.08224	0.02218	-0.05016	0.04113	0.05705	0.15272	0.25156	0.14339	0.07586	0.02995	-0.13905	-0.06119	-0.03736	0.09447	0.10144	0.08932	0.10233	0.08062	0.0524	0.06173	0.00297	0.07314	0.05742	0.05821	0.04231	0.06206	0.05282
0.54	-0.19236	-0.77681	-0.32529	-0.93831	-0.77461	-0.15445	-0.36126	-0.30157	-0.17775	-0.06922	-0.07454	-0.11361	-0.17765	-0.46705	-0.3962	-0.05845	-0.06031	-0.09874	0.00174	0.14588	0.11265	0.03138	-0.06426	-0.02563	0.08546	0.13483	0.14998	0.18608	0.17543	0.07671	0.03536	0.0832	0.00491	0.20948	0.14824	0.10431	0.1112	0.07373	0.08972	0.11603	0.16005	0.18901	0.22321	0.18639	0.30869	0.33071	0.27377	0.21938	0.17934
0.55	-0.30856	-0.91613	-0.43962	-0.74801	-0.69289	-0.18138	-0.42067	-0.41299	-0.32316	-0.21636	-0.17847	-0.24847	-0.25007	-0.6188	-0.53892	-0.17538	-0.20248	-0.20488	-0.07114	0.0587	0.039	-0.01941	0.03643	-0.00959	0.0952	0.12049	0.03682	0.10613	0.11849	0.05823	0.02481	-0.05512	-0.03154	0.1836	0.08935	-0.05817	0.06625	0.06034	0.05133	0.09567	0.17255	0.08909	0.24081	0.19928	0.23526	0.18239	0.17827	0.17236	0.18297
0.56	-0.20582	-0.88095	-0.25298	-0.80742	-0.61239	-0.08973	-0.19581	-0.20287	-0.1828	-0.14076	-0.04846	-0.10828	-0.20362	-0.5424	-0.43918	-0.00317	-0.06147	0.008	0.06033	0.1444	0.20412	0.18605	0.074	-0.02302	0.11754	0.0994	0.31923	0.28702	0.2317	0.19357	0.09751	0.15074	0.09	0.27484	0.22046	0.16542	0.11734	0.14075	0.16074	0.21454	0.2597	0.14093	0.06268	0.24467	0.15282	0.12078	0.1298	0.17421	0.21923
0.57	-0.13415	-0.65627	-0.16008	-0.69757	-0.58377	-0.08422	-0.13324	-0.16849	-0.12725	-0.0954	-0.08034	-0.14174	-0.15625	-0.44624	-0.27635	0.07448	0.05054	0.03395	0.06851	0.11415	0.0967	0.0556	0.14641	0.10293	0.107	0.24884	0.16798	0.17293	0.2163	0.18075	0.11537	0.00442	-0.01108	0.16661	0.05747	0.05186	0.08398	0.09627	0.09887	0.10249	-0.03375	0.08918	0.01454	0.10982	-0.12612	-0.21314	-0.09814	0.0172	0.09586
0.58	-0.02328	-0.55424	-0.09441	-0.75677	-0.65614	-0.1468	-0.10424	-0.0277	-0.00534	0.01365	-0.06663	-0.1844	-0.1898	-0.34537	-0.22538	0.15202	0.16701	0.10973	0.19335	0.22722	0.105	0.04889	0.08708	0.03956	0.0787	0.21733	0.10908	0.24449	0.32827	0.25948	0.18781	0.12397	0.1083	0.15815	-0.00728	0.15803	0.16295	0.22149	0.29088	0.2324	0.15527	0.09387	0.0618	0.06046	-0.0954	-0.04423	0.08136	0.2105	0.25115
0.59	-0.00634	-0.58459	-0.04396	-0.84835	-0.67135	-0.17975	-0.0259	0.00651	0.01979	0.09404	0.0284	-0.11818	-0.20275	-0.23033	-0.21939	0.02968	0.0621	0.06328	0.15615	0.22948	0.19116	0.1593	-0.16288	-0.16489	-0.08331	-0.10673	0.30329	0.33742	0.33692	0.22211	0.04492	0.1272	0.09824	0.11215	0.07453	0.07501	-0.00794	0.17235	0.29025	0.29752	0.25144	-0.04047	-0.19677	-0.10533	-0.15028	-0.07765	0.09545	0.20752	0.18904
0.6	0.09463	-0.60001	-0.20715	-0.50723	-0.34102	0.06583	-0.13562	0.08825	0.17755	0.21139	0.19009	0.11497	0.06571	-0.12698	-0.12292	0.02718	0.01142	0.1417	0.30098	0.35492	0.24361	0.13153	0.16772	0.12447	0.07153	0.12074	0.17403	0.29189	0.40072	0.35554	0.19453	0.0437	0.03367	0.02511	0.06883	-0.02585	0.12526	0.25295	0.31612	0.24916	0.13193	0.09633	-0.09056	-0.02097	-0.05197	-0.03569	0.05199	0.18715	0.18477
0.61	0.12588	-0.514	-0.09894	-0.31369	-0.16839	0.04534	-0.035	0.07437	0.20637	0.29414	0.29367	0.18278	0.06444	-0.10831	-0.08383	0.01072	0.01904	0.12839	0.30379	0.41201	0.32619	0.17393	0.22687	0.12725	0.02814	0.13077	0.04008	0.21677	0.36145	0.29505	0.12306	-0.01284	-0.1076	-0.15298	-0.21364	-0.06995	-0.01284	0.12411	0.17856	0.05398	-0.0864	-0.10888	-0.12323	-0.01791	-0.2333	-0.18782	-0.18456	-0.035	-0.02788
0.62	0.28729	-0.24033	0.08769	-0.26592	-0.17009	0.07505	0.13036	0.34133	0.39265	0.44104	0.43776	0.35342	0.09111	0.08209	0.12147	0.33322	0.26372	0.3496	0.42562	0.50872	0.42987	0.28795	0.0133	0.012	-0.01696	-0.05	0.10937	0.26348	0.38293	0.31097	0.1727	0.23125	0.19742	0.08147	0.04204	0.1204	0.02336	0.14799	0.16464	0.08827	-0.04403	-0.16542	-0.06876	-0.03933	-0.29483	-0.27358	-0.24688	-0.07493	-0.02268
0.63	0.25444	-0.2121	0.13268	-0.48323	-0.2389	-0.01971	0.16979	0.36893	0.39942	0.34391	0.33451	0.25336	0.07604	0.11187	0.1069	0.23777	0.34715	0.34736	0.43155	0.40015	0.36728	0.21392	0.00468	-0.03593	-0.15931	-0.26451	0.19149	0.21938	0.29953	0.24581	0.23156	0.2253	0.10912	-0.01376	0.00611	-0.05962	0.01327	0.05898	0.07042	0.06184	-0.05933	-0.27641	-0.37743	-0.24563	-0.50633	-0.48286	-0.37713	-0.2117	-0.10497
0.64	0.2356	-0.28862	0.04749	-0.23465	-0.18813	0.16423	0.052	0.39961	0.41204	0.35952	0.3503	0.35	0.14633	0.13268	-0.00494	0.1983	0.32524	0.37026	0.42891	0.39715	0.34301	0.23884	0.3045	0.05952	-0.02204	0.19793	0.04296	0.20838	0.32921	0.27647	0.26464	0.26635	0.09493	0.000939133	-0.02787	0.03075	0.08099	0.13903	0.16886	0.08171	-0.0911	-0.0904	-0.11292	-0.12857	-0.20344	-0.32127	-0.2959	-0.13732	-0.0129
0.65	0.17849	-0.27578	-0.01748	-0.26314	-0.24917	-0.02755	0.0228	0.17355	0.27799	0.28092	0.21486	0.12639	-0.10999	-0.05441	0.00179	-0.00704	0.09331	0.1963	0.30792	0.31722	0.2545	0.13806	-0.01678	-0.10962	-0.18288	-0.07487	0.0213	0.17981	0.317	0.25034	0.17626	0.00153	0.0287	-0.10243	-0.13863	0.01981	0.06719	0.15904	0.23037	0.13448	-0.05157	-0.22913	-0.26596	-0.21424	-0.23975	-0.28356	-0.22798	-0.0621	0.08458
0.66	0.1589	-0.16671	-0.03526	-0.3608	-0.15783	-0.01623	-0.04451	0.13245	0.21086	0.22501	0.19666	0.15446	-0.06013	0.03745	-0.01498	0.10311	0.09348	0.13611	0.25932	0.28456	0.28619	0.21026	-0.10796	0.00637	0.00933	-0.15418	0.30224	0.35474	0.39433	0.25412	0.12377	0.07306	0.08972	0.02611	-0.02273	-0.0202	0.06544	0.15591	0.33296	0.36058	0.29299	0.01549	-0.09973	-0.05464	-0.11954	-0.05927	0.02251	0.16503	0.22731
0.67	0.02525	-0.18202	-0.11141	-0.11069	-0.09048	0.1131	-0.09749	-0.01832	0.04724	0.08519	0.07248	0.07311	0.1233	0.01017	-0.03164	-0.06295	-0.07883	-0.00707	0.03387	0.06442	0.06044	0.04715	0.13168	0.12876	0.16091	0.2557	0.08818	0.12219	0.14962	0.10872	0.04411	0.00515	0.036	-0.00874	0.05193	-0.09244	-0.00538	0.03941	0.12608	0.122	0.01423	0.11131	0.0321	-0.11374	-0.18859	-0.20243	-0.12236	0.00825	0.05701
0.68	0.06034	-0.02055	0.05785	0.06851	0.00596	0.1716	-0.0091	0.03772	0.03687	0.07638	0.08753	0.12964	0.1688	0.14167	0.10366	0.02636	0.02188	0.0373	0.04865	0.058	0.02466	-0.01341	0.27045	0.18016	0.13948	0.26752	-0.11046	-0.00631	0.1003	0.12181	0.09719	0.07137	0.03998	0.00834	0.03573	0.1016	0.0872	0.08478	0.10471	0.06562	-0.06375	0.05394	-0.03961	0.05648	-0.18718	-0.14516	-0.05563	0.047	0.06385
0.69	-0.03061	-0.01467	0.02485	0.086	0.06454	0.01507	-0.08765	0.08757	-0.03975	-0.02701	-0.01988	0.01154	-0.05872	0.09976	-0.05388	-0.02115	0.01605	-0.08478	-0.07836	-0.04412	-0.04375	-0.09272	-0.04351	0.000756935	-0.13679	-0.11917	0.04195	-0.01041	-0.01111	-0.04987	-0.09406	-0.03442	-0.11795	-0.14296	-0.18865	-0.00935	-0.02769	-0.04987	0.02371	0.0275	-0.0459	-0.13806	-0.06844	-0.07559	-0.18685	-0.09876	-0.07702	-0.042	0.00441
0.7	0.02481	0.14448	0.04086	0.11006	0.07411	0.11756	0.07765	-0.05739	-0.00884	3.92757e-05	0.06718	0.13112	0.04349	0.05684	0.10234	-0.11577	-0.07978	-0.11248	-0.0554	-0.02488	-0.00671	-0.00788	-0.000947611	0.02234	0.12996	-0.06937	-0.04772	-0.00479	-0.02251	-0.08725	-0.10603	-0.03795	-0.02137	-0.05351	0.07681	-0.01901	-0.05773	-0.0393	0.04733	0.03382	0.1016	-0.02074	0.12535	0.04244	0.05029	0.05699	0.03874	-0.01635	0.00886
0.71	0.02548	0.27276	-0.03205	0.47529	0.37221	0.19064	-0.02827	-0.04901	0.00444	0.02037	0.01385	0.02471	0.13197	0.10077	0.1283	-0.13556	-0.0928	-0.11047	-0.0992	-0.087	-0.10044	-0.07928	0.13255	0.23465	0.22077	0.15356	-0.2024	-0.15988	-0.14611	-0.21952	-0.18862	-0.16742	-0.08163	-0.10297	-0.0753	-0.11274	-0.19725	-0.1502	-0.09716	-0.14317	-0.16222	0.07806	0.11669	0.16103	0.02053	-0.07382	-0.1066	-0.12091	-0.09222
0.72	0.11286	0.33468	0.12495	0.50167	0.42556	0.11366	0.14076	0.2749	0.15187	0.07855	0.0174	-0.01628	0.09572	0.24929	0.11546	-0.00566	0.04803	0.01767	0.01272	-0.02716	-0.02271	0.00104	-0.0166	0.20295	0.08519	0.01853	0.00115	-0.05904	-0.09294	-0.17502	-0.15494	-0.1302	-0.04615	0.00977	-0.0699	-0.1937	-0.20235	-0.14854	-0.09825	-0.04963	-0.056	0.06926	0.12868	0.12023	0.09523	-0.01956	-0.03467	-0.00783	-0.01126
0.73	0.03002	0.42376	0.11178	0.44551	0.23495	-0.02938	0.08349	0.04664	-0.01583	-0.05163	-0.05267	-0.05539	-0.01726	0.12018	0.22517	-0.07279	-0.06212	-0.12815	-0.15608	-0.18286	-0.14494	-0.14478	-0.22283	-0.06711	-0.1523	-0.34944	-0.1353	-0.18168	-0.24052	-0.27422	-0.2193	-0.12865	-0.104	-0.04171	-0.09457	-0.1509	-0.21014	-0.20206	-0.17428	-0.12997	-0.08029	-0.22466	-0.13132	-0.14034	-0.12437	-0.12292	-0.05453	-0.02258	-0.05752
0.74	0.03524	0.60244	0.22747	0.6038	0.42984	0.1789	0.21327	-0.00394	-0.06667	-0.09057	-0.04784	0.06217	0.15859	0.20871	0.28603	0.02415	-0.03607	-0.10167	-0.15681	-0.22662	-0.18785	-0.14047	-0.04516	0.01679	0.11854	0.06944	-0.1867	-0.17992	-0.20978	-0.16963	-0.08387	0.01833	0.08502	0.11455	0.12447	0.10667	-0.01057	-0.01357	-0.03463	-0.0883	-0.19455	-0.01371	0.08865	0.01261	-0.13927	-0.1018	-0.03601	0.04609	0.08037
0.75	-0.07359	0.54524	0.12199	0.60781	0.47839	0.06485	0.04012	-0.12906	-0.17928	-0.19405	-0.20004	-0.16201	0.04459	0.18556	0.05023	-0.03916	-0.06476	-0.1863	-0.20483	-0.27658	-0.25704	-0.19117	-0.12624	-0.03868	-0.03486	-0.23596	-0.16679	-0.17912	-0.21807	-0.15453	-0.08898	-0.03001	0.00958	0.02139	0.07475	-0.03326	0.02743	0.00677	-0.06676	-0.08244	-0.02775	-0.10907	-0.06851	-0.01496	-0.09681	-0.09887	-0.06848	-0.03684	0.04317
0.76	0.08395	0.74199	0.29273	0.79207	0.65759	0.20752	0.29728	0.08225	-0.00524	-0.07626	-0.13887	-0.0366	0.1836	0.30289	0.35645	0.07954	0.07379	-0.02548	-0.12657	-0.21502	-0.29286	-0.22325	0.0102	0.06593	0.03415	-0.11054	-0.21976	-0.26422	-0.23699	-0.12573	0.01941	0.11549	0.05619	-0.01146	0.01847	0.09537	0.0411	-0.02552	-0.15354	-0.18201	-0.1238	-0.15185	0.03147	-0.02342	-0.03944	-0.10155	-0.17255	-0.17049	-0.07625
0.77	0.08712	0.61854	0.29429	0.8446	0.64378	0.06052	0.35786	0.17226	0.05581	-0.01448	-0.12903	-0.08813	0.027	0.33426	0.36285	0.01554	0.07378	-0.05218	-0.13577	-0.23823	-0.24019	-0.19186	-0.10829	-0.1422	-0.15811	-0.27912	-0.29767	-0.33922	-0.32872	-0.17453	-0.14505	-0.05222	0.02564	-0.06626	0.03686	-0.10726	-0.12596	-0.19153	-0.30328	-0.34071	-0.34029	-0.24652	-0.13518	-0.11715	-0.1357	-0.21653	-0.30653	-0.31221	-0.2394
0.78	0.19544	0.83771	0.38045	0.77384	0.58992	0.11445	0.31802	0.22312	0.15213	0.04701	-0.03379	-0.03011	0.10543	0.32494	0.46186	0.21335	0.09794	0.11763	-0.00982	-0.11051	-0.17596	-0.16118	-0.22439	0.01001	-0.01363	-0.10289	-0.32057	-0.26385	-0.21716	-0.04746	-0.01819	-0.01076	0.19505	0.04005	0.03433	0.00656	-0.06135	-0.10118	-0.20582	-0.26612	-0.27109	-0.12161	0.01869	0.06933	0.0033	-0.06963	-0.13253	-0.14983	-0.11244
0.79	0.10191	0.76102	0.33985	0.59685	0.57041	0.10521	0.33118	0.08404	0.00385	-0.06905	-0.12908	-0.13131	0.17979	0.32532	0.37177	0.10645	0.02154	-0.01508	-0.10167	-0.17697	-0.26645	-0.32464	-0.16963	-0.02843	-0.1001	-0.19614	-0.30665	-0.27788	-0.20462	-0.1068	-0.02151	-0.12102	0.09818	-0.04425	-0.08424	-0.05881	-0.08038	-0.12131	-0.23137	-0.25967	-0.28208	-0.21106	-0.1031	-0.0214	-0.1546	-0.21202	-0.17799	-0.16123	-0.10745
0.8	0.09347	0.54017	0.19063	0.58823	0.4674	0.05838	0.18829	0.02044	-0.0227	0.01238	0.00617	0.09659	0.16356	0.36949	0.23044	0.02052	-0.03002	-0.08252	-0.06156	-0.02404	-0.02869	0.03129	-0.04182	-0.06505	-0.06499	-0.29179	-0.04679	0.00363	-0.01764	-0.05318	-0.09065	-0.1281	-0.01919	-0.12331	-0.1989	-0.05293	-0.12016	-0.07956	-0.039	0.05091	0.10294	-0.11422	-0.12109	-0.02816	-0.00246	0.12909	0.15399	0.11177	0.08327
0.81	0.06637	0.38686	0.07492	0.33244	0.21299	0.08663	0.00325	-0.01839	-0.02413	-0.01166	0.00884	0.03385	0.12383	0.22554	0.20866	0.01243	-0.07013	-0.07144	-0.10059	-0.04198	-0.03794	-0.01622	-0.00873	0.03713	0.00433	0.11534	0.01016	0.04602	0.00452	-0.09619	-0.13616	-0.17362	-0.03463	-0.09602	-0.09941	-0.26535	-0.20338	-0.09349	0.02102	0.08552	0.05778	0.06839	0.01202	-0.03714	0.01373	0.09516	0.15422	0.14669	0.04807
0.82	0.1515	0.27613	0.14072	0.27169	0.15165	-0.14087	0.14174	0.17283	0.12951	0.11482	0.14518	0.12828	-0.0013	0.21975	0.11901	0.07171	0.09637	0.10163	0.07261	0.15294	0.24206	0.21754	-0.13588	-0.14866	-0.16112	-0.07598	0.30156	0.26395	0.17708	0.08266	-0.01367	-0.03927	0.00706	-0.07107	-0.14943	-0.04112	-0.00754	0.07948	0.13918	0.16621	0.10941	0.02596	-0.11408	-0.13671	-0.0292	0.02876	0.1588	0.20786	0.09975
0.83	-0.04485	0.1777	0.04646	0.36423	0.27211	0.13348	0.07716	-0.02744	-0.06562	-0.05937	-0.06241	-0.04841	0.13749	0.09943	-0.06269	-0.03124	-0.09607	-0.09292	-0.10713	-0.09168	-0.11604	-0.14723	0.09468	0.12438	0.04524	0.08927	-0.16062	-0.1134	-0.09969	-0.10654	-0.10667	-0.07302	-0.11527	-0.1609	-0.26562	-0.12822	-0.13902	-0.09907	-0.09096	-0.12177	-0.10259	-0.11245	0.05521	-0.03347	-0.08839	-0.06814	-0.04348	-0.02551	-0.04808
0.84	-0.02649	0.19138	0.17939	0.20514	0.13502	0.13347	0.17822	-0.04221	-0.08966	-0.09761	-0.02954	0.07445	0.15192	0.03105	0.11789	0.07152	0.000901164	-0.00862	-0.10806	-0.11896	-0.1217	-0.03397	0.24882	0.15118	0.04333	0.22782	-0.15818	-0.1094	-0.09907	-0.08194	0.03311	0.11041	0.09794	0.03159	0.03218	0.02355	-0.00386	-0.00831	-0.05421	-0.10297	-0.06101	0.04289	0.05687	-0.00756	0.00941	0.04117	-0.02639	-0.02414	0.00447
0.85	-0.04744	-0.06345	0.02036	-0.00959	-0.0878	-0.1817	0.05802	-0.03529	-0.02912	-0.05689	-0.03508	-0.07566	-0.05648	-0.08173	-0.03768	0.02987	0.06055	-0.00734	-0.01464	-0.05891	-0.04253	0.01973	-0.14223	-0.21898	-0.31168	-0.30876	-0.05556	-0.05943	-0.06595	0.00817	0.10404	0.07137	0.08529	0.00669	0.09719	0.0394	0.16298	0.05936	-0.04705	-0.11325	-0.07565	-0.17266	-0.27786	-0.13081	-0.14683	-0.0557	-0.0745	-0.07926	-0.04971
0.86	-0.0258	-0.0224	0.01109	-0.19527	-0.19171	-0.23186	0.03409	-0.03526	-0.01187	-0.06419	-0.08802	-0.08182	-0.21637	-0.17289	-0.05765	0.14974	0.16747	0.09116	0.07538	-0.00697	-0.00835	0.04372	-0.26534	-0.19566	-0.2314	-0.19064	0.02203	0.00826	0.01717	0.14239	0.19819	0.22813	0.14433	0.0055	0.14332	0.19715	0.21044	0.15501	0.05885	-0.02438	-0.01306	-0.11054	-0.16503	-0.03077	-0.03644	-0.03702	0.03441	-0.01139	0.01176
0.87	-0.06751	-0.06594	0.05202	-0.15002	-0.11252	-0.07205	0.07888	-0.10987	-0.08948	-0.09583	-0.13082	-0.12906	-0.000527267	-0.13928	0.01736	0.12574	0.09295	0.00301	-0.04758	-0.06508	-0.13534	-0.17307	0.07065	0.03227	-0.05879	0.18017	-0.16244	-0.18089	-0.08526	-0.00104	0.04198	0.1337	0.16803	0.08608	0.12907	0.13804	0.01379	-0.0385	-0.13539	-0.23937	-0.38967	-0.06796	0.05124	-0.00853	-0.1051	-0.22113	-0.24962	-0.2221	-0.16326
0.88	0.006	-0.19804	-0.0353	-0.18715	-0.08442	-0.00722	0.03194	-0.00631	0.03171	0.07416	0.11747	0.02713	0.09058	0.02592	-0.08616	0.04337	0.0657	0.00181	0.05583	0.13398	0.13943	0.1407	0.0496	0.02962	0.0706	-0.10035	0.16578	0.11217	0.0944	0.05696	0.00094343	0.07367	0.15323	0.15655	0.13396	0.08044	0.02281	0.00467	0.038	0.08087	0.15626	0.00266	-0.02539	0.04435	0.02174	0.06956	0.04935	0.00663	-0.05212
0.89	0.00471	-0.29893	-0.07694	-0.28949	-0.1487	-0.0229	0.0302	0.01487	0.05569	0.11007	0.12154	-0.03648	-0.06322	-0.00988	-0.13863	0.01878	0.03289	0.05117	0.11126	0.16542	0.10101	0.04956	0.09264	-0.01504	-0.06583	-0.04719	-0.04872	0.05893	0.08579	0.07439	0.05929	0.05242	0.00234	-0.01334	-0.06649	-0.07481	0.00207	-0.000829093	0.01576	0.01556	0.0349	-0.0558	-0.12477	-0.18667	-0.0124	-0.05236	-0.01855	-0.02587	-0.06338
0.9	0.10923	-0.18556	0.00889	-0.18043	-0.03508	0.12566	0.01337	0.09052	0.15623	0.21153	0.25233	0.20966	0.21585	0.07373	-0.00435	0.05639	0.09309	0.19943	0.21176	0.26848	0.23555	0.19455	0.2497	0.08951	0.07911	0.2627	0.1303	0.16762	0.21978	0.16244	0.06786	0.10382	0.07407	-0.12121	-0.05921	-0.03864	-0.00107	0.0328	0.12285	0.10564	0.00805	0.06752	0.102	-0.07711	-0.04791	-0.07565	-0.06339	0.04878	0.04929
0.91	-0.00696	-0.32021	-0.18409	-0.19762	-0.15118	-0.00835	-0.21507	0.031	0.02763	0.09624	0.16359	0.23162	0.07583	-0.01646	-0.14838	-0.10931	-0.08276	0.01418	0.06008	0.1623	0.23625	0.25638	0.09439	0.05583	0.08504	0.0975	0.29782	0.23741	0.14992	0.03647	-0.07747	-0.0927	-0.17448	-0.31262	-0.27404	-0.12309	-0.10167	-0.05988	0.10475	0.17558	0.14795	0.08067	0.13672	-0.09645	-0.09401	-0.04734	0.02987	0.06178	-0.00608
0.92	0.0378	-0.26866	-0.12605	-0.23878	-0.09956	-0.00421	-0.1039	0.06031	0.06745	0.09622	0.11372	0.08433	0.03005	-0.08724	-0.10331	-0.00434	0.01707	0.10173	0.14259	0.20296	0.22759	0.20886	0.11745	0.01154	0.08942	-0.00308	0.36323	0.30301	0.21292	0.15333	0.09729	0.00435	-0.04445	-0.10496	-0.06892	-0.06967	0.07545	0.09614	0.19211	0.29271	0.33093	0.13766	0.09737	-0.10269	0.18179	0.27778	0.29417	0.19127	0.14828
0.93	-0.01193	-0.30807	-0.10559	-0.44435	-0.3443	-0.14167	-0.11177	0.05258	0.0806	0.03746	-0.02352	-0.14461	-0.08762	-0.18798	-0.1619	-0.03111	0.06257	0.11738	0.12033	0.09367	-0.00995	-0.03993	-0.07135	-0.07453	-0.04937	-0.05667	-0.05778	-0.01668	0.05615	0.10439	0.08237	-0.01604	-0.00262	-0.03247	-0.00112	0.03078	0.11123	0.10887	0.05255	0.03405	-0.01697	0.11553	-0.15945	-0.21141	0.00321	0.07467	0.07901	-0.00447	0.05366
0.94	0.07443	-0.12812	0.05681	-0.39103	-0.30793	-0.12297	0.01348	0.08521	0.13103	0.09647	0.04382	0.02536	-0.14155	-0.07794	-0.0374	0.12588	0.1155	0.19393	0.1914	0.17314	0.10906	0.02425	0.01476	-0.16018	-0.1212	0.02258	-0.05145	0.0342	0.15668	0.18508	0.16284	0.11603	0.06402	0.08544	0.06974	0.2011	0.21952	0.19896	0.09346	0.03616	-0.02391	0.01024	-0.12452	-0.03718	-0.02068	0.06212	0.02672	0.00221	0.10951
0.95	-0.09904	-0.22145	-0.09644	-0.28405	-0.18508	-0.10024	-0.04161	-0.07661	-0.04912	-0.04041	-0.02669	0.00384	-0.06617	-0.1004	-0.23528	-0.00838	0.02415	-0.02337	0.01398	-0.01505	0.00784	-0.03924	-0.04847	-0.04991	-0.0871	-0.02703	-0.11033	-0.06611	-0.01004	0.04379	0.03797	0.02065	-0.05688	0.02006	0.03588	0.07092	0.08437	0.03289	-0.02948	-0.08268	-0.05272	-0.10165	0.01709	0.06047	0.04363	0.08546	0.02665	-0.03859	0.01879
0.96	-0.12002	-0.37061	-0.24053	-0.2662	-0.19565	-0.01536	-0.29904	-0.05231	-0.05125	-0.03379	0.03012	0.14149	-0.02943	-0.17152	-0.22152	-0.08604	-0.06383	0.01732	-0.00942	-0.0228	0.06429	0.11873	0.04501	0.06812	0.1234	0.06786	0.0197	0.01714	-0.04828	0.02109	0.07384	-0.00463	0.01902	-0.00962	0.11915	0.07445	0.06914	0.03924	0.01954	0.03497	0.13365	0.11746	0.08301	0.139	0.17403	0.22545	0.17909	0.08097	0.071
0.97	-0.18316	-0.22341	-0.22081	-0.17599	-0.09782	0.01619	-0.29585	-0.25677	-0.23677	-0.1863	-0.11845	-0.08185	-0.08246	-0.1367	-0.17035	-0.23268	-0.22232	-0.20803	-0.17998	-0.1106	-0.0343	0.01069	-0.04179	-0.07237	0.07468	0.09663	0.04454	-0.02603	-0.07554	-0.14082	-0.15016	-0.12392	-0.13258	-0.04465	0.02513	-0.02798	-0.08716	-0.07672	-0.05283	-0.01923	-0.05727	0.16659	0.12222	0.00544	0.09721	0.05555	0.04666	0.02856	0.05544
0.98	-0.02943	-0.00454	-0.01671	0.03072	-0.02584	-0.01839	0.0132	-0.07712	-0.08148	-0.10838	-0.11768	-0.12221	-0.07102	-0.10802	0.01427	-0.02181	-0.06411	-0.12509	-0.03633	-0.04011	-0.02563	-0.05184	-0.09171	0.05981	0.02101	-0.0897	0.03275	0.01552	0.03624	-0.00911	-0.00512	-0.06362	-0.0652	0.10145	0.06217	-0.02444	0.03799	0.03021	0.04946	0.07108	0.12664	0.09251	0.02869	0.05969	0.20902	0.15876	0.1587	0.17817	0.16697
0.99	-0.04001	0.01958	0.00731	-0.08686	-0.11028	-0.0697	0.0086	-0.04835	-0.06588	-0.11768	-0.14592	-0.07047	-0.10775	-0.15206	0.05867	-0.01687	-0.08071	-0.06794	-0.07549	-0.11716	-0.15747	-0.13198	0.03545	0.00613	-0.04144	-0.01066	-0.11875	-0.1003	-0.07501	-0.06083	-0.03185	-0.0518	-0.04199	0.04915	0.02892	-0.00213	-0.04855	-0.04911	0.00369	-0.05627	-0.1073	-0.03536	-0.02956	-0.07706	-0.01751	-0.09486	-0.07278	-0.000919336	0.03236
1	0.04216	0.06322	-0.02991	-0.11136	-0.13478	-0.01807	-0.09288	-0.02154	0.04639	0.07736	0.10407	0.15903	-0.08662	-0.03631	-0.04756	-0.10296	-0.01724	0.0205	0.04366	0.06807	0.12318	0.1761	0.00518	-0.0172	0.08073	0.02005	0.15522	0.17075	0.11162	0.09197	0.08583	0.0198	-0.04209	0.00686	-0.002	0.00485	0.04196	0.0752	0.17723	0.20556	0.14734	0.01051	-0.01997	-0.02278	-0.05703	-0.06032	0.02504	0.06611	0.09927
1.01	0.02322	-0.03851	-0.13015	0.02745	-0.03352	-0.04166	-0.19717	0.01487	0.04057	0.07252	0.06613	0.01096	-0.03474	0.05029	-0.00631	-0.16276	-0.08361	-0.05319	-0.04033	0.00596	0.05703	0.07089	-0.07975	-0.04789	-0.08181	0.05263	0.0983	0.09383	0.05818	0.00118	-0.02953	-0.04176	-0.11967	-0.17545	-0.18204	-0.00425	-0.04395	-0.00752	0.0996	0.12654	0.03993	-0.00358	-0.03831	-0.0456	-0.05631	-0.05523	-0.03984	-0.00195	0.04793
1.02	0.02279	0.15114	0.04069	0.09375	0.08554	0.01026	0.04571	-0.00571	-0.01061	0.00176	-0.03166	-0.01262	0.0178	0.07583	0.12736	-0.06658	-0.03457	-0.06746	-0.05555	-0.08412	-0.06508	-0.0428	-0.01992	-0.03095	0.11093	0.01267	-0.02638	-0.03599	-0.04652	-0.0343	-0.06398	-0.05856	-0.04621	-0.07612	-0.02141	-0.01597	-0.02874	-0.01437	-0.00494	0.05789	0.05594	0.11653	0.13518	-0.00177	0.12835	0.10319	0.03556	0.05483	0.06977
1.03	-0.1268	0.09201	-0.06537	0.02501	0.07427	0.06289	-0.05662	-0.22008	-0.21834	-0.18671	-0.15504	-0.13929	0.00168	-0.07131	0.14411	-0.08412	-0.20873	-0.26952	-0.25932	-0.26683	-0.23235	-0.20901	0.05413	0.03893	0.08651	-0.00605	-0.17831	-0.23273	-0.27688	-0.2617	-0.23139	-0.26132	-0.11477	-0.00734	-0.03106	-0.18324	-0.1856	-0.23908	-0.24928	-0.16552	-0.13136	0.0279	0.18122	0.07856	0.11368	0.01095	-0.0783	-0.15795	-0.17022
1.04	-0.05405	0.02765	0.00726	-0.01671	-0.08994	-0.11491	0.0193	-0.03776	-0.04168	-0.10442	-0.09385	-0.09181	-0.141	-0.11987	0.09768	0.01037	-0.05056	-0.06214	-0.13915	-0.17513	-0.09097	-0.06422	-0.16017	-0.08927	-0.00422	-0.09626	0.0596	-0.086	-0.20108	-0.14579	-0.06263	0.04105	0.01688	0.23944	0.13746	0.083	-0.03903	-0.11476	-0.13812	-0.03677	0.03454	0.01186	0.05001	0.09206	0.20783	0.22436	0.18063	0.05503	-0.0154
1.05	-0.17081	-0.17937	-0.04035	-0.21693	-0.32746	-0.31834	-0.06722	-0.02203	-0.13326	-0.18841	-0.26399	-0.31526	-0.38847	-0.24116	-0.1335	-0.05954	0.02676	-0.10589	-0.19236	-0.273	-0.26199	-0.2451	-0.31636	-0.17461	-0.14958	-0.19544	-0.0591	-0.18833	-0.27095	-0.16035	-0.08605	0.03724	-0.06595	0.15827	0.033	0.08063	-0.03077	-0.09159	-0.16397	-0.04897	0.08102	-0.01471	-0.003	-0.00824	0.18427	0.18173	0.21976	0.08541	0.01517
1.06	-0.11872	-0.12315	-0.11856	-0.20083	-0.05306	0.00261	-0.12498	0.00187	-0.08282	-0.11644	-0.13673	-0.13555	0.0256	-0.11839	-0.14568	-0.00311	-0.04836	-0.05031	-0.08535	-0.16303	-0.16247	-0.09745	0.14809	0.00928	0.05614	0.32133	-0.0589	-0.09752	-0.15182	-0.04902	0.02261	-0.000867425	0.03619	0.14326	0.08165	0.07847	0.05091	-0.03626	-0.12418	-0.05543	0.08789	0.17303	0.20885	0.17007	0.26436	0.23746	0.21067	0.05948	0.00546
1.07	-0.17233	-0.21578	-0.13191	-0.29124	-0.15373	-0.01317	-0.17362	-0.17367	-0.1499	-0.15304	-0.13555	-0.11159	-0.04795	-0.13913	-0.15081	-0.0383	-0.13704	-0.11517	-0.14641	-0.18099	-0.10242	-0.05564	0.00922	0.0417	0.10051	0.08424	0.07947	-0.09665	-0.17817	-0.14774	-0.03473	-0.0299	0.1206	0.04681	0.0978	0.08802	-0.0353	-0.13319	-0.16167	-0.09781	0.07188	0.1163	0.08783	0.0643	0.10789	0.11847	0.10755	-0.05147	-0.13856
1.08	-0.10619	-0.22557	0.02727	-0.04418	-0.05336	0.28957	-0.07849	-0.02809	-0.07744	-0.04036	0.06656	0.17951	0.06713	0.05084	-0.14292	0.07487	0.01968	-0.04826	-0.04779	-0.04936	0.04133	0.15546	0.25767	0.21723	0.32347	0.31934	-0.01768	-0.04816	-0.08285	-0.05749	0.02507	0.05822	0.13998	0.13127	0.08524	-0.02261	0.02909	-0.03439	-0.0596	-0.08938	-0.02034	0.21608	0.29428	0.24188	0.19439	0.06402	0.00686	-0.05412	-0.08025
1.09	-0.12576	-0.29703	-0.0129	-0.07093	0.00795	0.13157	-0.01292	-0.09871	-0.09792	-0.03164	0.01407	0.11197	0.06054	-0.09092	-0.18628	0.11878	0.05533	-0.07695	-0.07515	-0.03937	0.0054	0.06195	0.12566	0.08132	0.08739	-0.05812	0.07531	-0.00242	-0.02154	-0.03538	-0.06439	0.10734	-0.00795	0.13632	0.10985	0.0507	-0.01497	0.00419	-0.01066	-0.04437	0.03365	0.07652	-0.01383	0.10767	-0.03281	-0.07051	-0.06282	-0.08038	-0.03354
1.1	-0.0211	-0.28214	0.0124	-0.2711	-0.17918	0.04144	-0.0212	-0.11659	-0.03286	0.01663	0.04963	0.10338	0.12604	-0.05548	-0.05805	0.0822	0.07416	0.02609	0.0626	0.15246	0.10701	0.04795	0.03824	0.04635	0.1328	0.03105	0.14944	0.14077	0.16636	0.10827	0.0594	0.10052	0.16646	0.15528	0.1419	0.10251	0.10102	0.14834	0.17355	0.154	0.15914	0.04545	-0.03191	0.09314	-0.10484	-0.08047	0.01734	0.07781	0.10393
1.11	-0.07896	-0.44285	-0.19208	-0.23356	-0.17975	-0.01715	-0.24363	-0.107	-0.07238	-0.01451	0.05283	0.02184	-0.05421	-0.07515	-0.24733	-0.09471	-0.09268	-0.03423	0.04388	0.13808	0.19319	0.19614	0.04904	0.11195	-0.02157	-0.00276	0.20056	0.23937	0.19391	0.09574	0.03996	0.00243	-0.04673	0.03513	0.00105	-0.07158	0.11289	0.16996	0.21781	0.23725	0.22908	-0.0254	-0.14412	-0.06973	-0.10928	-0.12986	0.00904	0.12034	0.13612
1.12	-0.06564	-0.40671	-0.1232	-0.33001	-0.12004	0.08139	-0.06369	-0.01948	-0.01831	0.01698	0.05456	0.06279	0.03845	-0.04265	-0.16633	0.12334	0.00465	0.01398	0.00545	0.07662	0.12054	0.15661	0.26009	0.29933	0.13612	0.38328	0.14331	0.16542	0.09874	-0.01206	-0.02452	0.09111	0.03646	0.00706	0.05078	0.10237	0.05076	0.08732	0.12726	0.13585	0.05376	0.15982	0.16986	0.04325	0.02269	-0.06063	0.03158	0.0927	0.06785
1.13	-0.06558	-0.4208	-0.06519	-0.25108	-0.19545	0.01524	-0.00368	-0.02878	-0.00721	0.01395	-0.0109	0.00275	0.000970008	-0.08613	-0.10071	-0.05313	-0.0406	-0.05238	-0.02654	0.02393	0.03271	0.0409	0.26875	-0.01261	-0.01682	0.21051	-0.01159	0.02714	0.00698	-0.08094	-0.07962	-0.16732	-0.02675	-0.08874	-0.06511	-0.07148	-0.06226	-0.06604	-0.01494	0.03798	0.00925	-0.00432	0.05792	0.03789	0.06886	0.0146	0.04154	0.0356	0.0119
1.14	-0.05362	-0.2847	-0.08616	-0.32898	-0.21686	0.06143	-0.17031	-0.05309	-0.0062	0.01132	-0.00584	-0.01928	-0.0388	-0.12799	-0.181	0.06572	0.08307	0.07877	0.06178	0.09257	0.0422	0.06064	-0.05911	0.00998	0.13834	-0.00625	0.0955	0.08162	0.07306	0.01495	0.00338	0.07319	0.09207	0.1759	0.11191	0.01267	0.01272	0.00201	0.06594	0.08367	0.13909	0.07101	0.0749	0.24594	0.18405	0.16034	0.14448	0.12312	0.11591
1.15	-0.07474	-0.24664	-0.09835	-0.26022	-0.20908	0.00443	-0.11474	-0.07359	-0.05011	-0.06118	-0.11633	-0.05346	-0.01517	-0.18565	-0.17014	-0.01353	-0.0042	0.03023	0.03391	0.01568	-0.11508	-0.13667	-0.09328	0.03004	0.03046	-0.1224	0.00129	-0.05451	0.047	0.02522	-0.000315918	-0.05349	0.03391	0.10005	0.00432	0.04796	-0.000776305	0.01277	0.00191	-0.04254	0.0096	-0.03732	-0.0282	0.14818	-0.05435	0.01573	0.03769	0.0354	0.03916
1.16	0.03316	-0.10334	0.09585	-0.06658	-0.09422	-0.05966	0.07416	0.17267	0.07572	0.0185	-0.03539	-0.13346	-0.07335	-0.09573	0.00731	0.15521	0.15299	0.14924	0.09121	0.0252	-0.06204	-0.07298	-0.05136	0.00878	-0.04061	0.02407	-0.107	-0.07782	0.02135	0.08361	0.11998	0.14597	0.1219	0.10265	0.12708	0.06732	0.0572	0.04358	-0.04137	-0.13557	-0.1339	-0.02112	-0.01884	0.11016	-0.01449	0.02918	-0.0385	-0.07441	-0.02579
1.17	-0.02685	-0.03001	0.01907	-0.000228932	0.02145	-0.11988	-0.01144	0.10129	0.03891	-0.02832	-0.09767	-0.11582	-0.06682	-0.02492	-0.10838	0.09161	0.07629	0.08684	0.03497	-0.02202	-0.11061	-0.19282	-0.15721	-0.06248	-0.13309	-0.16532	-0.23206	-0.17924	-0.08293	0.00868	0.08237	0.0437	0.02896	-0.07741	0.01382	0.01377	-0.01097	-0.02498	-0.1274	-0.20992	-0.13361	-0.22411	-0.13148	-0.04634	-0.0641	-0.04856	-0.12859	-0.12935	-0.10761
1.18	0.10456	0.26378	0.16637	0.23162	0.13093	0.15816	0.12626	0.17963	0.14424	0.09342	0.06993	0.13098	0.18842	0.0461	0.0479	0.16047	0.12365	0.20142	0.1326	0.07168	0.00709	0.02815	0.04862	0.03812	0.09006	0.07089	-0.10443	-0.07155	-0.01077	0.03408	0.06903	0.13403	0.16699	0.01817	0.02885	0.10135	-0.0425	-0.04335	-0.07698	-0.14345	-0.14541	-0.06103	0.0691	0.00833	-0.0788	-0.08172	-0.18821	-0.13448	-0.15412
1.19	0.18389	0.21127	0.08995	0.24125	0.1553	0.02139	0.02511	0.25111	0.22525	0.21184	0.17853	0.08738	0.07793	0.1676	0.15229	-0.02268	0.11007	0.20291	0.19728	0.16311	0.11246	0.01682	-0.07365	-0.10967	-0.05627	-0.13178	-0.02132	0.02203	0.04027	0.06498	0.06417	-0.00194	-0.02446	-0.09332	-0.12009	-0.10122	-0.03584	-0.05379	-0.00353	-0.08303	-0.0971	-0.07371	-0.17433	-0.23597	-0.27702	-0.16177	-0.15524	-0.11676	-0.17675
1.2	0.26814	0.41133	0.22023	0.43801	0.41654	0.054	0.24498	0.28142	0.22756	0.21383	0.15784	0.07989	0.08277	0.25365	0.3475	0.11348	0.24663	0.26109	0.21056	0.22021	0.13604	0.07906	-0.01816	-0.10213	-0.13736	-0.15295	0.05909	0.1203	0.16838	0.18047	0.20198	0.11685	0.0381	-0.08418	-0.00968	0.02704	0.1311	0.10535	0.11597	0.08049	0.10447	-0.18242	-0.21169	-0.17923	-0.19547	-0.10022	-0.01325	0.03561	-0.00616
1.21	-0.00302	0.32308	0.03709	0.28109	0.29612	-0.02543	-0.000148157	0.01493	-0.04504	-0.08172	-0.09152	-0.10624	0.02283	0.10169	0.00983	-0.0563	-0.02536	-0.02884	-0.07576	-0.07081	-0.02976	0.01356	-0.05263	-0.00984	-0.12084	0.01355	-0.01801	-0.03224	-0.07753	-0.07985	-0.10303	0.03838	-0.02106	-0.1341	-0.0346	-0.00313	-0.0624	-0.05612	-0.06175	-0.05188	-0.05113	-0.01757	-0.14201	-0.08834	-0.11625	-0.08313	-0.00567	0.02007	-0.00683
1.22	-0.0149	0.24188	-0.05763	0.29847	0.24823	0.02907	-0.02701	-0.07409	-0.09696	-0.07113	-0.03278	0.07338	0.12793	0.22116	-0.04537	-0.24694	-0.18308	-0.19008	-0.06268	-0.05033	0.02383	0.13093	0.02727	-0.11452	-0.0886	0.09202	0.15689	0.12126	0.05917	0.02267	-0.02823	-0.26144	-0.20114	-0.32615	-0.19385	-0.07478	0.10536	0.13878	0.1639	0.16194	0.17845	0.13192	-0.07799	-0.05979	-0.02782	0.13127	0.2178	0.26465	0.24763
1.23	0.01965	0.30195	-0.05246	0.41455	0.24213	-0.02699	-0.10394	-0.05307	-0.06961	-0.0754	-0.01335	-0.01026	-0.05481	0.11651	0.07202	-0.26356	-0.10406	-0.08228	-0.08947	-0.02595	-0.03998	0.00989	-0.07262	-0.21583	-0.15137	0.01898	-0.12024	-0.01903	0.00867	-0.00591	-0.06149	-0.03025	-0.23277	-0.23723	-0.04604	-0.02181	0.03636	0.06984	0.08405	0.02099	-0.04917	-0.09628	-0.16665	-0.29283	-0.22014	-0.13545	0.00084024	0.10906	0.09352
1.24	0.17168	0.50282	0.10116	0.54425	0.33925	-0.02942	0.10741	0.07289	0.09094	0.06511	0.07047	-0.01116	-0.00825	0.11282	0.29287	-0.08702	-0.04359	0.0677	0.04106	0.05508	0.05384	-0.02845	-0.18124	-0.23054	-0.23982	-0.25106	0.14352	0.09616	0.06677	0.077	0.08488	-0.05344	-0.11293	-0.16818	-0.087	0.00346	0.07623	0.11255	0.14903	0.14336	0.17015	-0.0705	-0.23756	-0.23108	-0.16645	-0.00117	0.11294	0.21304	0.16377
1.25	0.1994	0.67814	0.29231	0.42418	0.33561	-0.00332	0.39192	0.11672	0.11427	0.08952	0.04485	-0.02306	-0.0035	0.21572	0.35374	0.076	0.06424	0.01926	0.04654	0.01976	-0.0873	-0.1124	-0.10683	-0.01098	-0.15521	-0.16458	-0.22767	-0.14512	-0.02607	-0.000432975	0.02213	-0.04392	0.04426	-0.06079	-0.08258	0.02313	-0.07423	-0.03958	-0.07379	-0.14325	-0.19839	-0.15042	-0.06764	-0.1183	-0.20361	-0.13708	-0.15812	-0.10669	-0.06532
1.26	0.24948	0.58717	0.24222	0.50899	0.32059	0.05181	0.23088	0.20012	0.24793	0.24384	0.32906	0.34833	0.16304	0.36536	0.23058	-0.02162	0.08151	0.13781	0.21517	0.20406	0.16571	0.16207	0.01676	-0.02294	-0.09606	-0.04667	-0.17964	-0.03808	0.02492	0.10463	0.07003	-0.00754	-0.03088	-0.09122	-0.07609	-0.05582	-0.06189	-0.06238	-0.1457	-0.21004	-0.24435	-0.12963	-0.12242	-0.1149	-0.11602	-0.11314	-0.24689	-0.26458	-0.2168
1.27	0.24063	0.56109	0.20314	0.61606	0.43157	0.13174	0.20872	0.18761	0.22693	0.24228	0.23337	0.15341	0.20058	0.42083	0.37156	-0.05436	0.02751	0.08502	0.15462	0.13996	0.08313	-0.07619	-0.08403	-0.05166	-0.16915	-0.13913	-0.23068	-0.16038	-0.12011	-0.00497	-0.05303	-0.11159	-0.12008	-0.26631	-0.27128	-0.20128	-0.13997	-0.14189	-0.26648	-0.28698	-0.29317	-0.2072	-0.26289	-0.08124	-0.13828	-0.25229	-0.35262	-0.37414	-0.33123
1.28	0.32212	0.60504	0.22579	0.56933	0.42452	0.05874	0.27136	0.21005	0.24473	0.29209	0.23818	0.14916	0.06564	0.37227	0.56585	0.04794	0.03142	0.15814	0.19989	0.17287	0.12229	0.09642	0.00101	-0.08504	-0.14825	-0.18602	-0.11146	-0.03728	-0.000312744	0.03812	-0.00628	0.000154705	-0.07005	-0.17566	-0.04774	-0.08762	-0.04547	-0.02119	-0.09248	-0.11198	-0.16574	-0.1184	-0.1921	-0.0696	-0.05854	-0.09363	-0.21379	-0.19771	-0.17629
1.29	0.18322	0.47765	0.0839	0.43899	0.38472	-0.01366	0.13039	0.04861	0.1388	0.1774	0.16708	0.0786	0.1108	0.34757	0.28382	-0.12804	-0.10758	-0.06704	0.0219	0.06214	0.07933	0.02647	0.02763	-0.03039	-0.10935	0.03768	-0.09745	0.00274	0.0136	-0.06678	-0.2015	-0.13125	-0.17153	-0.18004	-0.14114	-0.12434	-0.1842	-0.10793	-0.03558	-0.03353	-0.08129	-0.06076	-0.01184	-0.16884	-0.03146	-0.06431	-0.11026	-0.11408	-0.11226
1.3	0.12993	0.37596	0.04284	0.35852	0.26324	0.00158	0.05343	0.01561	0.10829	0.13045	0.15486	0.10427	0.07234	0.21811	0.08424	-0.09958	-0.000712898	-0.03324	0.02452	0.07791	0.14569	0.12565	-0.00186	-0.02237	0.04736	0.12738	0.11241	0.15033	0.12828	0.00642	-0.12593	-0.042	-0.05324	-0.0302	-0.02675	-0.02629	-0.11542	-0.02188	0.12463	0.14329	0.08228	0.17821	0.07709	-0.10799	0.0657	0.10515	0.08734	0.06207	0.05863
1.31	0.00121	0.168	-0.02725	0.18341	0.15265	-0.0224	-0.05985	-0.09198	-0.01815	-0.01794	-0.04001	-0.04928	-0.00331	0.10774	0.08763	-0.1095	-0.02556	-0.09975	-0.07375	-0.1073	-0.11499	-0.08769	-0.02025	0.03652	0.04675	0.09333	-0.04994	-0.0655	-0.05175	-0.07247	-0.08956	-0.10821	-0.12458	-0.10217	-0.11079	-0.09399	-0.10258	-0.05868	-0.00758	-0.01775	-0.06202	0.03384	0.06335	-0.06448	-0.01998	-0.08598	-0.09118	-0.07172	-0.03848
1.32	0.07902	0.30779	0.0711	0.36339	0.22937	0.01805	0.02413	0.00725	0.01931	0.05188	0.04866	0.02717	0.07154	0.08497	0.20677	-0.03567	-0.01756	-0.04203	-0.01809	-0.05149	-0.04721	-0.03431	0.00106	0.00159	-0.01079	-0.20367	-0.04259	-0.0316	-0.02955	-0.02174	0.00817	0.01639	0.00601	-0.02983	-0.00267	0.01087	0.05207	0.0349	0.05972	0.03405	0.10794	-0.00938	-0.04658	0.03409	0.03972	-0.04467	-0.0275	-0.02294	0.03893
1.33	0.0265	0.21157	0.02578	0.28042	0.2621	0.03368	0.02313	0.06265	0.02417	0.03823	0.0154	-0.07337	0.01687	0.1474	0.06718	0.02248	-0.04818	-0.06414	-0.07457	-0.11112	-0.11999	-0.20117	-0.01111	0.04739	0.000786378	-0.05955	-0.23796	-0.16675	-0.08313	-0.09319	-0.03189	-0.0123	0.0504	0.00996	-0.01971	0.00989	-0.00282	-0.04572	-0.05945	-0.14723	-0.32951	-0.09991	0.10109	-0.000213715	-0.03814	-0.22081	-0.27018	-0.20226	-0.08765
1.34	0.02859	0.21834	0.09219	0.14684	0.14597	-0.00866	0.07762	-0.02756	-0.02832	-0.02958	0.0188	0.07534	0.00219	0.12349	0.13464	0.03707	0.0119	-0.09005	-0.07441	-0.04289	0.03342	-0.01751	-0.0574	-0.02299	0.02878	-0.03155	0.04504	0.04537	0.01268	-0.01418	3.76686e-05	0.02848	0.04593	0.1008	0.00544	0.12222	0.063	0.01346	0.04944	0.0836	-0.00408	-0.03898	0.03454	0.02144	0.04732	-0.00323	0.00605	0.02887	0.03017
1.35	-0.10985	0.08063	0.02804	0.25129	0.17055	0.05111	0.00733	-0.18346	-0.16008	-0.1908	-0.1278	-0.05461	0.12006	0.05885	0.04633	-0.02532	-0.11316	-0.18032	-0.20534	-0.19879	-0.13036	-0.08323	0.02435	0.02723	0.00626	-0.08768	-0.04146	-0.07496	-0.13161	-0.1124	-0.06066	-0.09185	-0.13519	0.00383	-0.12591	-0.04904	-0.07195	-0.1028	-0.09813	0.01401	0.10552	-0.00776	-0.12308	0.07344	-0.00923	0.03456	0.08297	-0.00634	-0.0765
1.36	-0.06115	-0.00202	0.04657	0.14657	0.11401	0.10922	0.06264	-0.04837	-0.09778	-0.09921	-0.07567	-0.01577	0.20794	0.06374	0.05117	0.08921	0.02106	-0.08119	-0.09659	-0.1253	-0.07396	-0.05622	0.32082	0.22977	0.14586	0.26969	-0.04273	-0.06469	-0.07557	-0.01916	0.01136	0.06947	0.01894	0.01356	0.04692	0.03188	-0.02863	-0.06027	-0.1143	-0.00383	-0.04246	0.19459	0.12192	0.14244	0.04073	0.02235	0.01719	-0.03206	-0.09125
1.37	-0.08728	-0.02536	-0.06205	-0.07361	-0.04437	-0.08557	-0.14282	-0.0289	-0.07834	-0.08374	-0.05496	0.07003	-0.01458	-0.03528	-0.14506	0.0254	0.02478	-0.02729	-0.06238	-0.08685	-0.05092	-0.01222	-0.02853	-0.01425	-0.04842	-0.14812	0.01327	-0.01526	-0.04122	-0.0439	-0.02565	-0.00414	-0.02509	0.03138	-0.01242	-0.04617	-0.04555	-0.07214	-0.08104	0.00134	0.03607	-0.04174	-0.06806	-0.04583	-0.03951	-0.07385	-0.00912	-0.01211	-0.07854
1.38	-0.06179	-0.07189	0.03339	-0.12312	-0.06753	0.0284	-0.05057	0.04242	-0.03825	-0.06017	-0.03529	0.08669	0.01565	-0.000588832	-0.0625	0.06371	0.00708	0.01554	-0.04805	-0.06992	-0.00588	0.07052	-0.0642	0.06296	0.20715	0.12572	0.1094	0.01324	-0.07463	-0.06152	-0.07039	-0.05034	0.0596	0.15385	-0.00512	-0.14045	-0.07892	-0.08456	-0.06147	0.02425	0.02509	0.10594	0.26715	0.23151	0.17356	0.10324	0.04219	0.00666	-0.04829
1.39	-0.16052	-0.25702	-0.06108	-0.15727	-0.30587	-0.02722	-0.01373	-0.11431	-0.15104	-0.12892	-0.1105	-0.06305	-0.04671	-0.23215	-0.2137	-0.05009	-0.11915	-0.12222	-0.12912	-0.12276	-0.03641	0.00523	-0.01115	0.00356	0.07445	0.07452	0.0718	-0.0346	-0.11354	-0.13302	-0.13232	-0.13538	-0.06481	0.0165	-0.0177	-0.07644	-0.08677	-0.09717	-0.08737	0.04076	0.07577	-0.01408	0.14044	0.20741	0.11295	0.14635	0.03265	-3.68348e-05	-0.04492
1.4	-0.12272	-0.3243	-0.10898	-0.15875	-0.16648	0.07069	-0.06004	-0.0545	-0.08547	-0.09766	-0.06722	0.01697	0.01997	-0.16662	-0.21899	0.05228	0.00824	0.00595	-0.04325	-0.06137	-0.05243	0.01937	0.19725	0.19858	0.19702	0.18964	-0.01332	-0.00442	0.02887	0.02994	0.07336	0.07837	0.03179	0.11579	0.12444	0.14951	0.12131	0.11251	0.10699	0.11261	0.09767	0.15691	0.23636	0.15069	0.13506	0.12579	0.0808	0.10828	0.14196
1.41	-0.15009	-0.30979	-0.13339	-0.33896	-0.2391	-0.10114	-0.0909	-0.11752	-0.14385	-0.14842	-0.15827	-0.20683	-0.1338	-0.23196	-0.1793	0.12095	-0.06281	-0.09354	-0.14492	-0.12499	-0.10217	-0.0622	0.12082	0.12448	-0.05946	0.07347	0.03958	-0.0216	-0.00893	-0.03957	-0.01897	0.06982	0.08891	0.18648	0.18369	0.13192	0.06997	0.08417	0.09832	0.07662	0.02027	0.10224	0.08959	-0.04747	0.00599	-0.02025	0.01145	0.06949	0.14125
1.42	-0.13304	-0.4173	-0.20904	-0.58401	-0.42173	-0.10038	-0.154	-0.15703	-0.12429	-0.08982	-0.10345	-0.14441	-0.18982	-0.2107	-0.24272	-0.00957	-0.000201196	-0.02816	-0.0127	-0.00847	0.01629	0.07327	-0.12363	-0.08405	-0.00712	-0.02382	0.16638	0.13689	0.09289	0.09048	0.09253	0.11051	0.0602	0.26835	0.17247	0.18149	0.20679	0.21564	0.20235	0.18611	0.17102	0.04806	0.0542	0.1272	0.17272	0.15668	0.15032	0.18712	0.26599
1.43	-0.27187	-0.64467	-0.34742	-0.55451	-0.51017	-0.06307	-0.35814	-0.16767	-0.21585	-0.2214	-0.23364	-0.16705	-0.14916	-0.3393	-0.43724	-0.13306	-0.12596	-0.05206	-0.10385	-0.13893	-0.18157	-0.11967	-0.06266	0.01225	0.17287	-0.00921	0.00978	-0.04636	-0.06447	-0.01314	0.01046	-0.00514	-0.03415	0.2472	0.17088	0.07826	0.08094	0.07465	0.0566	0.04627	0.01284	0.04349	0.1498	0.15767	0.22759	0.19245	0.11487	0.08977	0.11332
1.44	-0.21109	-0.59191	-0.26432	-0.39519	-0.30452	-0.02813	-0.28243	-0.11751	-0.17103	-0.18721	-0.16142	-0.07714	-0.18809	-0.30097	-0.30456	0.04339	-0.04928	-0.000365251	-0.06879	-0.07702	-0.05877	-0.0062	0.02194	0.12917	0.16272	0.05151	0.08187	0.02856	0.00341	-0.00512	0.04261	0.07496	0.06466	0.2596	0.18972	0.06246	0.07832	0.0583	0.05538	0.0612	0.05031	0.15062	0.17896	0.31871	0.25458	0.1489	0.12338	0.12071	0.1332
1.45	-0.20406	-0.50032	-0.18404	-0.38554	-0.27328	-0.0788	-0.08969	-0.19863	-0.22309	-0.15625	-0.14204	-0.15177	-0.16384	-0.28846	-0.17983	-0.01173	-0.07429	-0.10502	-0.14349	-0.1057	-0.03324	0.01753	0.00457	-0.08269	-0.08405	0.05554	0.09001	0.00792	-0.06918	-0.09028	-0.07726	0.03747	0.03609	0.1168	0.04366	0.06588	-0.0133	-0.02898	-0.03127	0.00275	-0.03842	0.02674	0.07006	0.1801	0.12486	0.06822	0.04461	0.03578	0.05101
1.46	-0.0873	-0.45392	-0.07582	-0.42431	-0.34499	0.03089	-0.03472	-0.09482	-0.08417	-0.01596	0.01424	0.07811	-0.04005	-0.20353	-0.10182	-0.02396	-0.01809	-0.04111	0.01271	0.04017	0.10079	0.07169	0.0471	0.03112	0.01789	0.01319	0.16945	0.07717	0.04614	-0.00293	0.04552	0.00805	0.08234	0.22209	0.10843	0.03419	0.03387	-0.01502	-0.00392	0.07732	0.18418	0.0331	0.19379	0.16853	0.24771	0.22267	0.18536	0.10351	0.03197
1.47	-0.05112	-0.42425	-0.14475	-0.4456	-0.26488	-0.02098	-0.02766	0.00323	0.01806	0.06675	0.05408	0.03909	-0.13113	-0.08369	-0.18249	-0.00261	-0.03442	0.00439	0.04943	0.0816	0.09599	0.05619	0.03898	0.07724	0.04991	0.06427	0.10521	0.06322	0.04209	-0.02007	-0.02836	0.05074	0.02789	0.11753	0.06091	-0.06899	-0.06824	-0.05853	-0.03555	-0.0095	0.02574	0.06916	0.10943	0.15274	0.13496	0.06578	0.04136	-0.00544	-0.08015
1.48	0.08419	-0.28063	-0.07459	-0.49818	-0.2663	-0.05192	0.06488	0.23306	0.17479	0.14648	0.095	0.03037	-0.05972	-0.10377	-0.0223	0.10293	0.1084	0.24038	0.20187	0.14445	0.10155	0.14395	0.01394	-0.00188	0.00755	0.09061	0.02176	0.10697	0.13947	0.1352	0.15323	0.12732	0.12093	-0.000881442	0.01232	0.08638	0.1235	0.10272	0.0874	0.05306	0.02032	0.04032	-0.04209	0.09891	-0.01568	0.06118	0.08675	0.07546	0.06051
1.49	-0.03338	-0.2906	-0.07305	-0.54262	-0.39573	-0.20494	-0.0407	0.02565	0.02367	-0.00267	-0.08154	-0.19838	-0.25028	-0.28865	-0.11915	-0.06408	0.02063	0.08955	0.10339	0.0049	-0.04374	-0.14139	-0.22377	-0.0738	-0.18121	-0.26312	-0.09703	-0.05103	0.02262	0.1111	0.1274	0.01974	0.0487	-0.02181	-0.07453	0.04323	0.1604	0.13299	0.02557	-0.03816	-0.05756	-0.19238	-0.20213	-0.10016	-0.13579	-0.13713	-0.02994	-0.000124959	0.10304
1.5	-0.02446	-0.3509	0.00204	-0.33638	-0.28157	-0.000653105	0.06455	-0.00487	0.06312	0.02559	-0.02088	-0.05427	-0.05931	-0.26698	-0.11813	0.04074	0.04384	0.08639	0.09893	0.06951	0.01608	-0.15729	0.01583	0.06941	0.07735	0.12676	-0.0219	0.00366	0.04707	0.13284	0.16599	0.11953	0.06668	0.11043	0.06828	0.15642	0.16414	0.17231	0.11303	0.05726	-0.06122	0.05415	0.06599	-0.01342	-0.02812	-0.10199	-0.01572	0.06991	0.14313
1.51	-0.03365	-0.398	-0.12434	-0.51424	-0.39433	-0.04259	-0.11466	0.03263	0.09042	0.04577	0.04141	-0.01997	0.04887	-0.18962	-0.23031	0.00606	0.05565	0.05336	0.1231	0.11095	0.05661	0.00544	0.069	-0.00957	0.01155	0.02282	-0.04945	0.03326	0.07478	0.09963	0.06209	0.00911	-0.0138	0.01169	-0.01504	0.01066	0.0327	0.07857	0.08306	0.06815	0.03454	0.05832	-0.00875	0.00222	-0.00908	0.01893	0.0571	0.06326	0.08675
1.52	0.05766	-0.25354	-0.08868	-0.6286	-0.37507	-0.16718	-0.08613	0.10754	0.15821	0.12766	0.09958	-0.03713	-0.17286	-0.24089	-0.19226	0.12229	0.11971	0.17199	0.22233	0.21858	0.17369	0.12773	-0.08347	-0.03374	0.03169	0.01266	0.13865	0.19745	0.21945	0.19737	0.1207	0.04662	0.17215	0.01789	0.07373	0.06511	0.10285	0.14163	0.17596	0.21693	0.19778	0.09501	0.05908	-0.05414	0.01162	0.11152	0.15873	0.1629	0.14147
1.53	0.03616	-0.29013	0.00656	-0.40832	-0.31377	-0.0575	0.02413	0.06538	0.09861	0.05894	0.00527	-0.0613	-0.07388	-0.2584	0.01371	-0.0077	0.09802	0.07869	0.11411	0.11097	0.06005	0.0343	0.1	-0.03604	0.03173	0.09411	0.06822	0.0812	0.07689	0.04828	0.01616	-0.01492	-0.06199	-0.13604	-0.04104	-0.06891	-0.02229	-0.01163	0.0249	0.04634	0.04601	0.0752	-0.02142	-0.12427	-0.02808	0.02913	0.00768	0.03168	-0.0487
1.54	0.01498	-0.32627	-0.03079	-0.40076	-0.33455	-0.03307	-0.04636	0.02309	0.10287	0.04724	0.02367	0.000382173	-0.00604	-0.19753	-0.03677	0.11217	-0.01212	0.08913	0.10283	0.13239	0.14515	0.09873	0.08416	0.02944	0.17912	0.02518	0.22311	0.15268	0.06925	0.06818	-0.02367	0.03518	0.04421	-0.01886	0.0058	0.07836	-0.01088	0.01063	0.07148	0.1064	0.17004	0.23018	0.09234	0.16405	0.25546	0.26842	0.17115	0.13529	0.02238
1.55	-0.06157	-0.44663	-0.10132	-0.51339	-0.37368	-0.03662	-0.07954	-0.01193	-0.00397	0.000854781	-0.03899	-0.12749	-0.1013	-0.18691	-0.17785	0.06196	-0.09872	0.00779	0.04161	0.06843	-0.02541	-0.07128	-0.03502	-0.03259	-0.01467	0.03646	-0.08874	-0.01026	0.08151	0.09635	0.07625	-0.06704	0.10224	0.07311	0.1091	-0.05068	0.01426	0.02241	0.04437	0.00257	0.05162	0.01294	0.1684	0.0798	0.06118	0.07159	0.04713	0.07063	-0.019
1.56	0.01379	-0.20855	0.04742	-0.38688	-0.21021	-0.00922	0.02637	0.03136	0.03703	0.08134	0.08972	0.01523	-0.06633	-0.10055	-0.10008	0.04466	0.12158	0.06115	0.10039	0.13789	0.1232	0.10097	-0.13477	-0.04102	-0.0122	-0.08752	0.02076	0.10576	0.15513	0.1538	0.13253	0.10827	-0.03852	0.05386	-0.04514	0.04193	0.09498	0.10381	0.10819	0.07356	0.12172	0.07302	-0.0457	0.05911	0.03726	0.06997	0.0688	0.11242	0.08653
1.57	0.00228	-0.3104	-0.1225	-0.24382	-0.22921	-0.08763	-0.07692	0.01868	0.0658	0.06083	0.05691	0.0359	-0.05879	-0.13372	-0.03619	-0.03426	0.03969	0.05191	0.06843	0.07945	0.08845	0.04678	-0.0399	-0.10639	-0.12796	-0.06699	-0.0349	0.03494	0.06863	0.06001	0.07614	-0.02561	-0.01248	-0.10637	-0.12371	0.00934	0.04698	0.05766	0.0248	-0.02174	-0.10733	-0.14452	-0.18128	-0.03314	-0.15178	-0.094	-0.09602	-0.04303	0.04581
1.58	0.0645	-0.25412	-0.06668	-0.10113	-0.18124	0.05347	0.0107	0.03447	0.13449	0.10987	0.11509	0.13109	0.08136	-0.01548	0.00444	-0.06348	0.00463	0.11486	0.13733	0.14724	0.12692	0.12432	0.05154	-0.04883	0.01215	0.06374	0.08248	0.14612	0.15656	0.15149	0.13284	0.01174	-0.03185	0.00246	-0.05729	-0.04898	0.1198	0.16756	0.17649	0.11436	0.05495	-0.05397	-0.0192	0.06071	-0.10262	-0.03471	0.02104	0.08217	0.13777
1.59	-0.07874	-0.18712	-0.07686	-0.12879	-0.05381	0.00308	-0.05174	-0.16518	-0.10001	-0.06648	-0.08148	-0.08843	0.10668	-0.05163	-0.08127	-0.08677	-0.01922	-0.10118	-0.0564	-0.02576	-0.02176	-0.08117	0.06621	0.01186	0.03601	0.06621	0.08083	0.09166	0.0723	0.05887	-0.01505	-0.01344	-0.18404	-0.23038	-0.15911	-0.09126	0.04404	0.12101	0.15912	0.08585	0.08349	0.08817	0.02407	-0.05444	-0.0378	0.03145	0.11143	0.13259	0.1595
1.6	-0.01569	0.03718	-0.02573	0.10238	0.10373	0.04174	-0.01876	-0.1258	-0.08982	-0.07381	-0.02975	0.03248	0.05956	0.04552	-0.0174	0.02671	0.000796742	-0.03078	-0.01493	0.02596	0.07186	0.13028	0.09871	-0.00572	0.15253	0.07871	0.10571	0.17609	0.18504	0.12392	0.10472	0.06625	0.02697	-0.11057	0.01287	0.03691	0.20633	0.19861	0.18031	0.15586	0.23371	0.06141	0.03726	-0.03965	0.02443	0.15913	0.24437	0.19821	0.21323
1.61	-0.01937	0.28458	0.000590701	0.32929	0.23737	0.04022	0.01235	-0.03646	-0.10125	-0.12164	-0.0911	-0.04826	0.04637	0.20163	0.08683	-0.11814	-0.13982	-0.10173	-0.13352	-0.15775	-0.11087	-0.01671	0.09137	0.000596026	0.00467	0.18856	-0.10055	-0.06186	-0.05244	-0.07353	-0.07011	-0.1045	-0.1122	-0.22198	-0.11627	-0.10343	-0.03021	-0.03009	-0.05558	-0.07148	-0.05671	0.04427	-0.04228	-0.16172	-0.12148	-0.06446	0.02822	-0.00314	-0.01635
1.62	0.0901	0.60871	0.18103	0.59421	0.36279	0.08725	0.25181	0.04663	-0.02997	0.01068	0.04296	0.10104	0.11373	0.18092	0.27652	-0.02431	0.01325	-0.03518	-0.08955	-0.10517	-0.03291	0.0253	0.06082	0.00903	-0.05848	-0.05232	-0.00762	-0.08452	-0.12223	-0.12603	-0.09055	0.01832	-0.07374	-0.13617	-0.09472	-0.0325	-0.10243	-0.1315	-0.12735	-0.08209	0.00206	-0.000557617	-0.02738	-0.09453	-0.01151	0.04806	0.04317	-0.02854	-0.10648
1.63	0.04986	0.66209	0.21731	0.63205	0.34393	0.01886	0.17168	-0.05004	-0.06309	-0.07064	-0.07701	-0.02249	0.04158	0.14427	0.25575	-0.03851	0.0166	-0.03583	-0.12223	-0.17022	-0.17649	-0.21871	-0.13602	-0.05854	-0.11493	-0.18213	-0.18901	-0.21971	-0.1771	-0.15548	-0.11259	-0.03887	-0.07359	-0.11334	-0.10343	-0.1148	-0.14859	-0.1666	-0.16895	-0.19897	-0.16752	-0.14397	-0.11812	-0.17884	-0.08771	-0.0714	-0.14809	-0.15169	-0.15538
1.64	0.11132	0.77804	0.2451	0.77773	0.64443	0.21602	0.17134	0.02134	-0.02973	-0.08915	-0.08856	0.03303	0.19683	0.26106	0.30065	-0.07231	0.0181	0.000696043	-0.03636	-0.11865	-0.17794	-0.10747	0.07235	0.02388	-0.00862	0.11335	-0.17571	-0.12545	-0.02022	-0.000635848	0.02391	-0.10225	-0.04246	-0.18742	-0.06348	-0.13497	-0.05068	-0.00442	-0.00442	-0.06537	-0.09375	0.02588	0.01199	-0.05841	0.06376	0.04791	-0.02184	-0.01007	-0.04632
1.65	0.06514	0.70024	0.05969	0.7726	0.55087	-0.00418	-0.03595	-0.06264	-0.0931	-0.12559	-0.12617	-0.06053	0.0578	0.23069	0.20132	-0.19388	-0.11677	-0.1202	-0.10082	-0.09524	-0.08557	-0.00953	-0.13072	-0.07333	-0.12332	-0.15622	0.00436	-0.00887	-0.01088	-0.07285	-0.1187	-0.19039	-0.2489	-0.31343	-0.22211	-0.22602	-0.09876	-0.06749	-0.0277	0.00756	0.05636	-0.10237	-0.17316	-0.16326	-0.04158	-0.04312	0.00874	0.0151	-0.08235
1.66	0.16203	0.82556	0.25289	0.84044	0.63342	0.18915	0.15066	0.07574	0.04569	0.01019	0.04135	0.15195	0.22449	0.41189	0.32534	0.00927	-0.04439	0.01389	-0.01723	-0.01632	0.03257	0.09333	-0.04686	0.02657	-0.00624	-0.06483	0.06983	0.04757	-0.05626	-0.06978	-0.09303	-0.03449	0.00384	0.01801	0.00246	-0.07513	-0.18244	-0.13223	-0.07578	0.01066	0.09896	-0.04869	-0.12304	-0.06698	-0.07861	-0.02391	-0.01626	-0.02293	-0.11397
1.67	0.13462	0.8194	0.29748	0.6906	0.56656	0.15831	0.26486	0.13053	0.06047	0.00975	0.02548	0.13254	0.12264	0.33438	0.19971	0.07079	0.04222	0.03069	0.000902715	-0.03526	-0.06534	0.0219	0.1448	0.08762	-0.06975	0.07395	-0.18371	-0.12459	-0.12201	-0.10534	-0.06915	-0.0074	-0.000823696	-0.02543	-0.06935	-0.12414	-0.25317	-0.25683	-0.26764	-0.23159	-0.12835	-0.05119	-0.11543	-0.14089	-0.12715	-0.13725	-0.22689	-0.3041	-0.40419
1.68	0.23118	0.76136	0.31055	0.64457	0.43887	-0.01329	0.26883	0.2224	0.12213	0.07143	0.0761	0.09462	0.08292	0.29971	0.42817	0.13507	0.17711	0.10093	0.06784	0.07377	0.09548	0.08194	-0.0576	-0.00854	-0.11577	0.01056	0.05036	0.02351	-0.01272	-0.01354	0.0335	0.02078	0.0616	-0.06831	-0.07067	-0.11799	-0.11584	-0.13722	-0.19243	-0.17087	-0.09234	-0.09381	-0.03663	-0.09685	-0.08943	-0.12478	-0.20169	-0.24027	-0.31001
1.69	0.11671	0.70605	0.25504	0.8391	0.61519	0.1512	0.26761	0.13216	0.04157	-0.02123	-0.01859	0.03878	0.20812	0.33964	0.30387	-0.01796	0.00767	-0.06837	-0.10483	-0.1035	-0.12056	-0.16744	0.09457	0.12107	-0.02187	-0.11495	-0.11119	-0.14656	-0.17654	-0.13832	-0.10946	-0.14144	-0.02544	-0.1929	-0.13099	-0.12418	-0.14593	-0.146	-0.1873	-0.21694	-0.15788	-0.26658	-0.05369	-0.15428	-0.18413	-0.18945	-0.19427	-0.20732	-0.19563
1.7	0.14481	0.59167	0.25688	0.541	0.45592	0.18922	0.22634	0.17741	0.08195	0.0518	0.04706	0.13889	0.19546	0.34773	0.37919	-0.00879	-0.03275	-0.01177	-0.06222	-0.08691	-0.10363	-0.03256	0.0609	0.11496	0.06336	0.02802	-0.16511	-0.17811	-0.15949	-0.11649	-0.05585	-0.03263	-0.04117	-0.06806	-0.06882	-0.0521	-0.01653	-0.03692	-0.13011	-0.15387	-0.18999	-0.053	-0.02725	-0.05161	-0.1351	-0.18019	-0.19045	-0.14164	-0.02528
1.71	0.22507	0.38203	0.07429	0.45527	0.25631	-0.12349	0.05796	0.24103	0.2089	0.25011	0.18081	0.12281	-0.08756	0.26197	0.24715	-0.06984	-0.01527	0.08273	0.1196	0.14122	0.09717	0.09269	-0.11894	-0.1707	-0.25536	-0.35079	0.01798	0.01688	0.04041	0.02375	-0.01825	-0.02093	-0.05557	-0.12091	-0.11095	-0.0396	-0.01671	-0.00244	-0.02545	-0.04998	-0.11206	-0.24756	-0.34145	-0.22989	-0.30454	-0.25898	-0.22195	-0.17463	-0.0681
1.72	0.33307	0.49354	0.2072	0.56591	0.3906	0.04922	0.3377	0.24385	0.29714	0.3341	0.26224	0.09923	0.06045	0.28364	0.43115	0.14705	0.09895	0.12901	0.2068	0.25882	0.16661	0.08544	0.01571	-0.00697	-0.02023	0.10744	-0.11468	0.05007	0.1334	0.1008	-0.000115507	0.06365	0.07994	-0.07529	0.0481	0.00841	-0.00384	0.03032	0.04465	-0.04515	-0.18529	-0.11774	-0.04052	-0.05136	-0.1144	-0.16993	-0.22412	-0.1648	-0.10903
1.73	0.20055	0.33075	0.16383	0.50478	0.28491	0.14098	0.20409	0.15752	0.19017	0.1798	0.12092	0.0663	0.10966	0.1962	0.38946	0.03072	0.00777	0.0231	0.05563	0.08584	-0.02263	-0.12134	-0.028	-0.02368	-0.10511	0.0276	-0.23112	-0.13665	-0.06608	-0.06337	-0.05383	-0.05631	-0.05758	-0.10083	-0.08584	-0.07164	-0.1074	-0.12013	-0.0961	-0.15171	-0.23959	-0.15509	-0.04379	-0.08151	-0.15262	-0.19162	-0.27506	-0.19676	-0.15937
1.74	0.13826	0.08504	0.09844	0.37963	0.3358	0.18649	0.07666	0.12643	0.18195	0.2382	0.25136	0.23198	0.24415	0.25407	0.21086	0.03258	0.03227	0.04	0.05312	0.13521	0.12498	0.13081	0.18611	0.10387	0.07782	0.06759	0.03196	-0.02564	-0.04585	-0.03838	-0.10465	-0.04246	0.02844	0.02437	0.04074	-0.02307	-0.11426	-0.13372	-0.07529	-0.07194	-0.05527	-0.03963	-0.0555	0.02353	-0.10876	-0.11964	-0.15594	-0.09646	-0.09376
1.75	-0.02989	-0.00243	-0.03909	0.04465	0.00472	0.08954	-0.0038	-0.03407	-0.01161	0.05185	0.08167	0.08057	0.10859	0.08156	-0.04998	-0.09544	-0.08333	-0.08008	-0.0566	-0.00504	0.00266	0.04521	-0.04707	-0.03245	0.01236	-0.12084	-0.05289	-0.09107	-0.13803	-0.15389	-0.18928	-0.13671	-0.0134	-0.11473	-0.10734	-0.10021	-0.17468	-0.22143	-0.16916	-0.13678	-0.023	-0.07911	-0.11343	-0.04811	-0.06187	-0.0075	-0.01932	-0.07587	-0.15176
1.76	-0.02328	0.00788	-0.06844	0.06357	0.06511	0.04776	-0.10005	0.05583	0.0305	-0.00583	0.04328	0.07855	0.02821	0.08716	-0.062	0.02768	0.0439	0.02821	0.0134	-0.02101	-0.0028	0.0039	0.01021	-0.01342	-0.01009	0.0343	-0.00668	-0.02153	-0.11191	-0.07574	-0.04625	0.01268	0.02895	0.00501	0.00644	0.0154	-0.01951	-0.09384	-0.0945	-0.04915	0.04893	0.05691	0.0411	-0.00578	0.05697	0.12864	0.13661	0.07003	-0.02151
1.77	-0.1782	-0.27281	-0.20445	-0.00481	0.01014	-0.17246	-0.25739	-0.06418	-0.12186	-0.11483	-0.07143	-0.08467	-0.11783	-0.14342	-0.25206	0.00301	-0.06113	-0.12035	-0.14109	-0.15658	-0.05783	-0.04097	-0.1304	-0.12695	-0.11219	-0.04479	0.04746	-0.05412	-0.1753	-0.17581	-0.09482	0.07261	-0.03772	0.16603	0.09161	0.13556	0.02739	-0.05738	-0.1137	-0.03582	-0.03044	0.02287	-0.04398	-0.05302	-0.05885	-0.02988	0.06219	0.02656	0.03858
1.78	-0.2638	-0.20698	-0.07865	-0.20472	-0.18102	-0.09921	-0.16632	-0.32766	-0.29788	-0.24117	-0.17939	-0.18782	-0.16479	-0.19795	-0.28296	0.02794	-0.10927	-0.21651	-0.22715	-0.24838	-0.1292	-0.04653	-0.05028	0.11969	0.16683	0.1182	-0.07047	-0.09345	-0.17456	-0.17523	-0.08138	0.17495	0.08103	0.27015	0.25063	0.24521	0.13246	0.0513	-0.01795	0.03579	0.05974	0.13686	0.08135	0.07262	0.09308	0.08342	0.12509	0.12378	0.16438
1.79	-0.29127	-0.27826	-0.17029	-0.2247	-0.28182	-0.14415	-0.14534	-0.35608	-0.34477	-0.29518	-0.25782	-0.22854	-0.16701	-0.2379	-0.25829	-0.11034	-0.14923	-0.26095	-0.27661	-0.31077	-0.22266	-0.12752	-0.09212	-0.0682	-0.02051	-0.07562	-0.03071	-0.14642	-0.16308	-0.1308	-0.04746	-0.03232	-0.11426	0.06455	0.00668	0.01464	0.07143	0.0488	0.00252	0.00465	0.0026	-0.01432	-0.02623	-0.03968	0.0665	0.08632	0.08142	0.07818	0.12009
1.8	-0.1314	-0.17771	-0.12157	-0.20895	-0.20332	-0.06692	-0.0958	-0.22264	-0.16841	-0.12268	-0.08822	-0.08257	-0.0366	-0.22352	-0.1321	-0.00448	0.00707	-0.09221	-0.09515	-0.08724	-0.02657	-0.02433	-0.13219	-0.18323	-0.11922	-0.16858	0.06727	0.02409	0.01757	0.04054	0.08921	0.04549	0.04596	0.18136	0.1522	0.09954	0.14629	0.13247	0.11956	0.11396	0.15675	-0.06814	0.02528	0.01544	0.12739	0.11711	0.11941	0.09006	0.17143
1.81	-0.12249	-0.30375	-0.13902	-0.00933	-0.06157	0.0368	-0.1811	-0.07413	-0.08227	-0.02088	0.01779	0.07324	0.04979	0.01787	-0.18795	-0.03207	-0.07687	-0.09634	-0.11664	-0.06832	-0.03583	-0.09043	0.05533	0.0441	-0.01576	-0.02699	-0.06647	-0.11868	-0.05232	-0.04919	-0.03112	0.03827	0.02406	0.07902	0.06912	0.07551	-0.03578	-0.03265	-0.03428	-0.11894	-0.18963	-0.0727	0.01615	0.01674	-0.02783	-0.13559	-0.18208	-0.14506	-0.04852
1.82	0.03077	-0.14099	0.03796	-0.2437	-0.14904	-0.01054	0.07367	-0.06118	0.02572	0.10673	0.20328	0.16974	-0.00265	0.10044	-0.00159	0.07625	0.03072	-0.0059	0.04154	0.13871	0.16281	0.21561	0.09551	0.14067	0.07558	0.21616	0.000616305	0.05392	0.13763	0.07897	0.03968	0.04547	0.09638	0.11684	0.12418	0.06907	-0.00863	0.031	0.06326	-0.01085	-0.11031	-0.0039	0.09078	0.09243	0.00849	-0.09271	-0.17301	-0.10503	-0.049
1.83	-0.01157	-0.1269	-0.06751	-0.22079	-0.12204	0.03855	-0.1121	-0.10283	-0.03149	0.03466	0.04538	-0.05913	0.013	0.01634	-0.06605	-0.02358	-0.12606	-0.07922	-0.00429	0.08776	0.02651	-0.01894	0.12705	0.01076	-0.00486	0.00664	-0.00707	0.0504	0.09042	-0.03049	-0.08724	-0.10832	-0.03233	-0.06662	-0.07762	-0.03717	-0.10193	-0.0732	0.03895	0.03608	0.00473	-0.02421	0.00231	0.00193	0.01469	-0.05902	-0.07176	-0.07133	-0.09362
1.84	0.05571	-0.24851	-0.0662	-0.15388	-0.09485	0.06291	-0.10105	0.07647	0.08087	0.12647	0.1045	0.07765	-0.02114	-0.05117	-0.08375	0.01897	-0.02235	0.05665	0.13352	0.17737	0.13454	0.07941	-0.00117	-0.02325	0.06076	-0.03446	0.22781	0.24639	0.23854	0.11395	0.01432	-0.04131	-0.04017	-0.01754	-0.00596	-0.00634	-0.00116	0.03489	0.21523	0.28403	0.30275	0.14454	0.0516	0.05163	0.12325	0.18484	0.24188	0.17969	0.08326
1.85	-0.06553	-0.20914	-0.04983	-0.18115	-0.1619	-0.02623	-0.02537	-0.10154	-0.02854	-0.0241	-0.06963	-0.10651	-0.08322	-0.23497	-0.19811	0.00286	-0.01031	-0.02338	0.03581	0.00837	-0.03593	-0.01973	0.02957	-0.05003	-0.03804	0.06037	0.10403	0.09625	0.0507	0.03282	0.01564	-0.01419	-0.01858	0.06652	0.03413	-0.06422	-0.02027	-0.03061	0.04095	0.0897	0.09477	0.01395	0.02203	0.08308	0.1356	0.07428	0.1382	0.0886	0.02026
1.86	0.06183	-0.1917	0.0417	-0.22327	-0.15057	-0.00203	0.06928	0.04957	0.12788	0.13503	0.11533	0.07756	0.05553	0.03901	0.10545	0.12571	0.04318	0.09196	0.09102	0.10203	0.09233	0.06045	0.08766	0.02367	0.04833	0.18422	0.07898	0.07513	0.00624	0.0293	0.00356	0.03479	0.03129	0.08662	-0.02907	0.05147	-0.00315	-0.02681	-0.01458	-0.00277	-0.04015	0.06319	0.05823	0.04451	-0.0236	-0.07963	0.02911	0.02979	0.03122
1.87	0.00864	-0.19242	-0.00177	-0.08739	0.02096	0.02752	0.08303	0.05489	0.06146	0.0585	0.05655	-0.06941	-0.02641	-0.01623	0.05095	-0.05516	0.02346	-0.04326	-0.0193	0.02695	0.06826	-0.0137	-0.01307	-0.04995	-0.02587	-0.05783	0.07039	0.02903	-0.06042	-0.04604	-0.10798	-0.13425	-0.00251	-0.0059	0.02807	-0.13749	-0.11358	-0.09826	-0.07185	-0.01688	-0.02353	-0.02956	-0.07032	-0.00599	-0.10776	-0.10547	0.02898	0.00455	-0.00598
1.88	0.04792	-0.06509	0.02377	-0.1196	-0.13364	0.01045	-0.00978	0.18902	0.1077	0.04068	0.03416	0.02203	-0.05558	-0.09133	-0.00157	0.03648	0.05777	0.13471	0.10335	0.03551	0.000700284	0.00975	0.00639	-0.04829	0.02045	-0.07766	-0.08196	-0.03073	0.00216	0.09689	0.0879	0.11028	0.1233	0.15637	0.18098	0.04098	0.04615	0.07629	0.04488	0.05137	0.03383	0.01858	-0.03775	0.01985	0.02104	0.00755	0.15129	0.104	0.12875
1.89	0.01845	-0.15388	-0.00749	-0.18616	-0.26768	-0.24474	-0.00757	0.02408	0.08249	-0.01713	-0.07254	-0.08188	-0.19163	-0.18824	-0.06155	0.00686	0.06397	0.10765	0.13046	0.05035	-0.02976	-0.07859	-0.19979	-0.20519	-0.28255	-0.25252	-0.00694	-0.02625	0.10034	0.18463	0.1409	0.04471	-0.008	0.03268	-0.05265	0.06743	0.07589	0.14435	0.10179	0.00566	-0.12007	-0.11258	-0.2583	-0.20113	-0.18823	-0.2164	-0.06397	-0.00573	0.08981
1.9	0.08157	-0.11742	-0.01449	-0.39889	-0.24926	-0.09975	0.06559	0.02956	0.11481	0.01419	-0.02701	-0.08896	-0.09478	-0.12027	-0.00175	0.10465	0.16609	0.20176	0.23388	0.17913	0.12232	0.09327	-0.11022	-0.18569	-0.1151	0.02215	0.06906	0.14434	0.26661	0.34948	0.34815	0.08123	0.11199	0.02599	-0.00508	0.1749	0.33317	0.3761	0.3039	0.12222	-0.02563	-0.02178	-0.06706	-0.03382	-0.1624	-0.17229	-0.07329	0.03937	0.19483
1.91	-0.08712	-0.15117	-0.05029	-0.45441	-0.28535	-0.09298	-0.01774	-0.09722	-0.11027	-0.18164	-0.1915	-0.16516	-0.07881	-0.16409	-0.10682	0.01542	0.05275	0.02583	-0.00378	-0.04478	-0.04833	-0.09721	0.0135	0.03499	-0.02676	0.03107	-0.04065	0.03652	0.09523	0.10985	0.12619	0.05033	0.03261	-0.09564	-0.05716	0.11598	0.15942	0.20659	0.17127	0.08932	0.07243	0.00495	0.07104	0.08239	0.0327	0.0036	0.048	0.07455	0.14191
1.92	-0.11782	-0.21844	0.00981	-0.3112	-0.29194	-0.03644	0.02577	-0.11079	-0.12666	-0.20023	-0.20844	-0.15745	-0.08847	-0.2577	-0.13779	0.00258	0.07492	0.02131	-0.05672	-0.08977	-0.07317	-0.079	-0.04504	-0.01238	0.0764	0.06892	0.000358617	0.0573	0.0813	0.09108	0.12367	0.08702	0.08714	0.02218	0.05849	0.04565	0.14134	0.1385	0.10056	0.09911	0.1137	0.06894	0.22794	0.19242	0.26278	0.17632	0.11966	0.10435	0.13602
1.93	-0.09885	-0.3128	-0.07322	-0.42045	-0.30493	-0.13724	-0.07701	-0.03924	-0.06814	-0.11833	-0.10792	-0.11454	-0.15269	-0.25353	-0.17533	0.04909	0.00469	0.0276	-0.02145	-0.02358	0.0083	0.02592	-0.12736	-0.13983	-0.02078	-0.07094	0.0623	0.09319	0.07233	0.0215	0.02896	0.05138	0.06272	0.12848	0.05798	0.05768	0.04706	0.07805	0.06662	0.08254	0.0797	0.04167	0.04755	0.04661	0.03969	0.02864	0.02777	0.01097	0.04319
1.94	-0.0541	-0.31708	-0.12438	-0.37892	-0.23618	-0.03391	-0.16192	-0.02899	-0.01449	0.00821	0.05058	0.12993	-0.02572	-0.15298	-0.23726	0.03313	0.01254	0.0483	0.05927	0.11675	0.14088	0.13637	0.14811	0.18684	0.19594	0.19701	0.09567	0.1996	0.1585	0.07882	0.03618	0.08155	0.02058	0.12319	0.00566	0.03624	-0.00551	0.09054	0.13475	0.16956	0.23092	0.19341	0.13544	0.10781	0.11732	0.15524	0.15349	0.11815	0.08223
1.95	-0.20713	-0.45155	-0.27522	-0.4637	-0.33579	-0.0154	-0.25461	-0.24616	-0.17808	-0.10074	-0.01276	0.03821	0.04257	-0.19475	-0.36324	-0.21553	-0.19916	-0.13754	-0.14061	-0.0223	0.07031	0.0796	0.188	0.09189	0.06884	0.12281	0.12696	0.06121	-0.02845	-0.13514	-0.13057	-0.15672	-0.15951	-0.02336	-0.04373	-0.12161	-0.15545	-0.12108	-0.09066	0.03866	0.12727	0.15377	0.1358	0.07834	0.16476	0.15452	0.09556	0.02824	-0.04899
1.96	-0.14797	-0.32303	-0.10976	-0.16035	-0.16102	0.054	-0.17881	-0.17032	-0.13389	-0.06072	0.00376	0.04969	-0.00393	-0.12145	-0.18774	-0.00116	-0.09957	-0.11852	-0.09413	-0.04615	0.01909	0.08633	0.02641	0.07707	0.12623	0.13569	0.04101	-0.00327	-0.07824	-0.10046	-0.08261	-0.08907	0.000537653	0.08463	0.08101	0.02187	-0.05674	-0.08719	-0.09193	-0.00795	0.12291	0.22977	0.27745	0.17387	0.32687	0.27591	0.2332	0.13708	0.02461
1.97	-0.19903	-0.33888	-0.15686	-0.27836	-0.18576	-0.15402	-0.1927	-0.21368	-0.19359	-0.16144	-0.17004	-0.25483	-0.14458	-0.1701	-0.17521	-0.0557	-0.08075	-0.11404	-0.12378	-0.15521	-0.20075	-0.23446	-0.16744	0.01409	0.000797655	0.00174	-0.18898	-0.16614	-0.18301	-0.05523	-0.01565	-0.0485	-0.07692	0.10874	0.05124	-0.01103	0.0102	-0.06231	-0.14164	-0.14465	-0.09134	0.03361	0.08525	0.1063	0.15107	0.15504	0.10146	0.05352	0.0122
1.98	-0.07117	-0.35122	-0.16943	-0.39294	-0.26314	-0.12559	-0.11268	0.01098	0.00339	-0.03153	0.00595	-0.08007	-0.06444	-0.11055	-0.16861	0.07182	0.03461	0.08282	0.01285	0.04732	-0.02107	-0.05253	-0.11579	-0.02636	0.05757	0.0014	-0.01203	0.03222	0.00741	0.10715	0.10064	0.16229	-0.06172	0.14805	0.09264	0.17769	0.15165	0.14652	0.07578	0.09454	0.11723	0.0232	0.07555	0.07806	0.1375	0.23094	0.25021	0.28455	0.22691
1.99	-0.03263	-0.29819	-0.19432	-0.17665	-0.16486	0.0211	-0.20064	0.03197	0.0498	0.0588	0.03622	0.01406	0.000751085	-0.0851	-0.15822	-0.05578	-0.05527	0.03981	0.04891	0.0615	-0.04939	-0.03818	0.03448	0.03006	0.1103	0.04089	-0.13447	-0.08909	-0.013	0.07472	0.07278	0.01558	0.01008	0.01692	0.05503	0.05567	0.07649	0.09823	0.02664	0.00157	-0.1086	-0.03005	0.06726	0.05009	0.04118	-0.02272	-0.01205	0.10847	0.14992
2	-0.01396	-0.1252	-0.06546	0.04232	-0.01047	0.0266	-0.06245	0.0317	0.00896	0.04511	0.0129	0.10177	-0.03257	-0.02543	-0.05116	0.0059	-0.0062	0.04645	0.05095	0.006	-0.01566	0.00495	-0.00233	0.04014	0.06927	-0.15998	-0.00928	-0.04927	-0.02271	0.07405	0.11522	0.04808	0.04577	0.0559	0.10184	0.01274	0.09925	0.0823	0.00604	-0.0247	-0.05656	-0.0677	-0.01877	0.06382	-0.03785	0.00916	-0.08203	0.000377665	0.07795
2.01	-0.01341	-0.03587	0.01979	0.13755	0.09575	0.11359	-0.08567	0.00545	0.04943	0.05496	-0.05839	-0.05803	0.12445	-0.04132	-0.0337	-0.01959	0.04164	-0.01401	-0.00324	-0.06133	-0.11847	-0.18381	0.09623	0.1426	0.07337	0.03007	-0.19716	-0.1628	-0.09024	-0.03844	-0.02419	-0.1315	-0.00241	-0.0044	-0.04968	-0.06577	-0.03594	-0.04763	-0.15914	-0.21342	-0.25125	-0.04902	-0.02168	0.04907	-0.07966	-0.16945	-0.29103	-0.24213	-0.18723
2.02	0.17497	0.06992	0.15994	0.01831	0.0429	0.08068	0.21621	0.22567	0.22156	0.23547	0.15714	0.1394	0.05389	0.09726	0.1677	0.08425	0.12141	0.14157	0.18589	0.17119	0.15457	0.14864	0.00706	-0.03788	0.02786	0.03501	0.10629	0.07422	0.0674	0.05724	0.09077	0.02257	0.09011	0.07762	0.00857	0.03115	0.02688	0.03043	-0.0541	0.01096	-0.05652	0.01955	-0.06464	0.08477	-0.10741	-0.09856	-0.18963	-0.15455	-0.13631
2.03	0.07838	-0.01801	-0.01936	-0.03556	0.0643	-0.10418	0.03318	0.13035	0.138	0.13182	0.11785	0.09444	-0.05702	0.18252	0.07761	-0.01233	-0.02605	0.07651	0.07143	0.06552	0.02994	0.03747	0.06021	-0.08787	-0.21375	-0.05263	-0.00134	-0.0024	-0.02572	-0.02939	-0.03041	0.0935	-0.11116	-0.16318	-0.11524	0.00848	-0.05408	-0.08235	-0.067	-0.01401	-0.02414	-0.12209	-0.13848	-0.18201	-0.22438	-0.12789	-0.18996	-0.15259	-0.22538
2.04	0.01578	0.00604	-0.13402	0.00973	-0.00439	-0.03174	-0.07653	0.07625	0.02491	-0.01769	-0.02941	0.01409	0.04644	-0.000384189	-0.06954	-0.02927	-0.04194	0.0661	0.06505	0.02734	0.01769	-0.01037	0.04965	0.04623	-0.04807	0.01472	0.02776	0.07994	0.07403	0.00639	0.03611	-0.03015	-0.02549	-0.05448	-0.06035	0.04678	0.02216	0.02969	0.05825	0.13185	0.12734	0.02241	5.9897e-05	0.05679	0.05684	0.13175	0.06715	0.06926	-0.07743
2.05	-0.04741	-0.03037	-0.05993	-0.36247	-0.28621	-0.21475	0.0266	-0.06079	-0.0978	-0.13502	-0.21141	-0.24677	-0.29472	-0.25028	-0.06803	-0.08966	-0.06066	-0.06234	-0.02289	-0.02389	-0.02433	-0.04139	-0.20277	-0.09033	-0.03734	-0.00411	-0.01142	0.01543	0.02626	-0.02061	-0.01414	-0.02228	0.00781	-0.01636	0.02069	-0.01987	0.02825	0.00339	0.04244	0.09059	0.0833	0.0706	-0.01478	-0.04623	-0.01913	0.16465	0.13456	0.07382	-0.00974
2.06	-0.05396	0.10409	0.06216	-0.00889	0.02402	-0.09075	0.05983	-0.02995	-0.11477	-0.12126	-0.1177	-0.07161	-0.04186	-0.07843	-0.02215	-0.02669	-0.04132	-0.03482	-0.07338	-0.09201	-0.02106	0.00416	-0.03557	0.10594	0.08151	0.08848	0.24586	0.0267	-0.05082	-0.06361	-0.07783	0.01669	0.04999	0.03281	0.11437	-0.01336	-0.01426	-0.0143	0.03819	0.1132	0.15894	0.18193	0.05249	0.1146	0.13044	0.25719	0.20805	0.14055	0.05963
2.07	-0.09135	0.23409	0.1274	0.2049	0.19061	0.03458	0.02819	-0.00761	-0.12523	-0.14147	-0.10953	-0.04618	0.000473154	-0.00762	-0.01701	-0.05644	0.03132	-0.04533	-0.14978	-0.22611	-0.14704	-0.05386	0.08498	0.0878	0.06737	0.02342	-0.10715	-0.17542	-0.22169	-0.1638	-0.11445	-0.00609	-0.09287	-0.0851	-0.10663	-0.06152	-0.12689	-0.14529	-0.12625	-0.12664	-0.0531	0.0187	-0.03717	0.07246	0.03299	0.03972	-0.0066	-0.02621	-0.04767
2.08	0.05833	0.35892	0.22031	0.19888	0.20546	0.12375	0.22719	0.10923	0.02449	0.00894	0.02518	0.05176	0.04874	0.04319	0.157	0.11409	0.18051	0.06467	-0.03115	-0.04186	-0.06018	0.00394	0.14663	0.003	0.007	0.08913	-0.04622	-0.08816	-0.10889	-0.0516	0.0114	0.11462	0.01475	-0.0155	-0.08688	0.06055	-0.0276	-0.08132	-0.04055	-0.07131	0.01742	0.03261	0.01968	-0.01736	0.02123	0.04906	-0.01596	-0.01655	-0.04313
2.09	0.00766	0.24461	0.08789	0.16006	0.14608	0.10858	0.10391	0.05622	-0.05053	-0.04275	0.00811	0.10343	0.21243	0.15977	0.08608	-0.00483	0.06495	-0.01131	-0.02901	-0.06283	-0.04729	-0.0083	0.1358	-0.04602	-0.03465	0.03001	-0.03719	-0.07363	-0.08024	-0.07855	-0.04112	-0.1103	-0.04551	-0.12149	-0.07433	-0.07486	-0.09864	-0.13268	-0.07536	-0.04916	-0.03146	-0.01361	-0.08205	-0.07972	-0.05474	-0.01913	-0.09333	-0.09339	-0.11559
2.1	0.05519	0.2494	0.21172	0.31237	0.30213	0.03022	0.17983	0.09072	0.01484	-0.0096	0.00552	0.03847	0.05806	0.09178	0.22681	0.0535	0.09737	0.00984	-0.01933	-0.0835	-0.0082	0.00463	-0.01037	0.04162	0.02562	-0.01274	-0.0199	-0.07071	-0.08447	-0.04465	-0.00791	0.03107	0.06041	-0.03531	0.14459	-0.0731	-0.05423	-0.07446	-0.07039	-0.06383	-0.08332	0.0421	0.01028	-0.07204	0.01976	-0.00445	-0.06125	-0.08066	-0.07451
2.11	0.04305	0.32526	0.15595	0.32843	0.22536	0.02018	0.11765	0.00526	-0.00781	-0.0507	-0.03933	-0.01464	0.01625	0.11956	0.31449	0.08182	0.02952	-0.01522	-0.09721	-0.15597	-0.13584	-0.04862	-0.04696	0.01134	-0.0115	-0.10063	-0.18055	-0.18389	-0.16434	-0.09633	-0.02876	0.08443	0.01589	-0.0408	0.01881	0.02403	-0.03891	-0.08619	-0.12788	-0.21218	-0.20097	-0.07398	-0.08961	-0.00362	-0.12121	-0.16137	-0.20258	-0.19385	-0.14044
2.12	0.03675	0.37944	0.31047	0.30322	0.2291	0.16999	0.27124	0.03861	-0.03482	-0.07896	-0.05512	-0.01611	0.14448	0.15711	0.18545	0.17487	0.21411	0.04286	-0.03242	-0.1031	-0.11324	-0.08288	0.06211	-0.02291	0.09967	-0.09914	-0.0821	-0.09992	-0.04269	-0.00317	0.07342	0.14601	0.14548	0.06974	0.11428	0.18712	0.0777	0.01071	-0.01551	-0.10415	-0.06388	-0.12257	-0.07943	0.05261	0.01976	-0.01891	-0.06949	-0.08921	-0.0424
2.13	-0.03247	0.29577	0.12183	0.37743	0.2463	0.09296	0.11792	-0.0257	-0.06744	-0.09618	-0.12398	-0.16176	0.01685	0.09628	-0.01931	0.03168	0.06035	-0.06115	-0.06298	-0.14274	-0.1161	-0.17327	0.00249	0.10258	0.00574	0.12219	-0.0897	-0.13404	-0.10718	-0.08717	-0.02945	-0.04913	-0.04941	0.01194	-0.07743	-0.01358	-0.03	-0.077	-0.09858	-0.14834	-0.20168	-0.05108	0.0091	-0.13463	-0.03998	-0.15647	-0.19727	-0.19419	-0.11806
2.14	0.09191	0.34417	0.11581	0.34864	0.28427	0.13555	0.08895	-0.0043	0.04062	0.04658	0.0273	0.10344	0.11062	0.19318	0.22258	0.00686	-0.0035	-0.01399	0.00935	-0.01957	-0.03728	0.04094	0.08198	0.08682	0.03556	0.06664	-0.01239	-0.03603	-0.02865	-0.00802	0.00013265	0.01082	0.02765	0.11643	0.05437	-0.0068	0.03617	0.01326	-0.01269	-0.01076	0.03389	0.08492	0.05396	0.01973	-0.03112	-0.06924	-0.03832	-0.05975	0.01833
2.15	0.0281	0.25252	0.04039	0.24513	0.19404	0.04528	-0.00901	-0.08052	-0.04821	0.02562	0.00306	-0.06751	-0.05374	0.10722	0.12322	-0.14404	-0.08616	-0.14089	-0.06714	-0.04492	-0.01738	-0.06682	-0.08111	-0.1054	-0.16455	-0.13016	-0.02708	-0.04768	-0.06698	-0.12774	-0.15734	-0.06343	-0.08689	-0.09841	-0.13	-0.08637	-0.0928	-0.10326	-0.06309	-0.03822	0.00438	-0.09577	-0.11612	-0.07829	-0.07292	0.01134	0.033	-0.02453	-0.01344
2.16	0.16466	0.22151	0.0535	0.19684	0.20595	0.01841	-0.04758	0.17344	0.14049	0.21248	0.21783	0.21111	0.0948	0.32175	0.20715	-0.09447	-0.0021	-0.000909102	0.06007	0.13019	0.14616	0.0592	0.00626	-0.08899	-0.07252	0.05594	0.05503	0.10398	0.08131	-0.03558	-0.11029	-0.09552	-0.07326	-0.17561	-0.11716	-0.08858	-0.08969	-0.04082	0.03913	0.04222	0.04403	0.0151	-0.07832	-0.17629	-0.04946	0.01002	0.09582	0.07408	0.04905
2.17	0.1423	0.15244	0.00501	0.39189	0.2088	-0.01883	0.06489	0.08353	0.13202	0.2245	0.23029	0.16112	0.1049	0.31201	0.20778	-0.16265	-0.08524	-0.06759	0.00934	0.13303	0.1217	0.07757	-0.03377	-0.14576	-0.13202	-0.12874	-0.02488	0.03166	-0.01366	-0.03851	-0.12077	-0.16907	-0.12664	-0.15662	-0.16839	-0.13215	-0.11921	-0.0812	-0.04075	-0.04402	-0.06229	-0.10691	-0.12539	-0.34279	-0.14221	-0.14471	-0.07813	-0.06968	-0.04803
2.18	0.27073	0.26984	0.05984	0.34149	0.17987	0.0801	0.08551	0.21859	0.28727	0.33911	0.32695	0.24753	0.04441	0.2026	0.24248	0.00882	0.03082	0.13335	0.20329	0.29554	0.26634	0.18669	-0.01267	-0.12095	-0.05608	-0.10417	0.00928	0.1322	0.15825	0.12976	0.10262	0.15551	-0.06794	-0.08168	-0.09411	0.01467	0.05565	0.05291	0.08095	0.0248	-0.0755	-0.15737	-0.10185	-0.26161	-0.15007	-0.16282	-0.12817	-0.03158	0.02225
2.19	0.15295	0.08264	0.00484	0.13576	0.12317	0.09181	-0.01728	0.19412	0.15852	0.17089	0.13958	0.06934	0.11593	0.15131	0.22243	0.04592	0.01897	0.07978	0.10223	0.1271	0.06599	-0.04371	0.01563	0.02115	-0.07605	-0.08112	-0.09091	0.00554	0.06102	0.03427	0.04238	-0.000258153	-0.03756	-0.22435	-0.15794	-0.04181	-0.00983	-0.0277	-0.01211	-0.05101	-0.10459	-0.04359	-0.14682	-0.19572	-0.19314	-0.19943	-0.15325	-0.09483	-0.08171
2.2	0.1559	0.21145	0.07406	0.33584	0.30947	0.20661	0.08209	0.14216	0.1679	0.16516	0.18332	0.22118	0.21032	0.24529	0.15835	0.05439	0.07902	0.1564	0.14727	0.14518	0.14714	0.13325	0.08167	0.15712	0.13895	0.17492	0.09834	0.07678	0.11296	0.0847	0.11637	0.03847	0.05029	-0.22301	-0.07539	-0.02324	0.05197	0.02057	0.03343	0.02741	0.01253	0.09361	0.07358	0.02825	-0.05789	-0.08525	-0.03976	-0.00775	-0.02457
2.21	0.0367	0.1305	0.07624	0.11439	0.18831	0.14008	0.03909	0.01926	0.01899	0.04038	0.07704	0.08149	0.10707	0.19385	0.0828	-0.02362	-0.00305	-0.03715	-0.02163	0.00755	0.000378482	0.01603	0.08416	0.11399	0.04959	-0.13645	-0.08256	-0.05955	-0.01067	-0.03155	-0.02188	0.01181	-0.00116	-0.09991	-0.03234	-0.06798	-0.09257	-0.09235	-0.09426	-0.09657	-0.03576	-0.18009	-0.0398	-0.06015	-0.12533	-0.15208	-0.07678	-0.11159	-0.11173
2.22	0.00629	-0.01476	0.06725	0.0034	0.04919	0.10956	-0.05289	-0.02198	0.00159	-0.00564	0.06239	0.09061	0.08298	0.06822	0.0276	0.10175	0.05688	0.04354	-0.0012	0.02953	0.06093	0.10636	0.03048	0.08627	0.09883	-0.06336	0.14635	0.10124	0.07795	0.01995	-0.03144	0.06633	0.14479	0.19917	0.13534	0.0558	-0.03401	-0.00564	0.01494	0.04529	0.0329	0.00631	0.13091	0.11	0.08492	0.03169	0.04449	0.02106	0.00864
2.23	-0.08861	0.00584	-0.00615	0.02084	0.02967	-0.00375	-0.07043	-0.06867	-0.11329	-0.13599	-0.11588	-0.08405	-0.00465	-0.04228	-0.06964	-0.07903	-0.10769	-0.09258	-0.11077	-0.14868	-0.10415	-0.0245	-0.08755	0.02723	0.05643	-0.09311	-0.07725	-0.05818	-0.04581	-0.07245	-0.1553	-0.1722	-0.02457	0.12115	-0.04197	-0.10956	-0.13912	-0.12402	-0.10794	-0.08995	-0.13629	-0.01439	0.1266	0.08042	0.10608	-0.01701	-0.1011	-0.09119	-0.09039
2.24	-0.0321	0.06359	0.04089	0.04403	0.06858	-0.0038	0.04665	0.00232	-0.04836	-0.09707	-0.07201	-0.07899	0.05121	-0.01704	-0.06397	0.000293939	-0.000163059	-0.05341	-0.02507	-0.0678	-0.04214	-0.0807	0.04717	0.06754	0.0747	0.06122	-0.02546	0.03758	0.02905	0.02051	-0.01997	-0.15117	0.05635	0.25951	0.09159	-0.12979	-0.07639	-0.02163	0.00986	0.0691	0.07219	0.03989	0.1293	0.15649	0.16731	0.12779	0.07748	0.03136	0.02295
2.25	-0.0963	-0.10631	-0.00663	-0.07884	-0.11747	-0.16603	-0.04083	-0.04187	-0.12274	-0.11724	-0.07127	-0.06822	-0.175	-0.11403	-0.18253	0.04462	-0.02168	-0.02192	-0.04236	-0.07213	0.01465	-0.00952	-0.09521	-0.18041	-0.23346	-0.11009	0.03417	0.09328	0.06358	0.03233	-0.01358	-0.03675	0.00273	0.03487	0.04745	-0.02418	-0.01607	0.05828	0.09121	0.10799	0.1154	-0.13653	-0.11496	-0.09447	-0.01137	0.00902	0.099	0.0627	0.07696
2.26	-0.00983	-0.02722	-0.01452	-0.17148	-0.12152	-0.11599	-0.03033	-0.03964	-0.08371	-0.06386	-0.03225	-0.05424	-0.11884	-0.00513	-0.00239	-0.06755	-0.05301	-0.06462	0.000440291	-0.02288	-0.00473	0.05018	-0.11624	-0.05982	-0.02489	-0.04735	-0.02619	0.11335	0.15391	0.1096	0.01399	-0.06145	0.03453	0.00883	0.04888	0.08857	0.12676	0.17774	0.21632	0.15028	0.08639	0.10814	0.00399	0.01989	0.03756	0.05326	0.09712	0.15292	0.14882
2.27	-0.09052	-0.12821	-0.09094	-0.10571	-0.14652	-0.18601	-0.1021	-0.24249	-0.13865	-0.13588	-0.11541	-0.17411	-0.10072	-0.11409	-0.11912	-0.16509	-0.21226	-0.16637	-0.09541	-0.06583	-0.08451	-0.07136	-0.08847	-0.0835	-0.0953	-0.11682	0.02957	0.08116	0.10988	0.01901	-0.07391	-0.06796	-0.02025	-0.0524	-0.03047	0.11804	0.05705	0.09351	0.15801	0.12711	0.15189	-0.02975	-0.10739	-0.04542	-0.01702	0.04789	0.10642	0.11759	0.09727
2.28	-0.0832	-0.08751	0.00577	0.05465	-0.07834	0.0074	-0.01924	-0.08383	-0.10162	-0.13359	-0.12395	-0.12399	-0.0405	-0.21065	-0.17071	0.03119	-0.03261	-0.04178	-0.05046	-0.04967	-0.08021	-0.05691	-0.02966	-0.12344	0.00509	-0.02354	0.0857	0.04621	0.07911	0.04724	0.04429	0.05317	0.14776	0.04445	0.14136	0.06793	0.08796	0.13159	0.13475	0.09839	0.11587	-0.00211	0.0976	0.08035	0.04457	0.06535	0.12078	0.08476	0.09694
2.29	-0.11182	-0.09716	-0.02478	-0.01336	-0.04011	-0.06585	-0.12632	-0.0693	-0.12013	-0.13915	-0.14298	-0.13803	-0.11267	-0.0289	-0.16516	0.0033	0.07899	-0.0518	-0.0699	-0.0806	-0.13637	-0.06141	-0.01906	0.0794	-0.0227	0.06168	-0.14492	-0.11184	-0.03765	-0.00554	0.07687	0.07574	0.08558	-0.04118	0.0834	0.0344	0.12179	0.06508	-0.01947	-0.08	-0.06535	0.04609	0.05352	-0.01609	0.04311	0.00612	-0.03274	-0.05147	-0.02375
2.3	0.05507	0.04054	0.05776	-0.05468	0.0164	0.03919	0.01114	0.03286	0.09675	0.11561	0.1189	0.13467	-0.00316	0.05138	0.000156855	0.07112	0.16036	0.08165	0.07932	0.08916	0.06137	0.13305	0.03597	0.07419	0.02654	0.16626	0.02829	0.06677	0.03949	0.08357	0.16537	0.11484	0.09213	-0.0178	0.05578	0.04924	0.15424	0.08602	0.01374	-0.0039	0.04532	-0.02556	0.068	0.01392	0.05375	0.0056	-0.06404	-0.05661	-0.05826
2.31	0.01644	0.03182	-0.08853	-0.12621	-0.06901	-0.0697	-0.01743	-0.01011	0.05022	0.1434	0.13276	0.0683	0.01616	0.00382	-0.05936	0.03888	-0.05875	-0.000832584	-0.00403	0.07826	0.12748	0.15352	-0.03105	-0.01336	-0.10537	-0.01368	0.23218	0.04889	-0.0978	-0.11433	-0.11365	0.0145	0.000554512	0.04094	-0.01001	-0.06608	-0.12398	-0.18194	-0.2033	-0.08612	-0.04108	-0.07186	-0.08137	-0.03146	-0.13126	-0.14558	-0.14811	-0.20489	-0.28228
2.32	0.06879	-0.01828	-0.10236	-0.01624	0.02363	0.06353	-0.03565	0.03313	0.12016	0.14796	0.1355	0.07541	0.16271	0.04454	0.02142	-0.00796	-0.04826	0.02616	0.08793	0.1283	0.14068	0.15176	0.17378	0.07351	0.08242	0.17087	0.20309	0.10342	-0.02127	-0.04948	-0.02714	-0.0295	-0.00466	-0.0291	0.03357	-0.06052	-0.05021	-0.06794	-0.03701	0.05676	0.17206	0.13088	0.07911	0.04162	0.12089	0.10999	0.12469	0.02996	-0.05767
2.33	0.06377	0.01462	-0.10355	0.1231	0.11694	0.06527	-0.09207	0.0052	0.09313	0.10919	0.07961	0.09505	0.11313	0.08459	0.05986	-0.09038	-0.12236	-0.05466	0.03066	0.08253	0.07412	0.08515	0.33389	0.08914	0.05298	0.20634	0.02768	0.01564	-0.00505	-0.06082	-0.09915	-0.15946	-0.06381	-0.11755	-0.13821	-0.13934	-0.14224	-0.06487	-0.00774	0.03762	0.07791	0.08532	0.00213	-0.03407	-0.01222	-0.01922	0.02142	-0.00499	0.0201
2.34	0.0611	0.06729	-0.00169	0.14787	0.09748	0.0836	0.01584	0.02659	0.03163	0.06667	0.05133	0.09125	0.0098	0.07261	0.08379	-0.04449	-0.06812	0.03566	0.01584	0.05178	0.08386	0.10073	0.13401	0.10704	0.12551	0.19931	0.12314	0.10419	0.08743	0.03217	-0.02564	-0.04556	-0.15627	-0.14478	-0.22074	0.01643	-0.02221	0.08776	0.15408	0.17609	0.19641	0.15235	0.08832	0.10404	0.07277	0.13635	0.198	0.18316	0.23721
2.35	0.00412	-0.03159	-0.08663	0.01489	0.05627	0.02935	-0.00815	0.06398	-0.02963	-0.02085	-0.03594	-0.03575	-0.02087	-0.06159	0.0633	-0.10285	-0.02973	0.02379	-0.01546	-0.02806	-0.01423	0.03595	-0.1429	0.04181	0.16324	0.07378	0.07699	0.03146	0.02357	0.02612	-0.00695	-0.13037	-0.22808	-0.2731	-0.32312	-0.13575	-0.07414	0.01898	0.0739	0.06201	0.0093	0.05862	0.09192	0.1259	0.01283	0.0614	0.09762	0.09093	0.1422
2.36	0.05495	0.05061	-0.00645	-0.08766	-0.02944	-0.05996	0.05767	0.0151	0.06046	0.02011	0.01902	-0.04124	-0.01446	-0.07481	0.08647	-0.00553	0.05294	0.13071	0.07774	0.05525	0.00684	0.06906	-0.05356	-0.08028	-0.05772	-0.04709	-0.00699	0.01904	0.05012	0.12901	0.10356	-0.0152	-0.10848	-0.13424	-0.12055	-0.07082	0.05193	0.09055	0.09283	0.04569	0.03781	0.06467	-0.06771	0.0337	0.08235	0.11024	0.1044	0.14345	0.19054
2.37	-0.06168	-0.10312	-0.11298	0.0089	-0.13274	-0.09659	-0.14397	-0.06812	-0.05539	-0.08842	-0.11625	-0.07068	-0.05307	-0.17978	-0.0987	-0.14284	-0.05875	0.00704	0.02353	-0.06708	-0.12273	-0.16032	-0.06864	-0.13146	-0.17376	-0.13184	-0.17933	-0.08125	-0.01554	0.07774	0.12289	-0.01447	-0.03722	-0.04456	-0.02546	0.03288	0.12178	0.14278	0.1043	0.00296	-0.01024	-0.0468	-0.16194	-0.02503	0.01617	0.04203	0.13032	0.17519	0.20563
2.38	-0.02191	-0.19204	-0.15602	-0.0773	0.0286	0.09973	-0.13477	0.07486	0.06431	-0.02131	-0.04844	-0.03596	0.08737	-0.00168	-0.10336	-0.01071	-0.06965	0.05772	0.01774	-0.01297	-0.05151	-0.13876	-0.0467	0.05207	0.12838	0.04973	-0.11216	-0.046	0.03467	0.03841	0.05478	0.12907	0.01134	0.10654	0.09157	0.13466	0.11513	0.13199	0.04643	-0.00474	-0.04449	0.10898	0.10483	0.1361	0.08931	0.07784	0.1271	0.09746	0.08685
2.39	-0.05348	-0.14852	-0.09689	-0.14799	-0.03781	-0.01405	-0.10111	0.02963	-0.01025	-0.06423	-0.09362	-0.04248	-0.09234	-0.05738	-0.02848	-0.00086732	0.00477	0.0127	-0.05349	-0.06703	-0.05508	-0.05199	-0.01541	-0.03004	0.02807	-0.05392	-0.11142	-0.08705	-0.07458	-0.03119	-0.003	0.03603	-0.02469	0.13285	0.10166	0.06257	0.03881	0.01844	-0.10396	-0.10779	-0.14535	-0.02357	-0.11733	0.08067	-0.06894	-0.09714	-0.08748	-0.09274	-0.0917
2.4	-0.02652	-0.12635	0.00806	0.03373	-0.1845	0.01502	0.09019	0.03286	-0.00612	-0.07042	-0.0777	0.04467	-0.03991	-0.16374	0.01971	0.10169	0.06982	0.07403	0.0191	-0.03749	0.00589	0.04842	-0.03568	-0.00242	0.0804	-0.09801	-0.00701	0.00955	-0.03542	0.03186	0.08454	0.06161	0.06632	0.07692	0.036	0.11512	0.12535	0.035	-0.07253	-0.01376	-0.00448	-0.03345	-0.04712	0.09347	0.04956	0.0109	-0.07305	-0.0331	-0.02828
2.41	-0.18389	-0.18383	-0.04956	-0.13843	-0.0783	0.0813	-0.01699	-0.10251	-0.1507	-0.20122	-0.21214	-0.11209	0.02425	-0.13913	-0.22925	0.07566	0.01748	-0.06255	-0.14391	-0.1782	-0.20488	-0.17304	0.01291	0.04673	0.03868	-0.02612	-0.22369	-0.19537	-0.13285	-0.15068	-0.14352	0.02513	0.04627	0.11731	0.09763	0.02956	-0.12703	-0.15469	-0.19745	-0.20238	-0.27604	-0.00817	-0.02049	0.06481	0.02281	-0.11344	-0.22705	-0.19303	-0.16191
2.42	-0.0851	-0.14911	-0.05029	-0.27615	-0.15124	-0.05345	-0.11477	-0.09135	-0.09566	-0.11082	-0.0563	-0.0971	-0.06779	-0.15682	-0.08149	0.02023	0.0344	-0.02446	-0.03883	-0.05238	0.0342	0.03382	-0.08083	0.03691	-0.02911	0.17109	0.03189	0.03415	0.01335	-0.04007	0.01641	0.06766	-0.04089	0.26825	0.04176	0.06942	0.08291	0.01291	-0.00336	-0.02005	-0.10563	-0.00654	-0.01856	0.07266	-0.00427	-0.06664	-0.12048	-0.06932	-0.02831
2.43	-0.08995	-0.30449	-0.18785	-0.06048	-0.11993	-0.08265	-0.18259	-0.07748	-0.03018	-0.03201	0.02095	-0.02743	-0.0663	-0.03877	-0.16157	-0.08764	-0.05978	-0.07872	-0.06005	-0.04026	0.04377	0.00834	0.02911	-0.01891	-0.11083	-0.09224	0.07282	0.02202	0.00145	-0.05886	-0.07116	-0.07302	-0.07492	-0.00524	-0.07119	0.01142	-0.0315	-0.02671	0.01056	0.07288	0.14625	-0.00574	-0.09577	-0.01337	0.00273	0.00717	0.02252	0.05434	0.02935
2.44	-0.04274	-0.15171	-0.04993	-0.02481	-0.05808	0.00749	-0.05065	-0.10105	0.00496	0.03372	0.02527	0.06511	0.0021	-0.03184	-0.14381	0.05406	-0.01238	-0.0049	-0.01717	0.02937	0.04724	-0.02218	0.14776	0.02914	-0.00835	0.06339	0.01406	0.02135	0.04608	-0.00425	-0.07607	0.08321	0.07025	0.13208	0.0937	0.05507	-0.02635	0.00867	0.02324	0.05423	0.089	0.1598	0.10156	0.09975	0.14093	0.09452	0.16607	0.12524	0.10179
2.45	0.02137	-0.11978	0.01009	-0.11361	-0.13243	-0.07458	0.00482	0.04425	0.08052	0.06257	0.01723	-0.00856	-0.03172	0.04389	0.0371	-0.02701	-0.02609	0.0053	0.01583	0.01176	-0.01018	-0.01067	-0.14279	-0.03095	-0.02622	0.0397	-0.08488	-0.07927	-0.04476	-0.06647	-0.05886	-0.13216	0.04794	0.05193	-0.0382	-0.19812	-0.11063	-0.1168	-0.07869	-0.07436	-0.06385	-0.01374	0.06193	0.07739	0.03423	-0.01647	0.00804	-0.00315	-0.01663
2.46	0.06228	-0.07149	0.05804	0.04172	0.00255	0.09805	0.07991	0.07286	0.08013	0.06783	0.03437	0.01063	0.10894	0.11112	0.13828	0.01464	0.03357	0.0343	0.04433	0.06089	-0.02265	-0.04921	0.09232	0.05228	0.07124	0.01199	-0.03761	-0.04639	0.01097	0.03383	0.05341	-0.08163	0.00777	-0.03848	-0.11772	-0.07078	-0.01004	-0.0014	0.04335	0.03431	0.05122	0.00316	0.08542	0.15208	0.05452	0.05764	0.08686	0.0689	0.05239
2.47	0.00125	-0.17648	-0.03473	-0.0596	-0.06603	0.02238	-0.04779	0.01856	0.03508	0.04166	0.0388	0.00176	0.00277	-0.04197	-0.05809	-0.0839	0.00133	-0.01331	0.0191	0.06879	0.03858	0.02029	0.07817	-0.03472	-0.12894	-0.03341	0.000855024	0.02494	0.05014	0.03897	0.00116	0.01549	-0.08794	-0.01921	-0.05777	0.07891	0.000208318	0.0142	0.02271	0.04034	-0.02063	-0.06935	-0.13479	-0.08101	-0.08176	-0.06341	-0.01633	0.02194	0.04494
2.48	-0.03611	-0.16166	-0.12266	-0.23635	-0.15479	-0.07474	-0.13924	-0.00971	-0.01459	-0.02467	-0.01278	0.05897	-0.034	-0.11782	-0.09949	-0.05823	-0.00811	-0.00522	0.01623	0.00931	0.01178	0.04536	0.06243	-0.03169	0.05984	0.08349	0.13068	0.07993	0.04655	0.07416	0.03196	0.03387	0.00187	0.12117	0.13224	0.03389	0.0668	0.09055	0.09665	0.09028	0.07231	0.08766	0.06991	0.07135	0.09748	0.139	0.14063	0.17643	0.16701
2.49	-0.13248	-0.22219	-0.26106	-0.38975	-0.33589	-0.2004	-0.27647	-0.1485	-0.13335	-0.11159	-0.14303	-0.16018	-0.19381	-0.19714	-0.2433	-0.09027	-0.06299	-0.06501	-0.03344	-0.07853	-0.09291	-0.09214	-0.20563	-0.06492	-0.03054	-0.10487	-0.01471	-0.01061	0.00524	0.05286	0.02565	0.02695	-0.01497	-0.04466	0.10194	0.13416	0.14523	0.12787	0.10782	0.0717	0.12621	0.00478	-0.02109	-0.00854	-0.02911	0.07988	0.1643	0.17308	0.18355
2.5	0.02364	-0.1291	-0.09263	-0.13327	-0.13523	-0.03023	0.00637	0.0192	0.03254	0.04097	0.01629	-0.03596	-0.05863	-0.08401	-0.01757	0.00838	0.00292	0.05086	0.0936	0.06201	0.02909	-0.09433	-0.11448	-0.01874	0.02282	0.09558	-0.12668	0.00941	0.08081	0.12759	0.14883	0.09958	0.10289	-0.02929	0.1223	0.1268	0.16165	0.18872	0.14012	0.0524	0.02894	-0.03035	0.04015	-0.04395	-0.06214	0.00828	0.11105	0.14997	0.13126
2.51	-0.01874	-0.2418	-0.09287	-0.20204	-0.12877	-0.10029	-0.0437	0.02979	0.0386	0.05311	0.05375	0.04425	-0.00983	-0.03445	-0.11601	-0.02761	-0.07596	0.01359	0.01094	0.07686	0.06361	0.08271	-0.01315	-0.12113	-0.1521	0.00707	0.1036	0.06254	0.02999	-0.0056	-0.03324	0.00644	-0.06043	-0.03112	-0.05203	0.01661	-0.03802	-0.03447	0.02777	0.02991	0.07155	0.00745	-0.04757	-0.17001	-0.10398	-0.01669	0.01263	0.01717	-0.09455
2.52	0.00721	-0.15333	0.00376	-0.21469	-0.10759	0.10724	0.05137	0.01228	0.07474	0.09725	0.09908	0.1393	0.05121	0.04508	-0.03498	0.0916	0.05679	0.05338	0.02984	0.09105	0.06792	0.13914	0.10005	0.11517	0.15111	0.18332	0.08677	0.02665	-0.02978	-0.04351	-0.04486	0.07517	-0.00457	0.01058	0.0718	0.08764	-0.04256	-0.09743	-0.07186	-0.0315	-0.00614	0.04966	0.19921	0.11081	0.05496	0.09323	-0.02559	-0.05926	-0.15616
2.53	-0.05294	-0.16221	-0.04948	-0.17856	-0.23917	-0.06989	-0.06195	-0.06477	0.000658864	-0.00939	-0.02496	-0.01817	-0.07283	-0.13202	-0.1395	0.000226881	0.01516	-0.01081	0.02375	0.03877	0.00554	0.01357	-0.14801	0.01103	0.07558	-0.03934	-0.00646	0.00296	-0.05901	-0.04083	-0.02118	-0.05221	-0.01087	-0.14536	0.03493	-0.05442	-0.03752	-0.00162	-0.04462	-0.00611	0.07158	-0.01808	-0.03656	0.0377	0.03342	0.10188	0.02001	-0.03016	-0.06361
2.54	0.09237	-0.08808	0.02482	-0.32933	-0.17731	-0.09518	0.05826	0.14675	0.18922	0.12249	0.1286	0.07555	-0.01917	0.0129	-0.035	0.07265	0.16725	0.2111	0.22426	0.17975	0.09455	0.04473	0.00972	-0.09057	0.01498	-0.00222	-0.00375	0.07748	0.10012	0.20928	0.24556	0.06162	0.07146	-0.04337	-3.81678e-05	0.000123819	0.13737	0.18864	0.11452	0.12165	0.09005	0.03994	0.03294	-0.08387	-0.01926	0.03836	0.01257	0.02687	0.06478
2.55	0.07077	0.01904	0.01062	-0.07858	-0.0517	-0.08818	0.06039	0.07549	0.09887	0.05432	0.0363	-0.02075	-0.08087	-0.04218	0.12328	0.03791	0.14877	0.13458	0.12527	0.07514	-0.01372	-0.09725	0.03627	-0.14873	-0.16651	-0.10406	0.03269	-0.05457	-0.0347	0.08134	0.14122	0.09022	-0.07323	-0.10801	-0.14082	0.05107	0.06212	0.01752	-0.05201	-0.05378	-0.06036	-0.02943	-0.05496	-0.17418	-0.06299	-0.03549	-0.16931	-0.10682	-0.07702
2.56	0.07974	0.04163	0.00932	0.10323	-0.06336	-0.0922	0.07648	0.04373	0.07639	0.05917	0.04368	-0.00142	-0.04936	-0.11698	0.03349	0.03096	0.02447	0.04243	0.11573	0.12702	0.11476	0.19766	-0.06994	-0.12027	-0.0623	0.02958	0.20175	0.13454	0.09266	0.10052	0.11398	0.07249	0.06606	-0.09127	0.07959	0.0851	0.13113	0.07646	0.04477	0.0927	0.19546	0.14955	-0.02484	-0.05614	0.0391	0.13668	0.07011	0.06841	0.05142
2.57	0.05684	0.08082	0.10119	-0.04584	-0.04881	0.02531	0.06148	0.00684	0.03905	0.06608	0.06345	0.06463	-0.02542	0.03691	0.03648	-0.000835486	-0.00047388	-0.00979	0.06906	0.07717	0.06774	0.09102	0.04229	-0.07923	-0.04649	0.0283	0.05902	0.04789	0.05765	0.02371	0.05894	-0.02761	0.0351	-0.04487	0.06321	-0.07789	0.00227	-0.02194	-0.01954	0.00955	0.04418	-0.00304	-0.05931	-0.10121	-0.13856	-0.07829	-0.10251	-0.05341	-0.07965
2.58	0.11581	0.2221	0.1587	0.20034	0.20874	0.07804	0.0558	-0.02654	0.04305	0.14562	0.16867	0.12921	0.05248	0.17596	0.1534	-0.03184	0.0125	0.00901	0.0594	0.13208	0.20652	0.23714	0.09871	0.04752	-0.01351	0.1934	0.11062	0.16086	0.13406	0.02008	-0.05456	0.03507	0.03512	-0.0214	-0.01538	-0.0073	-0.04143	-0.01167	0.07726	0.08362	-0.01746	-0.01035	0.00534	-0.06584	-0.09604	-0.01948	-0.06857	0.0079	-0.02628
2.59	0.07119	0.07373	-0.07828	0.04181	0.07209	-0.20529	-0.15416	0.05886	0.0452	0.08879	0.03898	-0.07071	-0.09274	0.10649	-0.00373	-0.16481	-0.07727	-0.01964	0.03125	0.09293	0.054	-0.01451	-0.09672	-0.14497	-0.28634	-0.16484	0.07701	0.11512	0.14332	0.05434	-0.03376	-0.0758	-0.17847	-0.27051	-0.21122	-0.11253	-0.01781	0.03117	0.09372	0.07716	-0.02431	-0.13206	-0.09313	-0.24327	-0.07516	0.00389	0.04606	0.08461	0.07631
2.6	0.08326	0.23812	0.08566	0.0942	0.00363	-0.01323	0.06016	0.05088	0.0234	0.04316	0.04866	0.06194	-0.0163	0.00813	0.05902	0.06256	0.02767	0.04922	0.04294	0.09218	0.09717	0.03945	0.00698	-0.06789	0.03551	-0.04965	0.1217	0.14606	0.12386	0.07285	0.03873	0.05129	0.01119	-0.06925	0.0651	-0.00484	0.03175	0.03752	0.07137	0.1064	0.09258	0.02682	0.0743	-0.04418	0.07551	0.07499	0.13264	0.09607	0.07168
2.61	-0.03976	0.17171	0.0407	0.14495	0.09723	0.05113	0.0598	-0.10129	-0.10882	-0.0798	-0.08539	-0.0884	-0.0435	-0.03934	-0.03709	-0.00599	-0.11737	-0.11068	-0.08082	-0.05711	-0.04526	-0.03106	0.14624	-0.02921	-0.08655	0.04263	-0.08124	-0.03215	-0.0229	0.01524	-0.04268	-0.18185	-0.08107	-0.14676	-0.11386	-0.09797	-0.04637	-0.04719	-0.05099	-0.05789	-0.01458	0.01555	0.08945	-0.03423	0.05905	0.03879	0.05608	-0.00485	-0.06303
2.62	-0.05912	0.18441	0.1509	0.22034	0.2519	-0.01775	0.09958	-0.05595	-0.13705	-0.12905	-0.14071	-0.07937	-0.00239	-0.07609	0.0635	0.16264	0.01207	-0.06277	-0.11044	-0.13586	-0.12877	-0.03594	-0.01647	0.05602	-0.09652	-0.17725	-0.04959	-0.08846	-0.1043	-0.00742	-0.01483	-0.0138	-0.0092	0.07263	-0.00834	0.02692	-0.00487	-0.002	-0.06929	-0.06642	0.09125	-0.06123	0.08614	0.02201	0.10842	0.10618	0.12247	0.03154	0.02202
2.63	-0.18025	0.20816	0.16697	0.11522	0.19552	0.09059	0.16148	-0.19707	-0.29179	-0.21474	-0.20041	-0.18073	0.08088	0.02	-0.03271	-0.00611	-0.02978	-0.22276	-0.27784	-0.30352	-0.21959	-0.11611	0.00696	0.00607	0.03978	0.15381	-0.10625	-0.20624	-0.28028	-0.22285	-0.1883	-0.09959	0.03894	0.16047	0.08885	-0.06008	-0.14902	-0.1636	-0.21122	-0.22337	-0.27254	0.08497	0.11526	0.09139	0.10574	-0.03704	-0.11067	-0.11877	-0.04379
2.64	-0.07831	0.0592	0.07914	-0.19315	-0.01317	0.04873	0.05184	0.01556	-0.11957	-0.13121	-0.06847	-0.04743	-0.03414	-0.023	-0.03001	0.01497	-0.02519	-0.03644	-0.08828	-0.14244	-0.05952	-0.05405	-0.21409	-0.04883	0.17279	-0.13493	0.01039	-0.0398	-0.08991	-0.0376	-0.07443	-0.00753	0.15438	0.1878	0.19569	-0.05843	0.000740493	0.00554	0.01485	0.00244	0.03635	0.02077	0.05138	0.07756	0.1341	0.07406	0.06682	0.10878	0.13898
2.65	-0.11128	-0.06098	-0.04771	-0.20122	-0.06811	0.02442	-0.12716	0.0333	-0.127	-0.17883	-0.12215	0.02939	0.01225	-0.00071493	-0.08174	0.01671	-0.04279	-0.03054	-0.09918	-0.17523	-0.16274	-0.13985	0.04752	0.03393	-0.00974	-0.14743	-0.19968	-0.11562	-0.06763	-0.03588	0.01405	-0.02323	0.00958	0.09912	0.01588	-0.00248	0.05568	0.02995	0.0252	-0.01319	0.00184	-0.04868	-0.08083	-0.0032	-0.06864	-0.11181	-0.02146	0.05787	0.09984
2.66	-0.11353	0.00241	0.07518	0.1075	0.00982	0.13034	0.07783	-0.07125	-0.16607	-0.16451	-0.1077	0.03423	0.02983	-0.03742	-0.01881	0.06841	-0.02696	-0.05093	-0.17654	-0.20554	-0.06183	-0.01593	0.12529	0.09383	0.09539	0.0499	0.08797	-0.00802	-0.07505	-0.09467	-0.01847	0.06405	0.08693	0.26763	0.14558	0.12563	0.03123	0.00815	0.00527	0.03712	0.00744	0.05132	0.05619	0.09743	-0.01573	-0.07882	0.00358	0.07568	0.09407
2.67	-0.14557	0.000161973	-0.01065	0.17135	0.13645	0.1845	-0.0024	-0.07222	-0.15313	-0.1545	-0.12486	-0.09423	0.08292	-0.0681	-0.08885	0.00557	-0.00434	-0.10633	-0.22382	-0.24091	-0.14866	-0.09132	0.01997	0.14556	0.09069	0.00978	-0.0085	-0.11328	-0.18895	-0.16653	-0.0637	0.05965	0.00666	0.09245	0.07114	0.01962	-0.02055	-0.08627	-0.12274	-0.11242	-0.0717	-0.04421	-0.02648	-0.05488	-0.10289	-0.161	-0.12709	-0.106	-0.08487
2.68	-0.0607	-0.06014	-0.09713	0.12667	0.1985	0.21856	-0.0757	-0.02911	-0.01156	0.00118	0.10663	0.20486	0.30292	0.08172	-0.0831	0.00671	0.00702	-0.03779	-0.07192	-0.05443	0.02695	0.06287	0.16554	0.23623	0.19733	0.05239	0.02322	-0.02737	-0.08955	-0.10648	-0.01491	0.06487	0.0509	0.12741	0.08232	0.08711	0.00354	-0.08475	-0.09125	-0.05052	0.05859	0.01335	0.01148	0.02376	-0.01513	-0.03541	-0.0545	-0.11832	-0.13323
2.69	0.06172	0.02515	0.04903	0.27281	0.16425	0.06696	0.0078	0.07022	0.1146	0.12113	0.12937	0.10752	0.10188	0.11437	0.10519	0.0753	0.06282	0.05388	0.03327	0.06807	0.03459	0.08133	0.08257	0.12493	0.04422	0.07314	-0.10095	-0.125	-0.10998	-0.13658	-0.05638	0.058	0.04835	0.06132	-0.00389	-0.04155	-0.11333	-0.19205	-0.18945	-0.17214	-0.22429	-0.04676	-0.11936	-0.15417	-0.19531	-0.18423	-0.24004	-0.26504	-0.24294
2.7	0.15438	0.27511	0.16515	0.43578	0.32718	0.22862	0.18683	0.08605	0.1441	0.16067	0.10401	0.12403	0.14689	0.11371	0.2482	0.10796	0.05819	0.10297	0.14686	0.0997	0.05454	0.0905	0.08613	0.19651	0.15558	0.09081	-0.03562	-0.02883	-0.02782	-0.01292	0.04193	0.02286	0.07285	0.02383	-0.02143	-0.000920163	-0.04353	-0.04707	-0.04367	-0.0155	-0.06295	-0.0219	0.07622	0.14294	-0.07986	-0.08785	-0.11209	-0.08854	-0.11445
2.71	0.08606	0.27664	0.11947	0.15571	0.22363	0.10554	0.17719	0.08266	0.1013	0.0736	-0.02118	-0.02943	0.10115	0.13182	0.19036	0.00309	0.05894	0.02429	0.04121	-0.05177	-0.12981	-0.16011	0.04426	0.09223	0.04115	0.03904	-0.15539	-0.16022	-0.13849	-0.07876	-0.04623	0.00276	0.000655515	-0.07164	-0.1213	0.05654	-0.11623	-0.09325	-0.11373	-0.10695	-0.13101	-0.07954	0.03159	0.02706	-0.08273	-0.1445	-0.13716	-0.15313	-0.20469
2.72	0.1594	0.20366	0.0726	0.19598	0.1502	-0.04417	0.05374	0.16991	0.20303	0.14417	0.11778	0.11907	0.10837	0.12821	0.18254	0.04051	0.15811	0.20396	0.18018	0.11012	0.08826	0.04332	-0.0377	-0.10717	-0.0967	-0.19694	0.07115	0.05788	0.05855	0.13645	0.1741	0.11445	0.0453	-0.03407	-0.0727	0.03336	0.08631	0.0879	0.02894	0.02159	0.05082	-0.10109	-0.09633	-0.05926	-0.03864	-0.01103	-0.02871	-0.06243	-0.12002
2.73	-0.03588	0.0367	-0.04078	0.18244	0.15346	-0.04111	-0.13585	-0.02347	-0.02472	-0.03494	-0.02712	-0.02516	0.07515	0.0299	-0.03244	-0.07057	-0.02927	0.00892	-0.02766	-0.06563	-0.06531	-0.0668	-0.01082	-0.10573	-0.11846	-0.05952	-0.02639	-0.05315	-0.0711	0.0083	0.05191	0.02449	-0.01193	-0.13537	-0.05842	-0.05632	0.03082	-0.00521	-0.04535	-0.06581	-0.0643	-0.03207	-0.1064	-0.07053	-0.11159	-0.1008	-0.125	-0.11034	-0.11568
2.74	-0.04812	0.03472	-0.0223	-0.03702	-0.04559	-0.02365	-0.03362	-0.11664	-0.06576	-0.07884	-0.05634	-0.03677	-0.10683	-0.11549	-0.08159	0.02962	-0.02325	-0.01401	-0.06115	-0.00514	-0.02701	-0.02966	-0.01872	-0.0683	0.03118	0.08439	0.02586	0.02776	0.00774	-0.02356	-0.03533	0.14536	0.02478	0.07364	0.09772	0.1984	0.06083	0.05855	0.09527	0.07444	0.11536	0.05257	0.04969	0.06225	0.09917	0.00325	0.07121	0.10369	0.0983
2.75	-0.0283	-0.13041	-0.05704	-0.09409	-0.01889	-0.07924	-0.03062	-0.08543	-0.03877	0.02098	0.05215	0.05647	-0.00769	0.03383	-0.07938	-0.17802	-0.11104	-0.13193	-0.05565	0.04943	0.11137	0.10374	-0.07331	-0.07272	-0.03754	0.05033	0.13868	0.10179	0.06721	-0.06511	-0.12904	-0.10741	-0.0855	-0.07192	-0.06972	-0.09328	-0.05698	-0.0286	0.09008	0.08595	0.0842	0.02689	-0.17007	0.0015	-0.03552	-0.04894	0.07004	0.08293	0.09239
2.76	0.05992	-0.05521	-0.00626	0.0742	0.09883	-0.03085	-0.02336	-0.02215	0.015	0.05522	0.07717	0.02422	-0.02951	0.07179	0.10293	-0.06709	-0.08534	-0.10802	0.00273	0.10517	0.14258	0.13422	-0.06026	0.08038	0.13336	0.02314	0.16183	0.15528	0.15442	-0.028	-0.138	-0.14794	-0.02008	-0.03515	-0.08437	-0.08792	-0.07152	-0.0266	0.12977	0.11443	0.0766	0.07166	0.05516	0.11259	0.08441	0.04151	0.07883	0.08986	0.09963
2.77	0.14104	0.00695	0.05354	-0.11481	-0.10428	-0.07551	0.12775	0.17113	0.16496	0.11365	0.06369	0.0056	-0.02728	0.01198	0.17192	0.08053	0.10593	0.1459	0.13797	0.13137	0.05455	-0.06756	0.000766441	-0.09617	-0.17756	-0.0908	-0.11547	0.00665	0.13459	0.07088	0.05371	-0.04768	-0.01052	0.05317	-0.07516	0.05041	0.03679	0.00127	0.04324	-0.0703	-0.18524	-0.18974	-0.23357	-0.05553	-0.26375	-0.27908	-0.2195	-0.11949	-0.01911
2.78	0.11924	0.02604	0.23674	-0.08498	-0.10564	0.12604	0.22755	0.30718	0.18773	0.07376	0.03163	0.04605	0.06541	0.01221	0.08889	0.28952	0.35243	0.3233	0.19313	0.11299	-0.05661	-0.09859	0.09724	0.09457	0.04502	0.08984	-0.31467	-0.13311	0.07023	0.14284	0.17544	0.24336	0.25254	0.15571	0.11279	0.1574	0.08472	0.06254	0.0015	-0.15096	-0.29063	-0.14102	-0.05422	-0.04543	-0.17133	-0.2235	-0.24585	-0.14303	-0.03416
2.79	0.01094	-0.1219	0.10206	-0.29409	-0.2891	-0.10608	0.07016	0.11879	0.03686	-0.05036	-0.10708	-0.15906	-0.10718	-0.15161	0.00684	0.05403	0.13513	0.12487	0.0558	0.02512	-0.10643	-0.15923	-0.09807	-0.03644	-0.05983	-0.2019	-0.17366	-0.0963	0.03007	0.07881	0.08185	0.08124	0.07229	-0.02614	-0.0148	0.01102	0.04124	-0.00588	-0.0357	-0.09443	-0.12351	-0.11262	-0.12104	-0.0654	-0.06144	-0.0731	-0.09342	-0.06943	-0.03769
2.8	0.00963	-0.06827	-0.01906	-0.19221	-0.22087	-0.0677	-0.05361	-0.01168	0.00992	-0.00044542	-0.02819	-0.05966	-0.16619	-0.11781	-0.01554	0.08401	0.06461	0.06033	0.0328	0.05894	0.03952	0.02076	-0.10891	-0.08266	-0.06525	-0.01083	0.03696	0.05988	0.08432	0.07728	0.07067	0.06269	0.07468	-0.05151	0.05054	0.04339	0.05088	0.01243	0.03583	0.08665	0.13993	0.0706	-0.0499	0.1932	0.08734	0.17757	0.18351	0.13062	0.03402
2.81	-0.09161	-0.31317	-0.18489	-0.17217	-0.1895	-0.08622	-0.17945	-0.08796	-0.03209	-0.04041	-0.0387	-0.14335	-0.25571	-0.11188	-0.09814	-0.03854	-0.08268	-0.04011	-0.03508	-0.05983	-0.07594	-0.07448	-0.09784	0.05984	0.0126	0.09066	-0.15307	-0.11062	-0.10901	-0.02113	0.02309	-0.06467	-0.04155	-0.01884	0.04942	-0.08496	0.00268	-0.05088	-0.10541	-0.05652	-0.04902	0.13126	0.11164	0.17585	0.2532	0.27308	0.15523	0.06286	-0.03451
2.82	0.0184	-0.17975	-0.01636	-0.18186	-0.20438	-0.03459	-0.03183	0.05026	0.09293	0.07314	0.0782	0.00463	-0.03935	-0.10372	-0.06672	0.01032	0.01376	0.10878	0.09623	0.07301	-0.00164	-0.06158	-0.00292	-0.03896	0.03695	0.02403	-0.02368	0.01548	0.01645	0.10682	0.07891	0.07182	0.05902	0.10986	0.08761	0.14149	0.07319	0.08176	0.01186	0.06853	0.11978	0.17566	0.11948	0.13387	0.29125	0.34513	0.281	0.13569	0.08617
2.83	-0.07657	-0.09067	-0.13436	-0.11881	-0.0663	-0.1432	0.00889	-0.09951	-0.08632	-0.10953	-0.11348	-0.22503	-0.09871	-0.11295	-0.10188	-0.15031	-0.1528	-0.06952	-0.04183	-0.07542	-0.11173	-0.18758	-0.08921	-0.14683	-0.08026	-0.0567	-0.07423	-0.07588	-0.0331	0.01147	0.02397	-0.10471	-0.2231	-0.19658	-0.14961	-0.00485	0.03878	0.07115	0.00279	0.00777	0.03747	-0.02672	-0.05498	-0.00264	0.09013	0.14305	0.13412	0.05351	0.03832
2.84	0.03512	-0.03662	-0.14409	0.04615	-0.07172	-0.10226	-0.12844	0.03138	0.05067	0.03151	0.05191	0.03812	-0.11901	0.04644	0.00262	-0.13884	-0.07435	-0.00148	0.06476	0.0278	0.07621	0.05958	-0.08755	-0.11017	-0.01701	0.01332	0.11071	0.11158	0.0725	0.08485	0.10203	-0.0764	-0.24018	-0.19258	-0.10772	-0.16214	0.08616	0.14301	0.11458	0.14348	0.22323	0.0455	0.01045	0.08596	0.11818	0.21129	0.19788	0.15958	0.15493
2.85	0.01434	0.03544	-0.08159	0.07168	0.00978	-0.01816	-0.08762	-0.04799	0.01349	0.0169	0.07519	0.07243	-0.03645	0.08289	0.02084	-0.17981	-0.08841	-0.05916	-0.02187	0.01235	0.07211	0.09298	-0.07109	-0.15599	-0.14619	-0.11499	0.09822	0.05688	0.01854	-0.0358	-0.07949	-0.10764	-0.12662	-0.10523	-0.10353	-0.11966	-0.07879	-0.01644	0.02918	0.0514	0.05029	-0.04522	-0.0498	-0.0614	-0.04615	-0.0577	-0.0416	-0.01006	0.04998
2.86	0.16243	0.2448	0.00121	0.39334	0.28758	0.0229	0.05931	0.12388	0.14391	0.15195	0.18718	0.13461	0.10348	0.22443	0.17482	0.01365	-0.05062	0.04832	0.09691	0.15262	0.1715	0.17488	0.02902	-0.01693	-0.03505	0.08853	0.01758	0.0751	0.10548	0.04786	-0.03987	-0.00816	0.04818	-0.01426	-0.02926	-0.01254	-0.08289	-0.00225	0.04368	0.01564	-0.12579	-0.04031	-0.08874	0.01002	-0.10462	-0.16048	-0.15614	-0.08537	0.00878
2.87	0.17331	0.36917	0.09591	0.55405	0.40614	0.1073	0.12098	0.12547	0.11665	0.13357	0.04305	-0.02053	0.08294	0.27933	0.24819	-0.0754	-0.02973	-0.02495	0.09728	0.09779	-0.00357	-0.00724	0.04531	0.12362	-0.10005	-0.14786	-0.16413	-0.03822	0.0283	0.01401	-0.04124	-0.18824	-0.15494	-0.13501	-0.24652	-0.11393	-0.09486	-0.04533	-0.04436	-0.11372	-0.13793	-0.31855	-0.25571	-0.0201	-0.24085	-0.30438	-0.25374	-0.22165	-0.11518
2.88	0.22956	0.49529	0.28076	0.53026	0.36667	0.20682	0.3194	0.12988	0.1623	0.16254	0.08893	0.11358	0.19443	0.28614	0.43455	0.0856	0.12302	0.05295	0.10268	0.09468	0.03154	0.08122	0.12565	0.04952	-0.01128	-0.08605	-0.05284	-0.03409	0.03608	0.05193	-0.02552	0.03788	-0.06265	-0.04036	-0.03835	-0.00397	-0.02987	-0.00392	0.01264	-0.04913	-0.09152	-0.08246	-0.08651	-0.03039	-0.15043	-0.18178	-0.19199	-0.16155	-0.06881
2.89	0.12099	0.27515	0.00813	0.31242	0.10973	0.03739	0.00327	0.07161	0.10173	0.15221	0.16251	0.23244	0.13537	0.22545	0.12272	-0.09906	-0.03961	0.00901	0.08196	0.10744	0.10572	0.07514	0.002	-0.0391	-0.06724	-0.000945002	0.02103	-0.00904	-0.0107	-0.000311185	-0.05823	-0.07306	-0.06808	-0.1304	0.00915	-0.19791	-0.11845	-0.10466	-0.09321	-0.07709	-0.17362	-0.10159	0.01123	-0.20957	-0.11062	-0.08825	-0.18492	-0.17002	-0.19
2.9	0.09603	0.2639	0.05498	0.23711	0.19197	0.0579	-0.02912	0.0458	0.09542	0.11803	0.13541	0.13038	0.05805	0.14608	0.05264	-0.11632	-0.03862	0.05681	0.08873	0.09032	0.09864	0.10953	0.07434	0.04698	0.14141	0.20447	0.015	0.03198	0.000730018	0.02815	-0.00286	-0.06669	-0.05609	-0.13788	-0.05438	-0.04842	-0.07547	-0.07331	-0.04821	0.00956	-0.04804	0.08552	0.11997	-0.12048	0.06956	0.02306	-0.0625	-0.07999	-0.12731
2.91	-0.0442	0.32847	0.11278	0.24477	0.14675	-0.14527	0.11273	-0.07969	-0.13617	-0.10621	-0.1013	-0.07207	-0.0934	-0.04284	0.06177	0.04252	0.05289	-0.10989	-0.17873	-0.13644	-0.01284	0.04192	-0.06277	-0.13622	-0.12933	-0.19654	0.09263	0.00805	-0.11973	-0.11401	-0.10862	0.000389833	-0.04196	-0.0033	-0.05464	-0.05268	-0.17006	-0.15112	-0.0903	0.0556	0.15506	-0.04616	-0.11504	-0.13764	0.10394	0.17035	0.13455	-0.000906074	-0.10362
2.92	-0.09409	0.25561	0.07001	0.2682	0.18606	0.07318	0.04851	0.02982	-0.11171	-0.20014	-0.17286	-0.08401	0.05271	0.02853	-0.06681	0.09034	-0.02446	-0.07127	-0.197	-0.22866	-0.12376	-0.08112	0.09131	0.1035	0.14993	0.09264	0.02093	-0.06099	-0.15978	-0.16618	-0.05303	-0.09188	0.07297	0.06774	0.00602	-0.04675	-0.09845	-0.09921	-0.06121	0.0315	0.09038	0.12243	0.21265	0.00945	0.20594	0.21227	0.16914	0.05966	-0.02763
2.93	-0.11649	0.19303	0.0229	0.10115	0.10547	0.03241	-0.06092	-0.10182	-0.14258	-0.17257	-0.14713	-0.09265	0.02219	0.09224	-0.01157	-0.09645	-0.11161	-0.13835	-0.21804	-0.27195	-0.20609	-0.1533	0.03232	0.17147	0.22118	0.15839	-0.12932	-0.16952	-0.24323	-0.22853	-0.14546	-0.07832	-0.0362	0.00629	-0.03077	-0.04285	-0.14631	-0.17434	-0.1556	-0.14818	-0.14226	0.1383	0.17074	0.00956	0.07453	-0.000647048	-0.04611	-0.10748	-0.11683
2.94	-0.01287	0.08166	0.02284	0.04288	0.11154	0.05581	0.02862	-0.00875	-0.04584	-0.03451	-0.02401	0.05055	0.09576	0.1137	0.07935	-0.0556	-0.08256	-0.07597	-0.03486	-0.08901	-0.02291	0.05711	0.07314	0.04283	0.14196	0.1118	-0.04193	-0.04979	-0.08178	-0.04728	-0.03967	-0.07244	-0.05135	0.10563	0.00479	-0.05448	-0.04598	-0.04885	-0.1015	-0.0584	-0.00423	0.1042	0.09236	0.04032	0.08082	0.06504	0.07493	-0.03245	-0.02212
2.95	-0.08884	0.07125	-0.06167	0.25048	0.12358	-0.00856	-0.1552	-0.19953	-0.1431	-0.05078	-0.03448	0.00049917	0.02632	0.02929	-0.13108	-0.19717	-0.09869	-0.21538	-0.12296	-0.05971	0.00502	-0.01546	-0.11932	0.01572	-0.01223	-0.11612	0.07598	-0.000312168	-0.04901	-0.05307	-0.10491	-0.09828	-0.16362	-0.04975	-0.09276	-0.05332	-0.03374	-0.04959	-0.06894	-0.01382	0.09146	-0.00354	0.06311	-0.08326	0.14012	0.11274	0.09382	-0.03811	-0.05283
2.96	0.0311	0.18416	0.04976	0.16674	0.09591	0.12878	-0.00982	-0.00661	-0.01415	0.01142	-0.01258	0.05237	0.03067	0.03252	0.1081	-0.02169	0.0287	-0.0577	-0.02693	-0.04217	-0.05995	-0.000641745	0.15363	0.1445	0.19211	0.22887	-0.07444	-0.04717	-0.03225	0.03076	0.0624	-0.08538	0.07484	-0.01833	0.10684	-0.00486	0.07121	0.02471	-0.03724	-0.06155	-0.03149	0.11695	0.18902	0.14548	0.04411	-0.02637	-0.04772	-0.09717	-0.05987
2.97	0.02835	-0.01003	0.02052	-0.13036	-0.06819	-0.13631	0.0448	0.07888	0.02234	0.0309	-0.03836	-0.11215	-0.11655	0.04648	0.09966	0.08768	0.00491	-0.00783	-0.00855	-0.06113	-0.05282	-0.07591	-0.01714	-0.07905	-0.08002	-0.13469	-0.06946	-0.00872	-0.00304	0.01753	-0.02872	0.00401	0.06965	-0.03036	0.04332	-0.04356	-0.01201	0.02878	0.02926	-0.01739	-0.07463	-0.12329	-0.05694	-0.03644	-0.14395	-0.15819	-0.085	-0.04803	0.01625
2.98	0.07013	0.11565	0.18009	-0.08112	0.04676	-0.09042	0.13799	0.06996	0.04122	0.02402	-0.02504	-0.1147	0.01464	0.08134	0.11466	0.16863	0.14411	0.04777	0.05058	0.00554	-0.03976	-0.14398	-0.06609	-0.15793	-0.20754	-0.15078	-0.01037	0.05999	0.1281	0.10993	0.04057	0.2177	0.13005	0.18284	0.11766	0.18747	0.14545	0.18801	0.20972	0.07329	-0.0249	-0.15358	-0.24347	-0.12541	-0.1985	-0.14254	-0.01643	0.06059	0.1982
2.99	-0.03298	-0.00725	-0.00281	-0.05126	-0.05685	-0.10116	-0.03665	-0.03107	-0.07195	-0.03691	-0.00901	-0.07862	-0.06956	-0.02116	-0.06699	-0.02924	-0.03829	-0.0976	-0.07704	-0.02536	-0.00924	-0.00178	-0.09644	-0.19453	-0.21964	-0.11488	-0.05121	0.02621	0.06093	-0.06308	-0.08217	-0.04003	0.05239	0.0149	0.01024	-0.02666	-0.0084	0.06174	0.08532	0.0121	-0.05254	-0.17957	-0.21826	-0.21777	-0.2284	-0.18004	-0.07079	-0.01814	0.1186
3	0.01346	-0.00865	-0.05078	0.1105	0.03715	0.0015	-0.11743	-0.07626	-0.02781	0.06158	0.1345	0.07088	-0.06338	0.01055	-0.07644	0.05673	-0.04107	-0.05704	0.01397	0.09093	0.17401	0.11996	0.03302	0.0142	-0.04334	0.06266	0.13896	0.21056	0.16678	-0.00228	-0.0692	0.00488	0.13576	0.10823	0.02644	0.000664717	-0.00169	0.03414	0.13612	0.15994	0.12695	-0.02244	-0.00884	-0.06274	-0.12872	-0.10625	0.00572	0.07135	0.10178
3.01	0.02857	-0.10667	-0.00878	-0.11771	0.04891	0.00667	0.05201	0.0487	0.02657	0.08233	0.12064	0.1276	0.13502	0.11254	-0.01624	0.03481	-0.04836	0.0169	0.05121	0.08539	0.07668	0.04256	0.1529	0.05943	-0.08578	0.17595	0.04327	0.09427	0.10278	0.0239	0.03396	-0.01938	0.02377	0.04202	-0.07671	-0.00485	-0.03349	-0.05326	0.01544	0.03663	-0.01621	0.05372	0.00465	-0.06888	-0.1438	-0.09709	-0.05883	-0.02792	-0.07983
3.02	0.08602	-0.000868228	0.08104	0.00476	0.01809	-0.02023	0.09084	0.00689	0.07197	0.14792	0.18001	0.1324	0.04051	0.14479	0.12328	0.11475	0.08792	0.03722	0.05977	0.14455	0.22754	0.19535	-0.00973	-0.01639	-0.03576	-0.14465	0.3051	0.19689	0.09708	0.03872	0.06779	0.10218	0.11693	0.02576	0.08545	0.01134	-0.0242	-0.0229	0.01308	0.09183	0.15623	0.02509	-0.00288	-0.00316	0.03098	0.10437	0.08298	0.03026	-0.06262
3.03	-0.0456	-0.06287	0.0048	0.00317	0.02588	0.13365	-0.0335	-0.03194	-0.02205	0.04702	0.069	0.01809	0.13018	0.10984	-0.04223	-0.0444	-0.05654	-0.05903	-0.0601	-0.04648	0.00989	0.00717	0.05349	0.06179	0.00276	0.04238	-0.05735	-0.09861	-0.13208	-0.06641	-0.00111	-0.000882841	0.0075	6.20126e-05	0.01762	-0.08666	-0.05674	-0.08344	-0.16737	-0.18325	-0.10746	-0.00858	0.0783	-0.00836	-0.03462	-0.04464	-0.10076	-0.09486	-0.15146
3.04	0.01992	-0.13968	0.02605	-0.01384	-0.00587	0.16571	0.03213	0.09522	0.09894	0.09089	0.1403	0.24315	0.14865	0.05784	-0.04397	0.05456	0.11246	0.10582	0.08284	0.08329	0.06413	0.12097	0.11793	-0.00443	0.11337	-0.03385	0.02275	-0.03209	0.00363	0.04761	0.08763	0.11683	0.00704	-0.02724	-0.03008	0.01682	0.0352	0.0318	-0.04164	-0.09581	0.02519	0.03306	0.11655	0.0929	0.07894	0.052	-0.0179	-0.01314	-0.02877
3.05	-0.11845	-0.23249	-0.13119	-0.21401	-0.15318	-0.01757	-0.1762	-0.04332	-0.05147	-0.08388	-0.00496	0.07997	-0.03562	-0.14203	-0.22793	-0.0205	0.04276	0.02764	-0.03124	-0.02478	-0.00965	0.08705	0.01671	-0.02291	0.05407	0.03514	0.10333	-0.00947	-0.07086	-0.04386	-0.03352	0.05594	-0.03342	-0.07939	-0.09688	-0.00139	-0.0062	-0.02256	-0.04744	-0.05194	-0.00924	0.00942	0.06329	-0.02728	0.00663	-0.02294	-0.0553	-0.03466	-0.00733
3.06	-0.14677	-0.31602	-0.18704	-0.34635	-0.11763	0.09104	-0.21137	-0.15855	-0.12413	-0.10016	0.00231	0.13001	0.14199	-0.14301	-0.2425	-0.13857	-0.01672	-0.0405	-0.0194	-0.01949	0.03913	0.13908	0.2899	0.14407	0.16443	0.34017	0.12266	0.08401	0.00342	-0.00877	0.05234	-0.03632	-0.11339	-0.03649	-0.072	0.05796	0.06817	0.10156	0.11804	0.12891	0.16456	0.2532	0.13623	0.0037	0.06223	0.11217	0.09611	0.15864	0.16249
3.07	-0.16765	-0.40495	-0.1436	-0.32561	-0.26402	-0.07724	-0.12885	-0.15809	-0.14316	-0.14525	-0.11817	-0.10686	-0.09024	-0.24651	-0.18734	-0.13818	-0.08008	-0.11909	-0.14581	-0.1069	-0.06311	-0.02908	0.03225	-0.19163	-0.13718	-0.09109	0.16895	0.04333	-0.03227	-0.09727	-0.07287	-0.11193	-0.05896	-0.05117	0.04727	0.01357	0.02168	0.06295	0.1351	0.162	0.23748	0.10702	-0.09484	-0.10681	0.03942	0.12251	0.17842	0.22491	0.16286
3.08	-0.14442	-0.38495	-0.2373	-0.34164	-0.2913	-0.05432	-0.3512	-0.05482	-0.1159	-0.12355	-0.15049	-0.1674	-0.15072	-0.30676	-0.22631	-0.07561	-0.09264	-0.03179	-0.09812	-0.08647	-0.08313	-0.03782	-0.01151	-0.01608	0.07865	0.12902	0.00779	0.00135	0.00309	-0.03452	-0.04233	-0.06522	0.07502	0.13304	0.1533	0.03663	0.08003	0.09491	0.10676	0.11741	0.15167	0.13647	0.23433	0.11451	0.22008	0.2766	0.24024	0.22565	0.1827
3.09	-0.1569	-0.47271	-0.22665	-0.64284	-0.51915	-0.23654	-0.14033	-0.1241	-0.12147	-0.14209	-0.19605	-0.25697	-0.23374	-0.40468	-0.21355	-0.06077	-0.12141	-0.04658	-0.08335	-0.09136	-0.14104	-0.14506	-0.06621	-0.04085	-0.01059	0.07027	-0.11163	-0.03376	-0.01304	0.0059	0.00147	0.04034	-0.13745	0.04354	0.01338	0.10614	0.09064	0.07816	0.04776	0.04435	0.00712	0.04644	0.16334	0.0805	0.15755	0.16092	0.15541	0.14565	0.07738
3.1	-0.0324	-0.23649	0.05459	-0.40456	-0.221	-0.04216	0.1484	0.06691	-0.0015	-0.03171	-0.07655	-0.13675	-0.0875	-0.1705	-0.03507	0.20818	0.13312	0.10699	0.04872	-0.01371	-0.05723	-0.08765	-0.00228	0.05456	0.02403	-0.01484	0.05557	0.03623	0.0211	0.05987	0.08518	0.143	0.05331	0.06807	0.11127	0.11599	0.07863	0.04481	0.02734	0.04474	0.05783	0.11916	0.13145	0.26553	0.18167	0.18477	0.16503	0.15229	0.07012
3.11	-0.02695	-0.1892	0.00604	-0.24648	-0.19335	-0.02002	0.07233	0.00964	0.00736	-0.02055	-0.08934	-0.10928	-0.08086	-0.21339	0.05443	0.11095	0.10279	0.04804	0.04241	-0.0672	-0.09275	-0.05721	-0.12369	-0.02493	-0.06047	-0.15712	-0.10146	-0.10818	-0.07439	-0.0125	-0.00977	0.01505	0.05757	0.0581	0.03299	-0.01925	-0.02338	-0.06863	-0.06576	-0.066	-0.03566	0.01017	-0.02362	0.09474	0.09827	0.10437	0.11093	0.04363	-0.03717
3.12	0.00688	-0.24886	0.05177	-0.26415	-0.25648	0.01703	0.08524	0.1007	0.0563	0.02996	6.89778e-05	0.04443	0.00146	-0.19057	-0.04975	0.13203	0.13601	0.12976	0.11655	0.06744	0.04394	0.0153	-0.03119	0.04899	0.07726	-0.09558	0.05317	0.02201	0.07136	0.13167	0.09958	0.07649	0.18579	0.16611	0.13884	0.05675	0.05501	0.04985	0.08771	0.06238	0.0746	0.01629	-0.01515	0.08487	0.10041	0.05106	0.10007	0.13321	0.06947
3.13	-0.06356	-0.17282	-0.0203	-0.28867	-0.16866	0.07562	0.0196	0.04588	-0.02257	-0.05039	-0.08777	-0.08166	-0.04885	-0.14455	-0.11918	0.15	0.0976	0.07069	0.04104	-0.02875	-0.13438	-0.1672	-0.04524	0.00219	-0.02604	-0.05778	-0.27314	-0.19332	-0.06295	0.03462	0.07959	0.05317	0.19216	0.14898	0.13525	-0.02634	0.03079	0.01662	-0.04083	-0.1787	-0.26738	-0.18737	0.02664	0.08709	-0.10045	-0.21091	-0.25173	-0.11501	-0.03848
3.14	-0.03228	-0.07555	0.10625	-0.25342	-0.1128	-0.01021	0.17595	0.01913	-0.02434	-0.08351	-0.12791	-0.13776	-0.02423	-0.08607	0.03547	0.22032	0.1444	0.07018	0.01084	-0.03918	-0.11777	-0.07409	-0.08106	-0.01813	-0.10087	-0.19842	-0.20472	-0.16866	-0.0587	-0.00298	0.07966	0.20996	0.2046	0.17729	0.20908	0.24969	0.147	0.01942	-0.06329	-0.12359	-0.09512	-0.10086	-0.0776	0.10592	-0.02571	-0.06392	-0.17403	-0.09337	0.01348
3.15	-0.08207	-0.34709	-0.13529	-0.22814	-0.16834	-0.01087	-0.06477	-0.01642	-0.00333	-0.03725	-0.08483	-0.09135	0.00733	-0.10357	-0.14909	-0.03092	-0.03304	-0.01892	0.00701	-0.011	-0.07212	-0.05134	-0.03989	0.07425	0.01848	-0.01458	0.02524	-0.08521	-0.07023	-0.05854	-0.0037	-0.03213	-0.01847	0.04657	0.03609	0.08062	0.06516	-0.04026	-0.09898	-0.07422	-0.11394	-0.015	0.09903	0.18155	0.02572	-0.05299	-0.20808	-0.15388	-0.04458
3.16	-0.02799	-0.29531	-0.12425	-0.15791	-0.11535	0.14748	-0.13751	-0.07744	0.00759	0.06285	0.04426	0.06372	0.10098	-0.03111	-0.13934	-0.03306	-0.07841	-0.02741	0.05679	0.11699	0.09094	0.01018	0.10874	0.13484	0.21008	0.20691	0.07645	0.10474	0.07978	-0.0255	-0.04052	0.00453	0.03055	0.08774	0.13429	0.02795	0.00428	-0.02943	0.0083	0.09212	0.06289	0.07594	0.09331	0.18075	0.11746	0.05537	-0.09389	-0.04264	-0.02323
3.17	-0.15616	-0.31978	-0.17476	-0.04875	-0.08843	-0.0943	-0.14371	-0.231	-0.12808	-0.11534	-0.11141	-0.102	-0.17928	-0.17726	-0.24296	-0.16653	-0.14792	-0.10921	-0.07406	-0.06669	-0.06059	-0.05514	-0.08413	-0.00224	-0.03724	-0.09113	-0.1081	-0.06595	-0.04704	-0.07207	-0.05499	-0.08752	-0.11721	0.10072	-0.01477	0.01019	-0.000910547	-0.06667	-0.09357	-0.04884	0.01026	-0.05716	-0.11628	0.01509	0.02991	0.05819	-0.05153	-0.04035	-0.06727
3.18	-0.05391	-0.0484	-0.02107	0.07206	0.02	0.02701	0.06552	-0.08164	-0.06421	-0.07197	-0.04323	0.0571	-0.03791	-0.13019	-0.05881	0.03774	-0.03455	-0.00152	-0.04672	-0.04607	0.03517	0.11487	0.02731	0.11772	0.09995	0.12133	0.13677	0.06455	0.01905	-0.01978	0.00649	0.01546	-0.09487	0.16179	-0.04593	-0.03182	0.05666	0.05161	0.01753	0.09482	0.09986	0.17596	0.14368	0.1397	0.16422	0.17993	0.14423	0.16303	0.10318
3.19	-0.01126	-0.09687	-0.12771	-0.01974	-0.03995	0.06691	-0.06205	0.03914	0.05238	0.03587	0.0333	0.06332	0.12365	0.04388	-0.04487	-0.16139	-0.10568	-0.01108	-0.03102	-0.01326	-0.00429	0.01476	0.06015	0.01328	0.00478	0.15803	-0.14568	-0.07304	-0.06913	-0.06007	-0.05768	-0.08071	-0.15311	-0.15351	-0.17604	-0.13125	-0.02662	-0.04256	-0.06807	-0.0759	-0.14031	0.03294	-0.02373	-0.02501	-0.05913	-0.07296	-0.04978	-0.01235	-0.00932
3.2	0.1073	-0.10803	-0.08724	-0.10722	-0.10412	-0.01024	-0.02466	0.17026	0.18812	0.18262	0.15495	0.13598	0.03076	0.0627	-0.00039522	-0.08635	0.0062	0.12623	0.14321	0.16115	0.14006	0.06321	-0.13027	-0.01462	-0.00956	-0.08631	0.07675	0.08837	0.10546	0.07654	0.07271	0.02779	-0.08741	-0.157	-0.04876	-0.00308	0.07507	0.07209	0.03999	0.06227	0.08577	-0.11486	-0.03264	0.00107	-0.00181	0.05993	0.06048	0.03361	0.06259
3.21	-0.00973	-0.05836	-0.05303	0.1512	0.10685	-0.02082	-0.1574	0.03007	0.00434	0.02909	0.00856	0.01458	-0.02837	0.02949	-0.11596	-0.06145	-0.01226	0.0174	0.01235	0.04261	0.03663	-0.01538	-0.08334	0.00154	-0.03347	0.02072	-0.09544	-0.03444	0.07052	0.05942	-0.00632	-0.06043	0.00349	-0.13103	-0.03805	-0.0276	0.03144	0.01513	0.01397	-0.0417	-0.13345	-0.02527	-0.08195	-0.07688	-0.04839	-0.07919	-0.05996	-0.06093	0.02818
3.22	0.10318	0.40205	0.21052	0.1825	0.20746	0.12684	0.14296	0.03499	0.03293	0.05917	0.06714	0.12573	0.17257	0.19948	0.21315	0.18734	0.125	0.07665	0.01953	0.02429	0.00761	-0.03267	0.24971	0.05403	-0.08581	0.11179	-0.19051	-0.0564	0.03564	0.12059	0.10165	0.17386	0.09246	-0.074	0.08156	0.13179	0.09338	0.06798	0.05471	-0.07168	-0.18861	-0.04253	-0.20097	-0.07228	-0.10671	-0.16036	-0.14173	-0.03988	0.06801
3.23	0.08847	0.32915	0.25094	0.15088	0.03451	-0.05088	0.34163	0.00923	0.01438	-0.01936	-0.06081	-0.11013	-0.09385	0.0421	0.17509	0.11403	0.1327	0.0323	0.02016	0.03408	-0.0383	-0.11071	-0.17889	-0.08128	-0.13126	-0.21334	-0.09388	-0.00276	0.05466	0.07413	0.08411	0.0778	0.05561	-0.12015	-0.00158	0.08162	0.04313	0.01031	0.01348	-0.03251	-0.05004	-0.1825	-0.22026	-0.07589	-0.237	-0.17503	-0.13608	-0.06835	-0.00299
3.24	0.0677	0.21339	0.17324	0.23846	0.15558	0.01627	0.16898	0.03162	0.02346	-0.02449	-0.03447	0.00542	0.03338	0.09238	0.10834	0.02105	0.07448	0.06908	0.04811	0.05018	0.000480607	0.01077	-0.07832	-0.0777	0.06594	0.01055	0.000916635	0.041	0.07328	0.08003	0.06185	0.08331	0.06169	0.02786	-0.00203	0.20098	0.06287	-0.00494	0.01393	-0.01278	-0.03426	0.05726	0.11053	-0.01167	0.04971	0.04941	0.03647	0.05932	-7.00354e-05
3.25	-0.06787	0.13286	0.000982758	0.14883	0.09285	-0.05176	-0.11975	-0.07577	-0.13464	-0.1466	-0.09517	-0.08773	-0.04077	0.04286	-0.03736	0.01393	-0.06129	-0.01423	-0.08277	-0.08239	-0.02699	-0.01514	-0.06193	0.03673	-0.04267	0.01337	0.06978	0.02337	-0.04573	-0.00871	-0.0491	0.00979	0.04839	-0.04404	-0.02833	0.00549	-0.10075	-0.10677	-0.09566	-0.02568	-0.00905	0.01818	-0.06523	-0.15616	0.01763	0.07483	0.0385	-0.00608	-0.08902
3.26	0.02762	0.17243	0.0659	0.2125	0.19726	0.05231	0.09403	0.07675	0.02508	-0.06002	-0.02074	0.03248	0.00127	0.08596	-0.0031	0.01514	0.08402	0.09953	0.04758	-0.00839	0.05561	0.10405	0.08606	0.10845	0.13849	0.16479	0.13779	0.12158	0.05827	0.10495	0.11746	0.03853	0.04776	-0.09633	-0.12711	0.0081	0.03826	0.06435	0.0317	0.10834	0.16663	0.16363	0.07544	0.08251	0.01349	0.12788	0.11008	0.0559	0.01093
3.27	0.00432	0.1861	0.01696	0.05059	0.12618	-0.0349	0.01456	0.0291	-0.04018	-0.08434	-0.05636	0.02833	0.07739	0.05	0.14158	-0.00154	-0.04483	0.01656	-0.08169	-0.10923	-0.02044	-0.000734598	0.00398	-0.12991	-0.10771	-0.04251	0.1801	0.06326	-0.03699	-0.02785	0.02259	-0.02315	0.01755	-0.13947	-0.09608	-0.02615	0.00172	0.00481	0.00529	0.05884	0.13083	0.08804	-0.05456	-0.056	-0.02504	0.06091	0.08605	0.02283	0.00554
3.28	0.00398	0.286	0.12732	0.23051	0.25138	0.09982	0.05818	-0.05881	-0.04749	-0.05426	0.0505	0.13992	0.09795	0.10255	0.09964	-0.01458	-0.02923	-0.07795	-0.11558	-0.06255	0.06088	0.20355	0.06767	0.0477	0.08544	-0.0404	0.16845	0.08893	-0.03288	-0.09097	-0.0952	-0.09941	-0.00787	-0.10064	-0.10131	-0.07512	-0.04613	-0.01782	0.05336	0.1477	0.24881	0.14994	0.00139	-0.02481	0.12276	0.25521	0.2861	0.16048	0.08324
3.29	-0.10196	0.16939	0.00591	0.4285	0.40308	0.08701	-0.00792	-0.09764	-0.14285	-0.16425	-0.05984	0.0049	0.16041	0.19609	-0.0287	-0.13414	-0.08168	-0.17979	-0.20943	-0.18326	-0.11999	-0.01728	0.12512	0.10119	0.02641	0.16245	-0.04974	-0.09099	-0.13777	-0.15942	-0.20144	-0.1855	-0.21711	-0.15417	-0.15685	-0.17952	-0.16387	-0.08906	-0.02498	-0.01648	-0.00689	0.05817	0.06683	0.02181	0.02617	0.09459	0.14581	0.05217	0.02356
3.3	0.02231	0.36786	0.06805	0.16682	0.22215	0.05078	0.05745	0.06333	-0.02889	-0.11535	-0.0829	-0.069	0.03327	0.08619	0.10442	0.03014	-0.00538	0.02668	-0.03289	-0.13909	-0.14426	-0.20582	-0.06289	0.02007	0.08977	0.00436	-0.08398	-0.07568	-0.03223	-0.00363	-0.000990395	-0.00274	-0.01057	-0.03059	-0.03735	0.02669	-0.04805	0.02431	0.09067	0.0423	0.01413	0.01526	0.10037	0.02333	0.03264	0.02398	0.1046	0.05768	0.0901
3.31	0.05806	0.20101	0.02873	0.20176	0.06567	-0.06206	-0.03514	0.14322	0.0651	-0.0248	-0.04321	-0.05675	-0.1814	0.03621	0.05869	-0.06185	-0.06623	0.00851	0.02605	-0.04033	-0.07272	-0.08704	-0.18671	-0.11337	-0.13483	-0.21594	-0.05918	-0.04907	-0.0212	-0.00703	0.021	-0.04486	-0.11124	-0.17551	-0.11391	-0.10942	-0.02531	0.01816	0.03979	0.03222	-0.02617	-0.03029	-0.09503	-0.10385	0.03162	-0.04638	0.01415	-0.00391	0.01488
3.32	0.13991	0.30711	0.15825	0.42226	0.21735	0.01281	0.15197	0.05283	0.07121	0.05054	0.06953	0.04955	0.0044	0.14172	0.24003	-0.05159	-0.0602	-0.03298	0.03518	0.07204	0.07281	0.12526	-0.05518	0.0304	-0.02727	0.04253	0.1059	0.12399	0.10822	0.04763	-0.03599	-0.09336	-0.16074	-0.13705	-0.10704	-0.11407	-0.0574	0.04759	0.10342	0.09909	0.07319	0.00487	-0.02871	-0.00265	-0.00817	-0.04631	0.04294	0.03884	0.02757
3.33	0.09974	0.33615	0.08817	0.31989	0.22703	0.02699	0.09583	-0.01508	0.02502	0.05992	0.00532	-0.05734	0.1225	0.12032	0.15068	-0.11129	-0.07692	-0.10536	0.01655	0.05591	-0.03122	-0.05906	-0.08116	-0.05481	-0.0243	-0.0465	-0.06484	-0.01393	0.02315	-0.09067	-0.15007	-0.12002	-0.1637	-0.04831	-0.18267	-0.13365	-0.20854	-0.13066	-0.02182	-0.01653	-0.06314	-0.09173	0.01463	-0.06907	0.00582	-0.04885	0.01496	-0.0398	-0.09606
3.34	0.12946	0.26794	0.12502	0.16405	0.07238	-0.01705	0.12604	0.10369	0.14773	0.1376	0.05669	0.0354	0.0085	0.06549	0.06929	0.08675	0.02837	0.06754	0.0994	0.11781	0.01273	-0.07181	-0.02183	-0.01905	0.08577	0.02024	-0.04292	0.0093	0.03162	0.00172	-0.00405	-0.000656158	0.04091	0.13754	0.04845	-0.0209	-0.06123	-0.05142	0.000256476	0.000321564	0.0057	0.00326	0.09749	0.08868	0.16649	0.02931	0.05909	0.03205	-0.00102
3.35	0.07415	0.25732	0.17766	0.11421	0.10357	-0.08606	0.16489	0.12177	0.04723	0.0623	-0.01307	-0.06099	-0.04843	0.11254	0.17262	0.06323	0.11885	-0.00206	-0.01805	-0.00518	-0.03642	-0.03189	-0.07179	-0.09275	-0.125	-0.15759	-0.06292	-0.08779	-0.12193	-0.06711	-0.04062	0.02231	0.07328	0.02501	0.0808	-0.10862	-0.11331	-0.1379	-0.15954	-0.1758	-0.2045	-0.19458	-0.14822	-0.10201	-0.08857	-0.19098	-0.19923	-0.21325	-0.17604
3.36	0.05222	0.11127	0.10069	0.12896	0.11038	0.01805	0.06645	0.08877	0.04361	0.04215	-0.00357	-0.01367	0.0386	0.11462	0.12704	0.09668	0.07336	1.38848e-05	0.0054	0.01999	-0.0704	-0.05025	0.0894	-0.00191	0.00632	-0.03109	-0.13609	-0.14752	-0.08606	-0.05322	0.00676	0.07367	0.12488	0.19335	0.17705	0.14587	-0.01709	-0.07112	-0.16079	-0.20504	-0.19926	-0.04603	-0.03911	-0.07263	-0.10166	-0.18468	-0.16442	-0.18669	-0.15053
3.37	-0.05963	-0.05886	-0.14612	-0.01881	-0.07253	-0.0873	-0.20234	-0.1572	-0.04772	0.01281	-0.00243	-0.02284	-0.01502	-0.07343	-0.13329	-0.09948	-0.08737	-0.12761	-0.03733	0.00717	-0.02011	-0.06968	-0.01363	-0.07471	-0.06611	-0.03387	-0.07007	-0.10593	-0.069	-0.04119	-0.02981	-0.03105	-0.0083	0.07843	0.0878	-0.00787	-0.0126	-0.01498	-0.13043	-0.12619	-0.06296	-0.04335	0.05555	-0.06519	-0.02153	-0.10154	-0.10137	-0.10655	-0.08459
3.38	-0.02469	-0.19685	-0.18245	-0.22689	-0.12145	-0.12285	-0.17103	-0.02668	0.01273	0.03777	0.02674	-0.02446	-0.09412	0.03338	-0.09389	-0.13703	-0.06876	0.01181	0.07298	0.03166	0.01705	-0.00262	-0.00716	-0.08414	0.01237	0.07815	0.02256	-0.00113	-0.00388	0.10328	0.09317	-0.03579	-0.0745	-0.07049	0.00216	0.10913	0.14123	0.1589	0.05106	0.03137	0.06837	0.05692	0.09043	-0.02553	-0.01948	-0.0166	0.00896	0.03254	0.12218
3.39	-0.07465	-0.27155	-0.24874	-0.27148	-0.2118	-0.18414	-0.18423	-0.06772	-0.04132	-0.02731	-0.05904	-0.10537	-0.15671	-0.07739	-0.11565	-0.10428	-0.12135	-0.01104	-0.01574	-0.0442	-0.06651	-0.09106	-0.16296	-0.11761	0.02205	-0.07442	-0.000632712	-0.01632	-0.02165	0.02952	0.02001	0.00463	-0.12146	-0.08476	0.02696	0.01012	0.05432	0.10709	0.09242	0.05816	0.12782	0.04112	0.05649	-0.04532	-0.03357	0.03498	0.07172	0.09201	0.10536
3.4	0.01494	-0.21519	-0.18826	-0.11029	-0.11106	0.02303	-0.13746	-0.05031	0.0392	0.07415	0.07699	0.10128	0.12883	-0.03609	-0.05327	-0.16433	-0.15746	0.00556	0.09438	0.09657	0.08287	0.13376	0.18082	0.12918	0.16523	0.19271	0.07736	0.10002	0.09834	0.08635	0.05676	-0.06791	-0.11469	-0.13447	-0.09761	-0.04606	0.0647	0.1626	0.1526	0.14792	0.14185	0.25387	0.19379	0.09024	0.16114	0.21217	0.15385	0.15868	0.12075
3.41	0.01615	-0.28487	-0.23246	-0.13958	-0.10201	-0.05138	-0.18096	-0.01394	0.04924	0.11482	0.15888	0.03295	0.02894	0.06113	-0.12457	-0.19537	-0.1126	0.00134	0.13462	0.16067	0.19625	0.10427	0.09669	0.18721	0.03887	0.07497	0.06513	0.15568	0.11775	0.10211	0.07879	-0.12236	-0.19784	-0.24558	-0.13034	-0.14598	0.05353	0.12995	0.11606	0.14202	0.09625	0.02751	-0.0984	-0.1015	-0.04192	-0.0123	-0.00194	0.05836	0.06149
3.42	0.1118	-0.10883	-0.03184	-0.05387	-0.10874	0.00976	0.02469	0.05371	0.12082	0.1662	0.26308	0.27163	0.08719	0.07518	0.04834	-0.02245	-0.03356	0.02187	0.14558	0.23782	0.32578	0.26867	0.08605	-0.04851	-0.12845	-0.01453	0.31437	0.28847	0.19803	0.09746	-0.00337	-0.05162	0.07143	-0.0362	0.03308	-0.07309	0.02996	0.10787	0.16132	0.22273	0.21503	-0.01127	-0.14054	-0.1759	-0.10402	-0.05404	0.02372	0.11646	0.12209
3.43	0.0335	-0.12897	-0.04053	-0.01209	-0.06745	-0.00426	0.03844	-0.0534	0.05159	0.07755	0.14081	0.17211	-0.03389	0.07039	0.02221	-0.09431	-0.04637	-0.05575	0.03546	0.10855	0.10057	0.08101	-0.02089	-0.23517	-0.11219	-0.10184	0.06685	0.09579	0.07908	-0.01998	-0.08636	-0.06529	-0.0888	-0.00391	-0.03654	-0.08539	-0.05851	0.01084	0.07588	0.07013	0.08119	-0.08838	-0.09023	-0.23566	-0.18253	-0.10252	0.0029	0.05342	0.06346
3.44	0.06269	0.00453	-0.02599	0.07369	-0.01477	-0.07121	-0.00704	-0.00153	0.03743	0.09216	0.10195	-0.01734	-0.00232	0.04646	0.10652	0.05613	0.04457	-0.00136	0.03985	0.07265	0.07697	0.04852	-0.10637	0.05205	-0.01052	0.08303	-0.04653	0.0398	0.06142	-0.01476	-0.03158	0.02053	0.05921	0.12842	0.06922	0.04325	-0.02104	-0.0084	0.04692	0.00461	0.0638	0.08344	-0.0088	-0.06844	0.00833	0.09658	0.06742	0.04353	0.04658
3.45	-0.05158	0.0386	0.00152	-0.01704	-0.00382	-0.08823	-0.07052	-0.05113	-0.08132	-0.01025	0.00814	-0.02471	-0.06	0.07813	-0.03122	-0.01759	-0.000550085	-0.04834	-0.07294	-0.05881	-0.03032	-0.04234	-0.05226	0.02508	-0.11277	-0.02261	-0.23975	-0.15726	-0.1175	-0.10483	-0.04245	0.01628	0.09964	0.06247	0.09685	0.10585	-0.00060099	-0.10016	-0.14225	-0.20527	-0.18504	-0.07385	-0.07352	-0.05946	-0.03448	-0.0181	-0.15573	-0.16195	-0.12208
3.46	0.0454	0.10815	0.10005	0.02309	0.08222	0.14856	-0.02507	0.14736	0.07461	0.0599	0.03933	0.03982	0.02203	-0.00753	-0.01135	0.04172	0.10148	0.14654	0.06775	0.01903	0.00906	-0.01667	-0.02504	-0.01143	0.08015	0.01959	-0.07378	-0.03212	0.00221	0.08998	0.13087	0.16106	0.16624	0.02514	0.09016	0.11936	0.14052	0.0822	-0.01266	-0.0501	-0.01695	-0.02268	0.04393	0.07334	-0.0295	-0.02251	-0.05523	-0.04539	-0.03408
3.47	0.10172	0.26722	0.08809	0.26461	0.14449	0.05931	0.07687	0.08508	0.10286	0.05764	-0.0086	-0.05406	0.0728	-0.00107	0.18905	-0.00686	0.07494	0.06046	0.03551	-0.02546	-0.02175	-0.10278	0.07256	-0.07424	-0.14999	-0.00513	-0.027	-0.0254	-0.01806	0.05848	0.09094	0.000931727	-0.00571	-0.14703	-0.12511	-0.05569	0.01625	-0.01778	-0.10236	-0.06888	-0.1165	-0.07689	-0.1889	-0.17324	-0.22197	-0.23	-0.21489	-0.15155	-0.13767
3.48	0.19846	0.31524	0.2263	0.21517	0.14635	-0.03319	0.36995	0.1648	0.19839	0.15432	0.1157	0.07181	0.00633	0.04648	0.33246	0.13839	0.14388	0.18267	0.1327	0.07077	0.08392	0.13359	-0.03927	-0.13164	-0.05934	-0.00294	0.00153	0.03873	0.04461	0.09827	0.1371	0.24271	0.10186	-0.0174	0.06631	0.10201	0.06648	0.01601	-0.07739	-0.03465	-0.08827	-0.13464	-0.15711	-0.19923	-0.26191	-0.22317	-0.18479	-0.13881	-0.15305
3.49	0.08761	0.21454	0.12895	0.12886	0.10536	0.02767	0.20486	0.09096	0.11715	0.09934	0.10956	0.15903	0.01408	0.16558	0.08776	0.01693	0.1094	0.07475	0.07584	0.02842	0.07288	0.12982	-0.06357	-0.06905	-0.10213	-0.1309	0.10919	0.02677	-0.01486	0.03412	0.04119	0.0417	-0.02429	-0.06676	-0.07175	-0.01483	-0.02384	-0.06431	-0.12209	-0.0463	-0.02	-0.15894	-0.18217	-0.14108	-0.26473	-0.18785	-0.13004	-0.12943	-0.19552
3.5	0.13207	0.18197	0.13807	0.09466	0.11541	0.10036	0.16464	0.19716	0.16154	0.13782	0.12368	0.14322	0.13205	0.19805	0.18791	0.02355	0.06117	0.09752	0.07026	0.0326	0.04179	0.05769	0.10524	0.00405	-0.02996	0.03995	0.02234	0.03136	0.01393	0.01359	0.0364	0.0544	-0.03077	-0.06986	-0.06889	0.01432	0.0147	-0.04581	-0.04275	-0.00326	0.00387	0.02077	-0.03083	-0.01999	0.01194	0.00633	0.0277	0.000385932	-0.0513
3.51	-0.01167	0.09675	0.02372	0.08275	0.07332	0.05168	0.01339	-0.05521	-0.06863	-0.00405	-0.05634	-0.14078	0.00562	-0.02365	0.04541	0.04783	-0.09921	-0.12528	-0.10391	-0.04493	-0.08475	-0.11334	0.06029	0.0951	-0.01912	0.13461	-0.22616	-0.12162	-0.05208	-0.13984	-0.12931	-0.1292	0.03049	0.02727	-0.03598	-0.04972	-0.10225	-0.11233	-0.06523	-0.08643	-0.1458	-0.01617	-0.00381	0.03	0.02986	-0.00244	-0.03613	-0.05652	-0.05845
3.52	-0.01413	0.07395	-0.01789	0.1177	0.10418	-0.04071	-0.09623	-0.08039	-0.08996	-0.03761	-0.00586	0.03	0.02282	-0.05299	0.00748	0.00097383	-0.02352	-0.07097	-0.08163	0.02405	0.03662	0.04084	-0.00543	-0.02199	-0.00414	-0.08579	0.08009	0.05123	0.08417	-0.03222	-0.11024	-0.09518	-0.01762	0.01762	0.01264	0.00841	-0.05225	0.02142	0.14541	0.13146	0.12914	0.05398	-0.02224	0.00168	0.13228	0.21814	0.21991	0.18885	0.13566
3.53	-0.11971	-0.09459	-0.08573	0.04787	0.03465	-0.0701	-0.07156	-0.0973	-0.1302	-0.14445	-0.10967	0.00719	-0.07453	-0.12236	-0.16419	-0.12967	-0.15835	-0.15496	-0.15552	-0.1006	-0.04522	0.04364	-0.04115	-0.08387	-0.03021	-0.03781	0.07607	-0.00486	-0.03168	-0.10903	-0.1664	-0.13599	-0.13628	-0.10006	-0.08994	-0.06863	-0.10359	-0.05716	0.07502	0.04067	0.02403	0.0891	0.07452	0.05106	0.15999	0.16937	0.18555	0.14396	0.04958
3.54	-0.01656	0.17698	0.08976	0.1322	0.18459	0.15963	0.00897	-0.12052	-0.08512	-0.08484	-0.05474	0.04064	0.10487	0.06743	0.06766	0.04015	0.01961	-0.04285	-0.08652	-0.05685	-0.01401	0.03674	0.21144	0.1053	0.0596	0.25121	0.03595	0.0413	0.06253	0.00215	-0.0193	-0.00643	-0.00657	-0.000770193	-0.02884	-0.00745	0.00165	0.04138	0.13072	0.0773	0.06705	0.14429	0.13711	0.1122	0.10008	0.12962	0.09747	0.08555	0.04989
3.55	-0.01392	0.05087	-0.00444	0.14288	0.13239	0.06279	0.01858	-0.08856	-0.08197	-0.03998	-0.02179	-0.05447	0.07998	0.03034	0.03019	-0.02569	-0.06929	-0.0809	-0.05336	-0.02575	-0.01396	-0.00196	0.08063	0.04339	0.01451	-0.03562	0.07052	0.02644	0.07066	0.01508	-0.01638	-0.07577	-0.16976	-0.08871	-0.19572	-0.0973	-0.0329	0.00562	0.05351	0.02689	0.03279	-0.02175	0.04631	-0.0829	-0.0054	0.01477	-0.01342	-0.07096	-0.05297
3.56	0.03773	0.09551	0.0848	0.19108	0.14116	0.20758	0.02009	0.03251	0.02775	0.05536	0.07155	0.08908	0.11599	0.06067	0.05751	0.04585	0.03703	0.0313	0.02445	0.02505	0.00593	0.02586	0.07165	0.11605	0.20168	0.02635	-0.00989	0.00391	6.1189e-05	0.0267	-0.00425	0.05012	-0.01504	0.08019	-0.05993	-5.23915e-05	-0.03064	-0.00805	-0.01634	-0.03808	-0.02111	0.00178	0.17391	0.23	0.10453	0.03559	-0.04104	-0.03586	-0.06565
3.57	-0.00875	0.02149	0.05078	0.13844	0.06709	0.03787	0.04359	0.07571	0.01761	0.0135	-0.02106	-0.05922	-0.01193	-0.0258	0.0308	0.04024	0.07641	0.00452	-0.03229	-0.07811	-0.11817	-0.07923	-0.03562	0.05832	0.05381	0.07668	-0.21848	-0.13564	-0.13803	-0.05509	-0.01519	-0.01246	0.05544	0.06258	-0.00105	0.02267	-0.01605	-0.07064	-0.14389	-0.20039	-0.17292	-0.05379	-0.01228	0.14734	-0.05336	-0.14481	-0.18325	-0.12208	-0.13324
3.58	0.07651	0.11447	0.10029	0.06933	0.07961	-0.01277	0.0814	0.12932	0.09672	0.07826	0.0729	0.05031	-0.04249	0.0739	0.08804	0.20452	0.18317	0.11558	0.07669	0.05573	0.03333	0.07945	-0.03862	0.07591	0.04205	-0.07948	0.03596	0.02262	-0.00119	0.00757	0.09503	0.17504	0.22415	0.16438	0.15756	0.05137	0.02509	0.01472	-0.05621	-0.04162	-0.03937	-0.0224	-0.0541	0.02761	0.02796	-0.07685	-0.10232	-0.05467	-0.08067
3.59	0.00247	0.11342	0.11572	0.13203	0.13094	0.07989	0.08891	0.04838	-0.00495	-0.02884	-0.0795	-0.07442	0.13794	0.10506	0.14224	0.09999	0.14501	0.01942	-0.05084	-0.08365	-0.16755	-0.19754	0.04002	0.07774	-0.09944	-0.18099	-0.16344	-0.18946	-0.15714	-0.11608	0.01191	0.1657	0.08413	0.10982	0.04806	-0.00289	-0.07651	-0.10933	-0.22631	-0.19086	-0.19544	-0.23077	-0.16217	-0.13865	-0.16757	-0.24039	-0.2568	-0.24378	-0.24087
3.6	0.09401	0.11661	0.18588	0.08703	0.08917	0.15001	0.18441	0.11146	0.09429	0.10344	0.05931	0.09108	0.1262	0.09194	0.17502	0.21403	0.11328	0.08187	0.07747	0.06586	-0.01001	0.05113	0.13044	0.1345	0.11919	0.0236	-0.09502	-0.08557	-0.02744	-0.01245	0.06551	0.04546	0.12544	0.14306	0.06051	0.04719	0.03952	-0.00547	-0.06686	-0.08466	-0.15277	-0.10316	0.00698	0.01757	-0.07663	-0.16879	-0.15411	-0.12579	-0.1391
3.61	-0.04613	-0.12822	-0.05423	-0.11755	-0.10055	-0.00198	-0.11916	-0.04477	0.00112	0.02751	0.0368	0.03964	-0.12165	-0.16074	-0.17167	0.05705	0.01525	-0.02367	-0.00306	0.03915	0.03968	0.03104	-0.00876	0.0417	0.02217	-0.02298	0.06342	0.01739	-0.00294	-0.10027	-0.06422	-0.03766	0.0302	0.02163	-0.00919	-0.0327	-0.04376	-0.01296	0.05351	0.08478	0.01752	0.00243	-0.05566	-0.0254	-0.0632	-0.06059	-0.02214	0.01304	-0.02535
3.62	-0.08734	-0.35096	-0.1446	-0.33232	-0.38143	-0.15652	-0.12438	0.02776	-0.01183	-0.0466	-0.05273	-0.05081	-0.16495	-0.26661	-0.30315	0.03482	-0.03844	0.04864	0.04594	0.01107	-0.01272	-0.05697	-0.07824	-0.08075	0.02113	0.07337	0.0142	0.06884	0.07577	0.06495	0.07328	0.03482	0.15729	-0.02142	0.07482	0.1256	0.18025	0.16972	0.19643	0.19241	0.12208	0.09728	0.14238	0.05743	0.09058	0.1535	0.15828	0.25336	0.24004
3.63	-0.13988	-0.43582	-0.2235	-0.62731	-0.53405	-0.25557	-0.1997	-0.1236	-0.10793	-0.13053	-0.19227	-0.29571	-0.22621	-0.32273	-0.2682	-0.10107	-0.08362	-0.01446	-0.02459	-0.05062	-0.10354	-0.09996	-0.19208	-0.15333	0.05933	-0.06574	0.00295	0.04858	0.07882	0.12005	0.05184	0.05715	-0.0786	-0.05169	-0.04978	0.06073	0.17381	0.17849	0.19006	0.1645	0.1394	0.05759	0.02932	0.05941	0.03532	0.14988	0.17804	0.21965	0.20729
3.64	-0.15099	-0.46135	-0.24337	-0.59912	-0.47024	-0.12749	-0.29869	-0.25198	-0.13954	-0.11426	-0.12705	-0.14253	-0.18084	-0.33348	-0.39611	-0.02926	-0.09708	-0.08689	0.02282	0.08685	0.07614	0.06728	0.09791	-0.01308	0.05137	0.20297	0.21502	0.22693	0.21089	0.16341	0.07557	-0.02491	-0.06367	0.07885	0.04162	0.10204	0.12996	0.17138	0.24914	0.25923	0.28179	0.23879	0.15734	0.10778	0.20617	0.26837	0.30033	0.27596	0.22958
3.65	-0.14467	-0.45598	-0.17142	-0.55749	-0.49408	-0.26541	-0.22831	-0.13868	-0.12679	-0.13266	-0.19138	-0.19092	-0.31035	-0.37295	-0.30543	-0.01235	0.01608	-0.01272	-0.00323	0.03363	-0.03299	-0.10494	-0.05217	-0.16376	-0.03271	-0.07078	0.15232	0.1289	0.1126	0.12295	0.07877	0.00791	-0.06724	0.0293	0.03888	0.07743	0.06358	0.0748	0.09721	0.13198	0.14123	0.07892	0.04737	0.00482	0.18242	0.13343	0.13446	0.10753	0.08039
3.66	-0.03341	-0.26215	-0.03092	-0.58045	-0.46755	-0.13967	-0.01056	-0.03601	-0.02978	-0.08004	-0.14695	-0.25589	-0.21079	-0.33396	-0.07172	0.14901	0.1539	0.15697	0.09058	0.05348	-0.01428	-0.03784	-0.06705	-0.13442	0.03186	0.02644	0.06225	0.11303	0.13366	0.18576	0.16281	0.18351	0.13433	0.19202	0.1798	0.08443	0.11473	0.13003	0.11694	0.10945	0.14567	0.07615	0.0369	0.11799	0.0795	0.10653	0.11801	0.08692	0.11686
3.67	-0.12916	-0.36772	-0.11719	-0.33031	-0.29037	-0.06426	-0.13746	-0.11898	-0.09462	-0.0776	-0.09507	-0.13774	-0.13591	-0.16992	-0.17033	0.02318	-0.04443	-0.03375	-0.03435	-0.02	-0.000540642	0.00813	-0.10569	0.00688	0.00874	0.01964	-0.00818	-0.03836	-0.07716	-0.0323	-0.04801	-0.06218	-0.00869	0.14504	-0.02438	-0.04724	-0.0678	-0.11399	-0.12946	-0.08689	-0.07064	-0.03143	0.02293	0.1641	0.04228	-0.00281	-0.04378	-0.09331	-0.05977
3.68	-0.10088	-0.39607	-0.07305	-0.31538	-0.30696	0.09412	-0.14863	-0.02777	-0.03205	0.03456	0.09272	0.13762	0.0834	-0.01259	-0.2437	0.0635	-0.02896	-0.00364	-0.0254	0.06735	0.09521	0.04683	0.09973	0.17007	0.11255	0.00622	0.07558	-0.0038	-0.02524	-0.02799	-0.00557	0.01517	0.08672	0.16114	0.09082	0.06486	-0.04128	-0.11961	-0.11224	-0.05135	-0.01548	0.02096	0.14469	0.21533	0.14178	0.06103	-0.06372	-0.10863	-0.05349
3.69	-0.15637	-0.36358	-0.08732	-0.25142	-0.21756	0.13386	-0.23363	-0.03085	-0.08387	-0.04509	0.0269	0.01114	0.08639	-0.01657	-0.28354	0.00608	-0.03125	-0.00691	-0.08347	-0.05435	-0.04299	0.00232	0.04853	0.00952	-0.01597	-0.10012	-0.02304	-0.09257	-0.10733	-0.05077	-0.00162	-0.03424	0.14162	0.04505	0.05802	0.01118	-0.05961	-0.10151	-0.15001	-0.14286	-0.1473	-0.08259	-0.00464	0.12163	0.02914	-0.03718	-0.0897	-0.13145	-0.0588
3.7	-0.11509	-0.20521	-0.02178	-0.16008	-0.04629	0.05319	-0.11594	-0.04011	-0.08355	-0.07498	-0.04305	-0.04736	0.09946	-0.06322	-0.18111	0.08094	0.07522	0.01206	-0.01337	-0.06003	-0.03083	0.04349	0.01621	0.09458	0.11061	0.05991	-0.0355	-0.04616	-0.06248	0.00288	0.0517	0.07312	0.14129	0.09885	0.12235	-0.01969	0.04257	0.0407	-0.036	-0.04382	0.02157	0.03913	0.11996	0.17514	0.13209	0.04078	0.06516	0.0385	0.10566
3.71	-0.20388	-0.30967	-0.18247	-0.26786	-0.15144	-0.04	-0.18049	-0.13955	-0.19767	-0.1854	-0.15149	-0.03034	-0.05699	-0.14908	-0.19874	-0.0695	-0.12546	-0.12975	-0.12815	-0.19786	-0.14456	-0.08954	0.12175	-0.02501	-0.00186	0.1356	-0.0425	-0.15816	-0.15904	-0.12519	-0.11747	-0.0453	-0.07861	-0.01789	0.00418	-0.02456	-0.05487	-0.04596	-0.08269	-0.09063	-0.03185	0.02773	0.06366	0.09097	0.04956	-0.0278	0.00964	-0.00142	0.08669
3.72	-0.08326	-0.17836	-0.0599	-0.09747	-0.04184	0.08735	-0.05526	-0.05624	-0.08711	-0.12061	-0.06248	0.02001	0.07564	-0.02586	0.01178	-0.08366	-0.06132	-0.06931	-0.06734	-0.12232	-0.06247	-0.02551	0.01278	0.01399	0.01663	0.01882	0.07841	-0.03197	-0.05841	-0.03623	-0.0553	-0.04162	0.03152	0.10198	0.08443	0.06292	0.03595	0.02066	0.02553	0.01661	0.05804	0.0439	-0.0118	0.18669	0.07676	0.03721	0.09155	0.07996	0.17057
3.73	-0.11449	-0.1804	-0.22526	-0.13034	-0.000547217	0.04087	-0.23065	-0.14361	-0.14486	-0.12254	-0.05504	-0.00764	0.03121	0.02461	-0.03744	-0.21009	-0.16364	-0.16685	-0.11681	-0.1392	-0.11457	-0.05253	-0.05448	0.06573	0.05651	-0.01305	-0.07283	-0.05338	-0.06761	-0.05079	-0.07758	-0.10236	-0.04029	-0.00235	0.0806	0.00164	0.04313	0.04074	0.01207	-0.01679	0.02393	-0.03678	0.03074	-0.03788	-0.06715	-0.01224	0.01146	0.00608	0.12092
3.74	-0.03683	-0.06332	-0.08114	0.04121	0.07663	0.03024	0.00955	-0.03939	-0.04693	-0.04375	0.03173	0.05173	-0.0033	0.02715	0.00775	-0.09753	-0.10982	-0.08174	-0.03668	-0.08002	-0.05059	-0.01301	-0.000744031	0.00386	-0.02237	0.11167	0.000983937	0.02817	-0.03818	-0.03826	-0.06203	-0.03631	0.00942	0.07434	0.01689	0.03812	0.01836	0.04651	0.05973	0.04736	0.09814	0.05189	0.02783	-0.00292	0.08177	0.12105	0.08327	0.085	0.13899
3.75	0.03243	0.13775	0.11742	0.24843	0.15247	0.0053	0.2174	0.08515	0.01233	-0.0257	-0.00698	-0.04057	-0.04682	0.13221	0.22946	-0.04801	-0.03056	-0.07358	-0.08723	-0.12199	-0.08319	-0.05921	-0.03471	0.01255	-0.13294	-0.02742	-0.1212	-0.13172	-0.16516	-0.14947	-0.13892	-0.10873	-0.000767751	-0.0176	0.00294	-0.07194	-0.13068	-0.13415	-0.11347	-0.10245	-0.06463	-0.01083	-0.05503	-0.00703	0.09082	0.07606	-0.01423	-0.07087	-0.08541
3.76	0.1254	0.289	0.08077	0.31619	0.25078	0.18363	0.11989	0.16154	0.12556	0.12675	0.15244	0.27311	0.19299	0.26737	0.26134	0.02868	0.08271	0.05995	0.0512	0.00465	0.02644	-0.0226	0.00881	0.06004	0.15027	-0.0664	-0.0717	-0.11248	-0.08349	-0.03609	0.01941	0.00757	-0.01209	-0.03152	0.02194	-0.01677	-0.05116	-0.10182	-0.12106	-0.09919	-0.07155	0.03468	0.07047	0.0862	0.06816	0.07522	0.01751	-0.08178	-0.11956
3.77	0.07701	0.29248	0.08336	0.44146	0.32054	0.07889	0.05498	0.14397	0.10209	0.09956	0.12254	0.1282	0.05729	0.27083	0.13332	0.00619	0.000671672	-0.03138	0.00102	-0.04794	-0.00248	-0.05218	-0.000980531	0.03902	-0.11226	-0.17272	-0.20255	-0.16355	-0.16082	-0.10668	-0.13202	-0.03667	-0.00647	-0.02201	-0.08832	-0.11874	-0.21017	-0.26976	-0.26395	-0.25925	-0.22022	-0.17959	-0.08883	0.0217	-0.07255	-0.14877	-0.15546	-0.24998	-0.3118
3.78	0.10104	0.40562	0.22292	0.55734	0.52132	0.14008	0.35927	-0.01338	0.0558	0.07553	0.09566	0.07285	0.12636	0.28634	0.32923	0.07896	0.00257	-0.05205	-0.04726	-0.03417	-0.04634	-0.11043	0.0388	0.07519	0.01196	-0.12685	-0.13818	-0.13205	-0.16897	-0.1092	-0.13617	-0.0187	0.05527	0.09001	0.08046	0.01409	-0.17179	-0.22052	-0.22158	-0.24034	-0.148	-0.11326	-0.00433	0.10304	0.05468	-0.05824	-0.11284	-0.22438	-0.26042
3.79	0.08709	0.53009	0.30418	0.46758	0.46693	0.25166	0.33616	0.06418	0.02714	0.02145	0.03936	0.09629	0.20575	0.27411	0.34517	0.14424	0.06881	0.02009	-0.06701	-0.07554	-0.07782	-0.03706	0.00119	0.13232	0.07715	0.05738	-0.30198	-0.28198	-0.26185	-0.21703	-0.14256	0.01305	0.09523	0.14749	0.07607	-0.09667	-0.27048	-0.35165	-0.37016	-0.44629	-0.46102	-0.1023	-0.07393	-0.01205	-0.11958	-0.19724	-0.30224	-0.38175	-0.37878
3.8	0.16303	0.42502	0.19939	0.5608	0.35599	0.24108	0.14411	0.22664	0.17272	0.15625	0.21466	0.32036	0.25959	0.30992	0.2333	0.08533	0.08944	0.12197	0.06632	0.07603	0.19356	0.23487	0.06672	0.15366	0.07739	-0.07628	0.0283	0.00971	-0.07982	-0.0763	-0.03138	0.07087	0.08704	0.14514	0.06534	-0.11566	-0.17987	-0.23658	-0.21386	-0.15983	-0.12174	-0.05417	0.01585	-0.03662	-0.10925	-0.1656	-0.16402	-0.16408	-0.22614
3.81	0.03078	0.14154	-0.01505	0.28517	0.26466	0.06647	-0.03149	0.0494	0.04417	0.00764	-0.04058	0.01742	0.10388	0.15544	0.08645	-0.19813	-0.04943	-0.08971	-0.05102	-0.04552	-0.006	-0.06652	0.17312	0.11069	-0.07892	-0.01723	0.03166	-0.02458	-0.08227	-0.09052	-0.08346	-0.19807	-0.28963	-0.22833	-0.25468	-0.15875	-0.16601	-0.12857	-0.09591	-0.0114	0.04718	-0.10959	0.01246	-0.162	-0.11819	-0.12444	-0.03312	-0.01572	-0.01835
3.82	0.07303	0.1629	-0.05966	0.1804	0.20293	0.00692	-0.0348	0.05213	0.07077	-0.01599	-0.05936	-0.06399	-0.000305128	-0.01261	0.06214	-0.12736	-0.07199	0.02982	0.02691	0.02471	0.00276	-0.02047	0.02515	0.02593	0.12846	0.09724	0.11839	0.12424	0.11802	0.09959	0.04963	-0.04671	-0.09405	-0.29076	-0.10561	-0.04143	0.1155	0.18454	0.20465	0.22376	0.18695	0.15498	0.17244	-0.04963	0.03571	0.08894	0.19839	0.30405	0.29731
3.83	-0.03988	0.17545	-0.0627	0.08499	0.06296	-0.04073	-0.05454	-0.04795	-0.07631	-0.1222	-0.14754	-0.21466	-0.09664	-0.07483	-0.12448	-0.12435	-0.10481	-0.04438	-0.07962	-0.09025	-0.13066	-0.08319	-0.07028	0.01681	0.02708	0.20507	-0.13392	-0.01813	0.05538	0.00256	-0.04533	-0.05268	-0.11159	-0.27074	-0.1331	0.0429	0.0995	0.19244	0.16582	0.12356	0.06413	0.14941	0.02865	-0.09686	-0.0754	-0.01256	0.10799	0.22368	0.24266
3.84	0.047	0.22977	0.1222	0.27095	0.11122	0.00379	0.17131	-0.06291	-0.02083	-0.03002	-0.08579	-0.06995	-0.00602	0.05539	0.11826	-0.08589	0.06016	-0.00793	-0.00867	-0.03612	-0.0955	-0.11655	0.06504	0.1243	0.13245	0.12377	-0.10034	-0.03508	0.06905	0.042	0.07155	0.09997	-0.13118	-0.18134	-0.0097	0.09838	0.15611	0.20682	0.15398	0.11448	0.137	0.0914	0.05673	-0.02614	-0.01902	0.10169	0.16469	0.19847	0.22294
3.85	0.0226	0.13649	-0.05363	0.36141	0.11048	-0.11531	-0.00915	-0.03373	-0.00644	-0.02971	-0.1069	-0.07	-0.08456	-0.03776	0.06328	-0.14791	-0.03061	-0.03159	-0.02783	-0.04318	-0.07654	-0.10329	-0.17247	-0.19105	-0.12517	-0.24398	-0.03863	-0.0415	0.00422	0.01764	0.08834	0.02894	-0.15514	-0.11983	-0.03606	0.02353	0.11593	0.08992	0.03203	0.02136	0.07406	-0.08444	-0.09715	-0.06349	-0.14055	-0.02951	0.01153	0.03277	0.05109
3.86	0.08698	0.26764	0.13026	0.20279	0.17115	0.02175	0.07726	0.11647	0.05529	0.04733	0.00652	-0.00978	0.01876	0.0648	0.12181	0.08688	0.07851	0.10302	0.03557	0.00654	0.04526	0.07771	-0.000968571	0.00764	-0.02172	0.0351	0.06781	0.03114	0.04419	0.03144	0.09916	0.02889	-0.01453	0.12441	-0.03152	0.03859	0.05781	0.03417	0.0338	0.01039	-0.00262	0.05361	0.09633	0.02213	0.02892	0.01666	-0.03609	0.00608	-0.015
3.87	0.07377	0.16206	0.07359	0.10319	0.11469	-0.02929	0.0342	0.14341	0.08885	0.07369	0.05474	0.05198	0.07536	0.11688	0.08391	-0.05544	-0.00477	0.07541	0.02848	0.00147	0.05436	0.06151	0.04256	0.01413	-0.03132	0.0481	-0.03048	-0.01429	-0.00914	-0.0115	0.02188	-0.07464	-0.05855	-0.06816	-0.13999	-0.17136	-0.06282	-0.04348	-0.02785	-0.07027	-0.09497	0.04729	0.04262	-0.12274	0.00898	0.04845	-0.05864	-0.0729	-0.11189
3.88	0.14535	0.25618	0.0832	0.34342	0.19253	0.05911	0.12422	0.13899	0.1635	0.14605	0.16736	0.18299	0.14302	0.16889	0.14322	0.01525	0.06687	0.09769	0.07313	0.10098	0.13566	0.15015	0.07602	-0.00248	0.0092	0.06538	0.01803	0.06522	0.07978	0.01737	-0.00461	-0.03611	-0.02638	-0.12734	-0.0789	-0.07288	-0.10442	-0.0361	0.03725	0.01838	-0.00741	0.02676	0.02551	-0.03013	0.05795	0.03968	-0.01397	-0.03803	-0.07936
3.89	0.10178	0.25387	0.10581	0.27626	0.2015	-0.01807	0.14641	0.06897	0.10325	0.06438	0.05035	0.00659	0.01647	0.13055	0.18268	0.04625	0.08027	0.0317	0.0136	0.02232	0.05046	0.02651	0.025	-0.05169	-0.14602	-0.07709	0.00647	0.02853	-0.00395	-0.04827	-0.08022	-0.01843	-0.16984	-0.08551	-0.06761	-0.16793	-0.16313	-0.13481	-0.05676	-0.01666	-0.00403	-0.02002	-0.17576	-0.10588	-0.08887	-0.09532	-0.10077	-0.10894	-0.19048
3.9	0.19044	0.32509	0.1686	0.13418	0.18498	0.12002	0.19499	0.16728	0.19319	0.17375	0.21011	0.23552	0.19061	0.18322	0.1818	0.08464	0.13768	0.17089	0.16215	0.17306	0.19065	0.21265	0.04679	-0.04773	0.02792	0.13755	0.16198	0.21074	0.15044	0.08923	0.10973	0.03655	-0.00868	-0.00128	-0.02569	-0.06293	0.00159	0.00744	0.05406	0.10876	0.08077	-0.01157	-0.09592	-0.136	-0.18657	-0.14061	-0.117	-0.03418	-0.05822
3.91	0.08824	0.23427	0.11931	0.22698	0.18359	-0.07122	0.10259	0.04536	0.04838	0.02239	0.03872	0.01781	0.0168	0.05029	0.0977	0.09728	0.07921	0.05832	0.04968	0.08338	0.07009	0.09247	-0.09163	-0.09501	-0.10562	-0.0655	0.15272	0.15731	0.12494	0.02213	0.02254	0.03792	-0.0123	-0.10528	-0.12801	-0.03038	0.03073	-0.00277	0.06786	0.10456	-0.06764	-0.08092	-0.18176	-0.26487	-0.19504	-0.29042	-0.25918	-0.09112	-0.04144
3.92	0.10188	0.15459	0.13745	0.0029	0.01849	-0.07407	0.15835	0.14307	0.09962	0.00287	-0.05244	-0.06692	-0.06879	-0.03116	0.06735	0.22793	0.12506	0.13808	0.11985	0.08021	0.01002	0.04332	-0.08134	-0.07571	-0.07098	-0.09042	0.11228	0.16205	0.16682	0.15996	0.11614	0.17916	0.14818	0.13472	0.1627	0.09196	0.18817	0.19873	0.22658	0.21089	0.08177	-0.00635	-0.133	-0.07427	-0.13162	-0.08714	-0.06879	0.06939	0.10241
3.93	-0.10179	-0.10422	-0.11361	-0.36938	-0.30456	-0.2013	-0.12407	-0.10687	-0.13242	-0.15368	-0.1684	-0.17982	-0.26953	-0.18662	-0.17174	-0.08992	-0.0223	-0.07117	-0.07838	-0.0474	-0.03892	-0.03788	-0.14173	-0.26158	-0.16732	-0.135	0.05657	0.07298	0.04505	0.03704	0.0205	-0.04679	-0.04697	-0.09267	-0.00203	0.07124	0.1603	0.15982	0.15836	0.16492	0.16266	0.06081	-0.14618	-0.1254	-0.02118	0.07057	0.11745	0.1338	0.11475
3.94	-0.18398	-0.21647	-0.12127	-0.21139	-0.24689	-0.13996	-0.07217	-0.28308	-0.2203	-0.23852	-0.2203	-0.0779	-0.11775	-0.26621	-0.22381	-0.12688	-0.09265	-0.13021	-0.11206	-0.09602	-0.09413	-0.07592	-0.03276	-0.06817	0.04927	0.06215	-0.01555	-0.01749	-0.009	0.02406	0.05099	-0.0516	-0.05323	-0.01786	0.01579	0.15376	0.18424	0.14277	0.03149	0.07062	0.08904	0.17506	0.11986	0.07057	0.22285	0.22368	0.20807	0.15506	0.12996
3.95	-0.19979	-0.35871	-0.26411	-0.3805	-0.29851	-0.16454	-0.25211	-0.30825	-0.24038	-0.19346	-0.2124	-0.22066	-0.12537	-0.35333	-0.29479	-0.19903	-0.22355	-0.19281	-0.08599	-0.05149	-0.07052	-0.118	-0.03799	-0.05864	-0.12085	0.06091	0.05224	-0.0172	-0.01414	-0.00298	-0.04129	-0.05727	-0.0076	-0.00623	0.05655	0.09307	0.05966	0.05344	-0.01184	0.0364	0.06532	0.07414	-0.04888	-0.03265	0.11921	0.18717	0.1953	0.11075	0.0976
3.96	-0.0309	-0.402	-0.22902	-0.24206	-0.20325	-0.17421	-0.18989	-0.09547	-0.01017	0.07537	0.06643	-0.03517	-0.17921	-0.12854	-0.2469	-0.03294	-0.15839	0.01817	0.14554	0.18789	0.18204	0.10062	-0.13037	-0.21127	-0.18078	-0.08089	0.1088	0.18314	0.19749	0.20238	0.11968	0.05475	0.0609	0.03637	0.10131	0.17596	0.1802	0.19278	0.14569	0.17313	0.21643	0.03247	-0.15214	-0.05831	0.0695	0.16252	0.23323	0.19931	0.18374
3.97	-0.05579	-0.53825	-0.27081	-0.32682	-0.32385	-0.20939	-0.256	-0.02945	0.03507	0.0685	0.0612	-0.05858	-0.19534	-0.10074	-0.27666	-0.12322	-0.07183	0.0473	0.11345	0.13065	0.11532	0.08005	-0.15059	-0.14204	-0.07903	-0.03852	-0.01686	0.07394	0.15033	0.17496	0.09879	-0.02779	-0.12899	-0.13743	-0.09664	0.06832	0.10689	0.09024	0.09369	0.06035	-0.03388	0.03417	-0.08977	-0.05236	-0.01754	0.02476	0.00799	0.04329	0.08572
3.98	-0.01091	-0.39066	-0.16658	-0.39532	-0.29786	0.011	-0.14442	-0.12231	0.03454	0.06048	0.06244	-0.00355	-0.00731	-0.12761	-0.20075	-0.05748	0.01952	0.07282	0.15555	0.21018	0.14869	0.13203	0.1725	0.03512	0.17966	0.35311	0.15238	0.19854	0.25166	0.23203	0.18148	0.01984	-0.01987	-0.0351	-0.02843	0.07849	0.15731	0.18559	0.24256	0.21749	0.10469	0.15074	0.15521	0.1266	0.01027	0.00728	0.04654	0.12248	0.13967
3.99	-0.06402	-0.41747	-0.18398	-0.48519	-0.36398	-0.0462	-0.15441	-0.04614	-0.01074	0.04313	0.04344	0.06141	0.04449	-0.12675	-0.24789	-0.06894	-0.01831	-0.03144	0.05493	0.11343	0.09847	0.04535	0.12019	-0.09361	-0.02496	-0.02416	0.21095	0.16708	0.12013	0.02226	0.00749	-0.03178	0.01815	-0.10913	-0.06704	-0.04404	0.00759	0.03792	0.13955	0.15689	0.16665	-0.00864	-0.03485	-0.00153	0.00819	-0.03272	0.02092	0.03871	0.05619
4	0.03191	-0.22867	-0.03923	-0.35469	-0.30027	-0.06366	-0.03518	0.08809	0.10259	0.10765	0.13142	0.11537	-0.09008	-0.08057	-0.0242	0.07437	0.10087	0.08971	0.08353	0.09865	0.1332	0.10962	0.13958	-0.000604688	-0.05348	-0.0092	0.13571	0.1192	0.05366	-0.03966	-0.04884	0.07018	0.01788	-0.03573	-0.07917	-0.03139	-0.05346	-0.04658	0.04311	0.10959	0.13878	0.05384	0.02038	0.11437	0.13849	0.13558	0.09971	0.04798	0.02827
4.01	-0.05307	-0.28663	-0.07185	-0.21735	-0.15693	-0.04799	-0.08802	-0.05765	0.03822	0.06116	0.0833	-0.00223	-0.02721	-0.00429	-0.04982	-0.03653	-0.07287	-0.05932	-0.02095	-0.04388	-0.013	0.02252	0.05495	-0.0261	-0.05809	0.10444	-0.13574	-0.10513	-0.12451	-0.15043	-0.12344	-0.10597	-0.04863	0.06134	-0.0285	-0.05075	-0.08181	-0.1461	-0.1294	-0.07797	-0.12134	0.03208	0.00293	0.16045	0.05247	0.05204	-0.03413	-0.0629	-0.08989
4.02	-0.03882	-0.24674	-0.04718	-0.09847	0.01885	0.1621	-0.03573	0.04382	0.03238	0.0285	0.0443	0.08299	0.13276	0.01279	-0.01433	0.03629	-0.07375	-0.04788	-0.02698	-0.02182	0.00228	-0.02369	0.14192	0.13403	0.20515	0.1193	-0.09065	-0.0919	-0.11034	-0.05311	-0.05294	-0.00774	0.02624	0.18515	0.08445	-0.04955	-0.01818	-0.05353	-0.07145	-0.10539	-0.11899	0.04906	0.2032	0.17157	0.11375	0.06805	-0.0409	-0.07726	-0.06042
4.03	-0.10885	-0.14088	-0.02874	-0.17285	-0.12357	-0.05415	-0.02709	-0.17601	-0.10918	-0.05112	-0.04736	-0.08354	-0.01655	-0.08227	-0.07923	0.0121	-0.08675	-0.11105	-0.11157	-0.0795	-0.05199	-0.13643	-0.15348	-0.13199	-0.18308	-0.30551	-0.08006	-0.08149	-0.12324	-0.01928	-0.000152555	0.01779	0.01694	0.14606	0.05881	0.06489	0.05578	0.01519	-0.06553	-0.12359	-0.11396	-0.24621	-0.13119	-0.04691	-0.05065	-0.07115	-0.11233	-0.13007	-0.08232
4.04	-0.01013	-0.00672	0.07808	-0.15584	-0.03054	-0.11465	0.08464	-0.01305	0.00823	0.05765	0.0991	0.12642	-0.01769	0.01721	-0.02228	0.13471	0.0831	0.04406	0.02304	0.00324	0.02271	0.05046	-0.000705358	-0.1024	-0.09165	-0.12117	-0.10782	-0.08335	-0.04243	0.08762	0.15764	0.14448	0.19295	0.21585	0.14996	0.19089	0.17288	0.13442	-0.0154	-0.07911	-0.05862	-0.08027	-0.05051	-0.05074	-0.05476	-0.08016	-0.098	-0.07836	0.00419
4.05	0.01068	-0.000164311	0.02546	-0.09341	-0.1127	-0.1556	0.01699	0.0602	0.01597	-0.01404	-0.08021	-0.19099	-0.12944	-0.07714	0.09714	0.02366	0.00509	0.04164	-0.01832	-0.08198	-0.13801	-0.12151	0.00585	-0.09671	-0.20293	-0.09178	-0.12116	-0.13468	-0.07179	0.03578	0.05885	0.02142	-0.0396	-0.11027	-0.06275	0.03112	0.07027	0.06214	-0.06269	-0.05801	-0.08199	-0.19299	-0.11454	-0.0483	-0.17844	-0.17371	-0.10668	-0.04253	-0.02321
4.06	0.10469	0.13157	0.17585	0.0294	0.06256	0.10371	0.17596	0.17008	0.08283	0.04535	-0.00942	-0.08939	0.05426	-0.02395	0.17374	0.09667	0.10369	0.11334	0.06343	0.02797	-0.01578	-0.03375	-0.00408	0.02969	-0.01876	0.02946	0.1411	0.08636	0.08607	0.07056	0.07394	0.0951	0.0451	-0.07327	0.01254	0.04892	0.0749	0.09291	0.09075	0.12009	0.11568	0.02268	0.01571	0.17363	0.01297	0.04421	0.09185	0.11784	0.06496
4.07	0.0076	0.05894	0.04448	0.01498	-0.03451	-0.00896	-0.02125	0.0868	-0.01761	0.02743	0.03634	0.06206	-0.04186	-0.07684	-0.03072	-0.05252	-0.01373	0.02308	-0.01426	-0.0199	0.01534	0.04514	-0.12053	-0.059	-0.0113	-0.1692	0.09432	0.04601	0.02136	-0.06161	-0.0374	-0.04809	-0.01095	0.01405	-0.05852	-0.1005	-0.05935	-0.03867	-0.00267	0.01863	0.06222	-0.07585	-0.00273	0.04828	-0.12698	-0.06118	-0.02556	-0.03667	-0.06712
4.08	0.06401	0.20392	0.14866	0.0975	0.02788	0.07866	0.07055	0.03389	0.01653	0.06722	0.10938	0.14634	0.02737	0.11304	0.08695	0.00306	0.08859	0.00459	-0.01104	0.03779	0.03381	0.04962	0.06478	0.00601	0.05214	0.09799	0.03134	0.02958	0.05841	-0.000701093	-0.02854	-0.02742	0.08377	0.11262	0.0247	0.05145	-0.06955	-0.0308	-0.00312	-0.01383	0.01856	-0.01328	-0.000777437	0.00782	-0.02627	0.00819	0.0168	-0.0383	-0.03898
4.09	0.08372	0.28505	0.19112	0.12732	0.1713	0.09076	0.17491	0.02855	0.03501	0.03411	0.02337	-0.0029	0.1111	0.19801	0.22274	-0.03665	0.07678	-0.01001	-0.00131	-0.00942	-0.05406	-0.05417	0.05463	0.06221	-0.02432	0.08218	-0.09756	-0.083	-0.02802	-0.04132	-0.10107	-0.09265	-0.06109	-0.18639	-0.15604	-0.14526	-0.18053	-0.12529	-0.07642	-0.11248	-0.13923	-0.04284	-0.11833	-0.07336	-0.09738	-0.05752	-0.06611	-0.10634	-0.13024
4.1	0.0821	0.26667	0.12493	0.21451	0.16439	0.08851	0.13423	0.12866	0.08157	0.05442	0.03493	0.04707	0.14327	0.05109	0.14593	0.08469	0.05045	0.0897	0.04292	-0.01979	-0.01683	0.07897	0.10679	0.1965	0.13244	0.08162	0.01502	-0.05283	-0.08546	-0.01755	-0.01015	0.03302	0.11833	-0.04005	0.01808	-0.06114	-0.06308	-0.08134	-0.06421	-0.0569	-0.00944	0.00838	0.0174	0.03647	-0.00267	0.10669	0.06302	-0.00507	-0.05362
4.11	0.04368	0.25319	0.16153	0.42704	0.31972	0.18224	0.14923	0.14664	0.03568	0.02853	0.07107	0.12336	0.12566	0.14633	0.13782	-0.01042	0.05377	0.04617	-0.02463	-0.0767	-0.01354	0.06547	0.03646	0.07566	0.08047	-0.04767	0.01299	-0.13605	-0.14646	-0.05937	-0.07054	-0.01197	-0.01446	-0.1956	-0.13892	-0.03301	-0.10156	-0.13312	-0.1411	-0.1833	-0.08426	-0.04375	-0.11259	-0.14995	-0.12225	-0.06739	-0.06336	-0.08992	-0.1341
4.12	0.15785	0.44966	0.29784	0.49656	0.30995	0.28972	0.19522	0.25033	0.154	0.10943	0.1362	0.14809	0.2391	0.1909	0.26927	0.22116	0.27583	0.17174	0.07907	0.02276	0.01957	0.01837	0.15763	0.16993	0.12761	0.08871	-0.17352	-0.15249	-0.06645	0.02592	0.04708	0.08145	0.20579	0.03872	0.11616	0.01189	-0.0458	-0.04876	-0.07964	-0.1664	-0.19403	-0.01818	0.05862	0.07806	-0.04242	-0.06507	-0.1066	-0.12019	-0.10865
4.13	-0.0054	0.28379	0.1555	0.29859	0.16198	0.04247	0.07423	0.06154	-0.06572	-0.0746	-0.01803	0.0261	0.05726	0.15859	0.14516	0.07964	0.10186	-0.07899	-0.13921	-0.10147	-0.06832	-0.10779	-0.05906	-0.000784734	-0.09687	-0.15912	-0.14425	-0.15476	-0.16825	-0.12894	-0.06698	0.02199	0.03904	0.08862	-0.02152	-0.00675	-0.07816	-0.10294	-0.13914	-0.13595	-0.14591	-0.16659	-0.08311	-0.12212	-0.0515	-0.06847	-0.0903	-0.12432	-0.10581
4.14	-0.00932	0.26874	0.08487	0.368	0.36525	0.08372	0.04584	-0.04505	-0.06755	-0.1021	-0.07722	0.02142	0.16469	0.19071	0.15443	0.07507	0.01833	-0.02545	-0.07449	-0.13419	-0.09858	-0.1221	-0.01118	0.06991	0.00887	-0.04	-0.04463	-0.08063	-0.08906	-0.07025	0.000915977	0.10287	0.06829	0.05975	0.05509	0.04385	0.01542	-0.00759	-0.04519	-0.05342	-0.04133	-0.05832	-0.00242	-0.13693	-0.00661	-0.02544	-0.00106	0.0168	0.02874
4.15	-0.07255	0.07291	-0.09052	0.11254	0.11295	-0.031	-0.04598	-0.09343	-0.03904	-0.14082	-0.15577	-0.14399	-0.03208	-0.02937	-0.06884	-0.02911	-0.05917	-0.0201	-0.06976	-0.14612	-0.17958	-0.07783	-0.08392	-0.09439	-0.05598	-0.00706	-0.16081	-0.11164	-0.09943	-0.07445	-0.02408	-0.03883	-0.08592	-0.05584	-0.04026	0.04836	-0.03219	-0.0197	-0.03317	-0.07593	-0.0642	-0.05742	-0.06436	-0.15549	-0.07997	-0.07689	-0.02829	0.00911	0.01497
4.16	-0.04377	0.08633	0.02503	-0.08882	-0.05107	-0.0916	0.08531	0.0297	-0.01737	-0.10721	-0.08837	-0.07613	-0.13547	-0.09034	-0.08773	0.0347	0.06687	-0.00655	-0.08526	-0.09153	-0.06749	-0.032	-0.22571	-0.03044	0.07602	-0.04987	0.03024	0.02322	-0.02588	0.00642	0.000265525	0.0208	-0.01886	0.06034	0.11603	0.0398	-0.01719	0.03915	0.03054	0.0569	0.05735	0.07655	0.09763	0.05623	0.08729	0.07148	0.12482	0.13002	0.10263
4.17	-0.00831	0.1336	0.03134	0.26485	0.12457	0.02988	0.00738	-0.00626	-0.06585	-0.01399	0.05156	0.13497	0.02151	0.10276	0.09728	-0.071	-0.05684	-0.10993	-0.13794	-0.07679	-0.02383	-0.02443	-0.07999	-0.04061	-0.03838	-0.21218	-0.06106	-0.06358	-0.06297	-0.09883	-0.13042	-0.12549	-0.01782	-0.00797	0.02939	-0.10919	-0.17059	-0.13643	-0.05631	-0.04331	-0.00119	-0.06338	-0.04273	0.10477	0.03895	0.00492	-0.02849	-0.05228	-0.0604
4.18	0.04025	0.04413	-0.00746	0.17699	0.18862	0.24536	-0.01551	-0.00155	0.02391	0.08039	0.21198	0.2509	0.25245	0.17414	0.04172	-0.00225	-0.06647	-0.04807	0.00118	0.08979	0.15844	0.17956	0.21391	0.22083	0.16775	0.18142	0.05993	0.07423	0.05094	-0.02497	-0.12494	-0.06768	-0.0155	0.0689	-0.01548	-0.04698	-0.13315	-0.12432	0.00413	0.02116	0.00994	0.15749	0.20188	0.15039	0.17594	0.06461	-0.01251	-0.01887	-0.04819
4.19	-0.09566	-0.14626	-0.14067	0.13944	0.14043	0.13079	-0.12828	-0.19673	-0.13237	-0.03658	0.04454	0.12741	0.08617	0.10405	-0.09277	-0.11069	-0.14779	-0.17523	-0.12314	-0.0115	0.03938	0.07447	0.11765	0.10612	0.10657	0.16453	0.0869	0.04514	-0.01999	-0.13743	-0.13879	-0.06012	-0.10603	0.01449	-0.04209	-0.11022	-0.14715	-0.17856	-0.05189	-0.01192	0.01291	0.04367	0.10391	0.06268	0.08792	-0.02797	-0.02689	-0.03754	-0.07014
4.2	-0.02744	-0.19671	-0.1954	0.06926	0.07002	0.08428	-0.17694	-0.07728	-0.05805	0.03045	0.04358	0.04664	0.02133	0.05104	-0.06019	-0.10458	-0.09666	-0.07416	0.00321	0.08579	0.07814	0.08791	-0.02325	0.11755	0.25424	0.15447	0.14973	0.10741	0.06072	-0.0189	-0.04782	-0.02224	-0.05936	0.02107	-0.06091	-0.06174	-0.04389	-0.07014	0.000886618	0.04747	0.11505	0.1165	0.15378	0.0851	0.10964	0.04964	0.07654	-0.02004	-0.05286
4.21	-0.00207	-0.21233	-0.12853	-0.10917	-0.03656	0.0076	-0.17658	-0.02132	0.01296	0.03519	-0.06578	-0.14727	-0.11142	-0.09276	-0.07186	-0.0475	-0.10899	-0.01817	0.07274	0.08016	-0.03743	-0.06473	0.1032	0.25792	0.18305	0.12236	-0.11628	-0.04487	0.05544	0.04192	-0.03009	-0.10346	-0.0863	-0.04024	-0.08402	-0.07758	-0.06411	-0.03264	-0.03561	-0.04635	-0.07562	0.09252	0.11938	0.05852	0.0523	-0.04081	-0.08395	-0.13544	-0.08374
4.22	0.05837	0.00362	0.02209	-0.125	-0.0985	0.04135	0.04857	0.02525	0.02669	0.02557	-0.004	0.03783	-0.04268	-0.11972	0.05092	0.09768	0.0936	0.0861	0.10705	0.10741	0.08245	0.08342	0.0608	0.05567	-0.00444	0.08961	0.13564	0.12009	0.14346	0.12592	0.08986	0.12578	0.04735	-0.01575	0.06919	0.05681	0.11911	0.14469	0.12808	0.12313	0.0882	0.07524	0.02399	0.09574	0.0398	0.058	0.04037	0.05931	0.1239
4.23	-0.08273	-0.19288	-0.05696	-0.2864	-0.20853	-0.07608	-0.04609	0.01363	-0.03918	-0.09956	-0.16879	-0.15262	-0.12355	-0.26949	-0.15042	0.01003	0.00169	0.01669	0.0028	-0.0781	-0.139	-0.11265	-0.12047	-0.04878	-0.03889	-0.00191	0.01305	-0.03571	-0.04758	0.03161	0.07978	0.08321	0.06695	0.000438841	0.01135	0.08923	0.13159	0.09294	0.04297	-0.00363	0.00994	0.03843	-0.01291	0.01989	-0.01639	0.05015	0.07623	0.07327	0.11621
4.24	-0.01252	-0.11678	9.91453e-05	-0.2865	-0.23339	-0.06573	-0.02896	-0.000666323	0.03393	-0.03455	-0.12649	-0.15259	-0.08155	-0.16303	-0.06302	0.03265	0.03291	0.08017	0.08633	-0.00581	-0.10507	-0.14835	0.04444	-0.02157	0.0581	0.06627	-0.09239	-0.0452	0.00577	0.09384	0.17349	0.06763	0.13398	0.07174	0.09943	0.12278	0.18232	0.12359	0.09424	0.05594	0.06015	0.07995	0.06366	0.03619	0.12583	0.12554	0.12732	0.12387	0.17981
4.25	-0.00905	-0.10785	-0.05384	-0.31503	-0.22259	-0.13467	-0.05669	-0.05791	-0.01489	-0.00833	-0.02323	-0.13522	-0.08023	-0.06902	0.00487	-0.00231	-0.02639	-0.03051	-0.00281	0.00969	-4.23682e-05	-0.03723	-0.04776	-0.10321	-0.17997	-0.00894	0.02313	0.05359	0.04052	-0.05599	-0.04791	0.03087	0.0178	-0.01781	0.07443	-0.04913	0.01255	-0.00273	0.07028	0.06756	0.0681	0.03117	-0.09398	-0.08307	-0.08348	0.01017	0.01428	0.05537	0.10735
4.26	0.03674	-0.17408	-0.0114	-0.20408	-0.16624	0.00772	-0.02987	0.02414	0.03782	0.05036	0.06144	0.08782	-0.04393	-0.06654	0.05871	0.01206	-0.02916	0.00331	0.04048	0.08183	0.0955	0.11116	0.07388	0.00565	-0.00702	0.07381	0.0831	0.1359	0.11311	-0.01915	-0.01247	0.0304	-0.01584	0.01199	-0.0249	0.01704	0.00394	0.03818	0.11495	0.11425	0.12639	0.05381	-0.00425	0.00541	0.00455	0.06229	0.08047	0.10344	0.09503
4.27	-0.00465	-0.25049	-0.14784	-0.24731	-0.32577	-0.08795	-0.11886	0.06881	0.03491	0.00866	-0.03415	-0.0421	-0.20036	-0.15466	-0.13433	-0.02228	-0.02087	0.03986	0.08922	0.08679	0.03066	0.01734	-0.00719	-0.09632	-0.1155	-0.0742	-0.13764	0.00451	0.08938	0.04989	0.09991	0.0535	0.00453	0.02913	-0.04704	0.10192	0.12145	0.09333	0.06616	-0.02468	-0.08067	-0.13808	-0.0421	-0.08871	-0.08558	-0.1171	-0.08934	0.00785	0.04298
4.28	0.01318	-0.27281	-0.10278	-0.21348	-0.23957	-0.23579	-0.12322	0.03468	0.05249	0.0487	-0.0164	-0.12036	-0.18221	-0.16641	-0.18737	0.06337	0.03104	0.14365	0.16319	0.14274	0.09719	-0.01597	-0.14003	-0.12815	-0.17978	-0.15467	-0.00933	0.12651	0.21899	0.19598	0.21853	0.19835	0.18684	0.20218	0.25265	0.1448	0.24377	0.19958	0.14347	0.07646	0.00988	-0.144	-0.18928	-0.08521	-0.00584	-0.02259	0.00513	0.0762	0.08321
4.29	0.03098	-0.08599	-0.00272	-0.18072	-0.17823	-0.22665	-0.02674	-0.04804	0.05424	0.03631	-0.07309	-0.25503	-0.23302	-0.21672	-0.01026	0.00638	0.03995	0.02208	0.06502	0.05927	-0.03607	-0.1776	-0.11907	-0.14883	-0.21046	-0.14312	-0.16641	-0.02629	0.07408	0.06153	0.03105	0.0939	0.06137	0.16997	0.05961	0.08023	0.03225	0.04322	-0.01862	-0.05684	-0.10543	-0.16827	-0.12044	-0.11306	-0.0691	-0.12566	-0.14177	-0.0677	-0.06126
4.3	0.10954	-0.1342	-0.07262	-0.3198	-0.28708	-0.15212	0.02125	0.12899	0.1817	0.16336	0.12682	0.07463	-0.14321	-0.0917	-0.00784	0.01749	0.07954	0.16415	0.18993	0.20453	0.15992	0.17607	-0.07704	-0.15272	-0.01188	0.0116	0.10788	0.15248	0.1441	0.14421	0.13128	0.01972	0.01106	-0.04176	-0.00739	-0.00684	0.05543	0.06861	0.04597	0.0946	0.10046	0.06058	0.01985	0.05363	0.03791	0.07731	0.03621	0.06624	-0.00742
4.31	0.04064	-0.14235	-0.14149	-0.05305	-0.12685	-0.13524	-0.00293	-0.03956	0.02166	0.06882	0.0723	-0.00595	0.03427	0.01204	0.05666	-0.08622	-0.02678	-0.01481	0.06119	0.12737	0.14314	0.12661	-0.0396	-0.15812	-0.15906	-0.03946	0.14018	0.15112	0.09202	0.03912	0.01585	-0.16474	-0.1218	-0.23815	-0.12861	-0.09485	-0.00341	0.01378	0.01951	0.12783	0.11934	-0.01277	-0.10632	-0.08809	-0.1293	0.00509	0.07647	0.03946	-0.04659
4.32	0.12037	0.0083	-0.03166	0.17006	0.09739	0.01654	0.02296	0.05768	0.10529	0.17255	0.23167	0.19403	0.20714	0.1164	0.08028	-0.07045	0.01524	0.08153	0.13667	0.21054	0.21817	0.2279	0.05658	-0.08862	-0.0534	0.03692	0.17038	0.19736	0.18406	0.11452	0.08726	-0.02725	-0.18052	-0.14824	-0.16815	-0.09345	0.04173	0.09402	0.11174	0.21086	0.19966	0.01152	-0.04383	-0.1772	-0.06282	0.06497	0.11879	0.11914	0.01479
4.33	-0.06084	0.04584	-0.0656	0.05356	0.06554	-0.00411	-0.09142	-0.09712	-0.09373	-0.00497	-0.00913	-0.04412	0.04853	0.00774	-0.10704	-0.18522	-0.08718	-0.08955	-0.09138	-0.05649	-0.02789	0.00524	0.07415	0.07558	0.00195	0.07928	0.04782	-0.01092	-0.05871	-0.03873	-0.03214	-0.08409	-0.18916	-0.14136	-0.10498	-0.14194	-0.04457	-0.03394	-0.0697	0.03041	0.01413	0.0637	-0.05041	-0.17615	-0.00769	-0.01539	0.04553	-0.00869	-0.06586
4.34	-0.10292	0.16887	-0.00822	0.07746	0.14978	0.13043	-0.05779	-0.15243	-0.16525	-0.12345	-0.08832	-0.00166	0.06355	0.06092	-0.11578	-0.08673	-0.11834	-0.14115	-0.14298	-0.10333	-0.04602	0.03725	0.11668	0.14369	0.18399	0.20067	0.02483	-0.02337	-0.10397	-0.10057	-0.11366	-0.16359	-0.02565	-0.06351	-0.0396	-0.0597	-0.04819	-0.06577	-0.05236	0.01485	0.08175	0.22572	0.18334	0.0607	0.20449	0.19976	0.17415	0.05974	0.02539
4.35	-0.14441	0.13161	-0.01403	0.23382	0.22271	-0.02665	-0.07122	-0.12056	-0.1742	-0.19284	-0.19509	-0.12288	0.01779	0.13542	-0.12098	-0.00561	-0.10372	-0.13145	-0.18481	-0.2089	-0.16538	-0.09215	-0.05632	0.01876	-0.03051	-0.0658	-0.14578	-0.17818	-0.18922	-0.13825	-0.12259	-0.1839	-0.02598	-0.07225	-0.00454	-0.08625	-0.09908	-0.12902	-0.14388	-0.1207	-0.01293	0.0106	-0.01326	0.01048	0.12047	0.12365	0.03088	-0.02558	-0.06848
4.36	-0.02872	0.29442	0.07487	0.36777	0.37943	0.19709	0.04015	0.01044	-0.04072	-0.07294	-0.06171	-0.04891	0.18827	0.2426	0.03633	0.05489	-0.05194	-0.01624	-0.08703	-0.14488	-0.15423	-0.12475	0.08408	0.14679	0.15591	0.08264	-0.17648	-0.20049	-0.19273	-0.07203	-0.10475	-0.08207	0.01969	0.09295	0.11175	-0.00645	-0.09356	-0.10162	-0.15526	-0.14196	-0.01307	0.0102	0.13045	0.09039	0.06473	0.10436	0.00299	-0.04218	-0.05511
4.37	-0.007	0.39384	0.1382	0.4227	0.34388	0.06804	0.0737	-0.01814	-0.03915	-0.05215	-0.02243	0.01399	0.09116	0.18391	0.09844	-0.02708	-0.05711	-0.07043	-0.12121	-0.13667	-0.13108	-0.11986	-0.09607	0.01742	0.00342	-0.14608	-0.19142	-0.23192	-0.21119	-0.13493	-0.16888	-0.1339	-0.10802	0.00028295	-0.09844	-0.06652	-0.17748	-0.17236	-0.18977	-0.21184	-0.17283	-0.18187	0.07097	0.17163	0.05806	-0.0783	-0.16457	-0.19075	-0.14882
4.38	0.11535	0.57811	0.3584	0.4871	0.41383	0.14863	0.41678	0.17889	0.06025	0.00625	0.03567	0.10359	0.18334	0.26262	0.35674	0.17813	0.15666	0.04267	-0.04714	-0.1184	-0.14653	-0.11248	-0.10007	0.04548	0.04906	-0.10246	-0.30658	-0.26239	-0.17419	-0.07156	-0.03552	0.05583	0.06472	0.0475	0.0397	-0.01773	-0.10148	-0.06403	-0.10325	-0.24507	-0.27191	-0.1735	0.03956	0.10805	-0.02451	-0.14193	-0.21166	-0.16858	-0.10329
4.39	-0.00132	0.36771	0.13385	0.40285	0.22234	0.02551	0.11342	0.06014	-0.05488	-0.05599	-0.04688	-0.03834	0.03213	0.1742	0.1879	0.02606	-0.00155	-0.02058	-0.12251	-0.20806	-0.18414	-0.16652	-0.19437	-0.13341	-0.15708	-0.28062	-0.23658	-0.23993	-0.25616	-0.1382	-0.07792	-0.01873	-0.01495	0.12277	0.0462	-0.02965	-0.10449	-0.10629	-0.14149	-0.23606	-0.27159	-0.2135	-0.1552	-0.05755	-0.1135	-0.19787	-0.23702	-0.16393	-0.11643
4.4	0.06622	0.2803	0.17203	0.14006	0.17362	-0.00363	0.10377	0.19284	0.04701	-0.02517	-0.05074	-0.06675	0.04538	0.1265	0.24029	0.14526	0.17201	0.08795	-0.03061	-0.10431	-0.14541	-0.14117	-0.01758	-0.01273	-0.01916	-0.02984	-0.14266	-0.11738	-0.11506	-0.02385	-0.00969	0.11744	0.03821	0.11817	0.11633	0.07411	0.00414	0.00901	-0.0445	-0.08513	-0.0976	-0.05384	-0.05058	-0.0085	-0.08144	-0.06995	-0.05928	-0.0339	0.03298
4.41	-0.08504	0.178	-0.01201	0.04985	0.14879	0.01458	-0.05813	-0.10627	-0.16113	-0.14698	-0.12479	-0.0853	-0.03144	0.04736	-0.00799	-0.01162	-0.07573	-0.18615	-0.16378	-0.16621	-0.11912	-0.03573	0.01148	-0.04943	-0.05429	-0.05561	0.05699	-0.03021	-0.0935	-0.14254	-0.13104	-0.12928	-0.04586	-0.00704	-0.07192	-0.12998	-0.05923	-0.03148	-0.00749	-0.00945	-0.00484	-0.08593	-0.08654	-0.10988	-0.12922	-0.05962	0.01311	0.02799	0.0723
4.42	-0.08854	0.10738	0.06859	0.06178	0.15152	0.11711	0.09106	-0.16103	-0.16089	-0.17426	-0.09756	0.00788	0.1247	0.01495	-0.04918	-0.00843	-0.11871	-0.11151	-0.11381	-0.11932	0.00359	0.08208	0.20152	0.06945	0.08761	0.22802	0.19244	0.08908	0.01005	-0.05955	-0.01726	0.03461	0.03083	0.07246	0.0021	0.04518	0.04576	0.07014	0.11514	0.11232	0.07266	0.08872	0.1165	-0.0048	0.05469	0.04606	0.06876	0.11034	0.1272
4.43	-0.11253	-0.09997	-0.05671	-0.00638	-0.0843	-0.03602	0.01955	-0.09083	-0.11885	-0.15879	-0.09928	-0.01783	-0.03037	-0.13061	-0.14456	-0.11206	-0.09307	-0.07901	-0.08221	-0.12527	-0.03662	0.02673	0.11745	-0.05752	-0.02078	0.0874	0.00572	0.00709	-0.02793	-0.0268	-0.0121	0.02085	-0.15806	-0.12178	-0.16226	-0.00278	0.04212	0.03527	0.0427	0.0447	0.05401	0.02107	0.03645	-0.10734	-0.01487	0.05848	0.044	0.04778	0.01986
4.44	0.03488	-0.00588	0.00327	-0.09884	-0.06763	-0.00956	0.00927	-0.02192	0.0137	0.0221	0.06307	0.15787	-0.06665	-0.06645	0.0216	-0.00853	0.05761	0.05738	0.09713	0.04243	0.1065	0.10093	-0.03355	-0.05502	0.07615	-0.00714	0.0884	0.1565	0.16183	0.13807	0.16328	0.01826	0.03161	-0.05953	-0.05769	0.01797	0.1601	0.18356	0.13407	0.15105	0.1488	0.08936	0.10391	0.07031	0.08815	0.13843	0.12137	0.13739	0.14031
4.45	0.02916	-0.18523	0.02072	-0.16959	-0.11335	-0.11384	-0.00358	0.08112	0.08403	0.04185	0.02329	-0.00141	-0.03966	-0.04975	0.01711	-0.00086007	0.03868	0.0606	0.03432	0.03515	0.076	0.01463	-0.05875	0.06202	-0.01034	0.09568	0.1015	0.09737	0.09501	0.02778	0.00643	0.03395	-0.01291	-0.1605	-0.01352	-0.0381	0.03097	0.10536	0.06773	0.03786	-0.09766	0.08231	0.000663066	-0.11245	-0.09873	-0.07317	-0.07741	0.01929	0.14031
4.46	0.06753	-0.16975	-0.03238	-0.23193	-0.1998	0.02548	-0.03368	0.18279	0.15466	0.11828	0.06033	0.02752	-0.01349	-0.07143	-0.06545	0.03997	-0.01053	0.09657	0.11852	0.11281	0.08322	0.06978	0.1299	0.02125	0.08747	0.11731	-0.02738	0.0538	0.09885	0.07051	0.01637	0.02508	0.04541	0.00229	0.02943	-0.01507	0.01126	0.07831	0.09923	0.04876	-0.04413	0.113	0.08863	-0.02678	0.05723	0.00795	0.0388	0.1119	0.19273
4.47	-0.00708	-0.18144	-0.08659	-0.25938	-0.21267	-0.12782	-0.04521	-0.02559	-0.00549	0.04062	-0.00726	-0.05542	-0.15947	-0.13268	-0.12093	-0.05002	-0.11849	-0.07783	0.00261	0.10005	0.06194	0.00482	-0.11768	-0.12381	-0.05281	-0.17138	0.03518	0.08123	0.10525	-0.01597	-0.06733	-0.09121	0.02029	0.07102	0.07313	-0.05269	-0.07451	0.01813	0.09861	0.12665	0.16373	-0.03677	-0.00714	-0.10382	0.12983	0.12298	0.20712	0.21834	0.192
4.48	0.02055	-0.15319	-0.02029	-0.05518	-0.06244	-0.02524	-0.03949	-0.07219	0.00591	0.05234	0.06766	0.02585	-0.02805	-0.06079	0.02586	0.04114	0.04206	-0.0376	0.02287	0.12043	0.10971	0.12147	-0.07915	0.02759	0.000528015	-0.05723	0.12515	0.13859	0.11273	0.03033	0.01748	0.03345	0.06503	0.19359	0.15796	0.05602	0.02603	0.05624	0.14519	0.1063	0.09942	0.05513	-0.02558	0.04456	0.10616	0.06964	0.06878	0.11091	0.11131
4.49	0.00568	-0.24148	-0.09501	-0.28825	-0.16785	0.07175	-0.10261	0.08216	0.07546	0.06425	0.04598	0.08502	0.0848	-0.02222	-0.10384	0.0152	-0.00382	0.06017	0.10407	0.1086	0.02527	-0.03959	0.22616	0.00924	-0.01104	0.08097	-0.07114	-0.05189	0.04128	0.04135	0.0309	-0.00539	0.00249	-0.0666	-0.11573	0.07527	-0.02836	-0.02122	-0.05783	-0.11661	-0.25125	0.01833	-0.10488	0.02846	-0.02223	-0.21331	-0.22644	-0.20355	-0.14137
4.5	0.12718	0.00417	0.09711	-0.08822	-0.06764	-0.02623	0.18363	0.07114	0.14985	0.1662	0.15826	0.12397	-0.03504	-0.04994	0.06195	0.05351	0.1836	0.12298	0.19745	0.22671	0.17035	0.08541	-0.05945	-0.07405	-0.02297	-0.17975	0.14002	0.10845	0.15626	0.13051	0.09691	0.09566	-0.0227	-0.10106	-0.07877	0.06954	0.06123	0.06234	0.01741	0.04152	0.08545	-0.03706	0.01565	0.09235	0.06255	-0.09191	-0.05524	-0.07208	-0.06894
4.51	0.00232	-0.14087	-0.02596	-0.13577	-0.08599	-0.01686	-0.06449	0.01505	0.02786	0.04005	0.01795	0.00855	-0.03792	-0.00946	-0.0252	0.00332	0.05842	0.03509	0.05605	0.05552	0.00715	0.03192	-0.05904	0.02506	-0.05517	-0.02996	-0.01582	-0.0046	0.02391	0.0495	0.06271	0.02111	0.06087	-0.04366	-0.04426	-0.03576	0.03249	0.03017	0.00188	-0.03696	-0.02765	-0.08421	-0.07503	-0.00212	-0.12215	-0.12461	-0.07043	-0.07608	-0.04264
4.52	-0.0595	-0.29415	-0.1192	-0.26093	-0.11365	0.0191	-0.06984	-0.02072	-0.03847	-0.01053	-0.03418	0.000420165	0.000182335	-0.0524	-0.20288	-0.00155	-0.06437	0.0385	0.07316	0.06886	0.04354	0.04474	0.00853	0.05593	0.10785	0.29148	0.09729	0.1069	0.09693	0.14382	0.09714	0.07311	0.04127	-0.04732	0.00345	0.10541	0.12598	0.15964	0.1695	0.16206	0.12299	0.17045	0.07776	-0.00756	-0.0166	0.00451	0.15282	0.15536	0.1386
4.53	-0.03464	-0.13726	-0.13292	-0.10952	-0.04722	-0.04618	-0.06724	-0.03326	-0.00632	-0.00896	-0.01231	0.02112	0.01804	-0.0289	-0.1189	-0.11774	-0.05616	-0.02187	0.01772	0.03043	-0.00619	-0.01369	-0.02797	-0.04141	0.0414	0.01348	0.13174	0.06004	0.01438	0.0398	0.06893	0.04761	-0.03565	-0.10038	-3.97184e-05	0.07408	0.04203	0.04261	0.05133	0.08792	0.10854	0.01421	0.0488	0.03959	-0.03934	-0.05259	0.08004	0.07145	0.00447
4.54	0.0648	0.02797	0.01688	0.03338	-0.0907	0.05071	0.01088	0.13351	0.11299	0.05281	0.02269	0.03087	0.03038	-0.00101	0.03009	0.03049	0.07522	0.06532	0.03802	0.04484	-0.0189	-0.03259	0.0168	0.08119	0.04525	-0.03462	0.04622	0.01216	0.02318	0.01434	0.04082	0.15043	0.13226	0.05429	0.137	0.09285	-0.00948	-0.0252	-0.02636	0.01603	0.06895	-0.01424	0.03381	0.12085	-0.03807	-0.04446	-0.02301	0.000726197	-0.05741
4.55	-0.02721	-0.00241	-0.00869	0.0521	-0.05191	-0.00511	0.000527679	-0.07622	-0.02392	-0.05886	-0.04988	-0.09324	-0.101	-0.07891	0.02112	-0.0589	0.01996	-0.03273	-0.0344	-0.0542	-0.08246	-0.13531	-0.03845	0.07288	-0.02537	-0.10059	-0.07622	-0.08719	-0.06695	-0.04392	-0.01555	-0.03585	-0.00554	-0.04612	0.00157	-0.02603	-0.05823	-0.08804	-0.09632	-0.12437	-0.09825	-0.0216	0.0334	0.10513	-0.03192	-0.08716	-0.10502	-0.10335	-0.10626
4.56	0.06564	0.03576	0.04675	0.04955	0.06339	0.09216	-0.0656	0.10084	0.1089	0.04171	0.01498	-0.03859	-0.05272	0.03604	0.10947	0.06436	0.05818	0.13638	0.08761	0.03655	8.04301e-05	-0.03367	-0.04547	0.0322	0.15134	0.04621	-0.02312	-0.02819	-0.02814	0.04843	0.09889	0.04387	0.13636	0.07103	0.14201	0.07189	0.01401	-0.02645	-0.10479	-0.09858	-0.03255	0.02779	0.05392	0.19127	0.08054	-0.02317	-0.07796	-0.12628	-0.14315
4.57	-0.000228403	0.03704	-0.07338	0.14678	0.06698	0.07482	-0.06672	0.02444	0.03545	0.01459	-0.05603	-0.11578	0.02025	0.04164	0.02968	-0.03725	-0.02137	0.01981	0.00274	-0.05894	-0.12922	-0.13761	0.06377	0.06784	0.05122	0.08867	-0.2277	-0.17617	-0.15479	-0.08674	-0.06123	-0.02482	0.00647	0.03165	0.04914	-0.05174	-0.16121	-0.20675	-0.2529	-0.22426	-0.15624	-0.00249	0.03219	0.09488	-0.08133	-0.09376	-0.23612	-0.28708	-0.3381
4.58	-0.01345	0.0616	-0.02602	0.08784	0.06699	-0.0123	0.11293	-0.01717	-0.02817	0.00968	0.02666	0.10183	-0.00474	0.07328	0.06036	0.04893	-0.04626	-0.06772	-0.06692	-0.06316	-0.02799	0.03746	0.01946	0.03884	0.0648	-0.05718	-0.04168	-0.08189	-0.11973	-0.07975	-0.08214	0.05172	0.0257	0.13192	0.17106	0.04662	-0.09337	-0.13235	-0.17315	-0.12377	-0.08246	0.01816	0.20355	0.21157	0.12508	0.14578	-0.05484	-0.15994	-0.19447
4.59	-0.08209	-0.05805	-0.0292	0.0938	0.0362	-0.02471	-0.02315	-0.03506	-0.08843	-0.0572	-0.04712	-0.02829	-0.0046	0.03831	-0.08866	-0.0853	-0.12564	-0.11784	-0.13798	-0.08659	-0.06151	-0.02955	0.05433	-0.04692	-0.13756	-0.11287	-0.02208	-0.06496	-0.10651	-0.08133	-0.07417	-0.04701	-0.17066	-0.0181	-0.0582	-0.08887	-0.0839	-0.12649	-0.12368	-0.06325	-0.00554	0.05004	-0.10548	-0.05605	0.05033	0.12286	0.04063	-0.05951	-0.15999
4.6	-0.02679	-0.01484	0.05625	0.13921	0.09816	0.11348	0.05166	-0.07882	-0.06723	-0.05214	-0.00788	-0.0247	0.08861	0.0098	0.0809	-0.07704	-0.10475	-0.03153	-0.09964	-0.04184	0.00289	0.02011	0.03025	0.0399	0.03816	0.14663	0.1035	0.06989	-0.01775	0.03428	0.02782	0.00387	-0.17982	-0.02791	-0.18516	-0.02162	0.04217	0.02952	0.0674	0.1301	0.17148	0.20585	0.09321	0.08589	0.14904	0.22309	0.21443	0.16586	0.03354
4.61	-0.11412	0.01418	-0.06152	0.06055	-0.05909	-0.0105	-0.05101	-0.22481	-0.18066	-0.15715	-0.1224	-0.06644	-0.04708	-0.15792	-0.06825	-0.07462	-0.07237	-0.14523	-0.15486	-0.1043	-0.08126	-0.05868	-0.16907	-0.03594	0.04618	0.02639	0.06708	0.03079	-0.04461	-0.01813	-0.01664	-0.08808	-0.13517	-0.10248	-0.10096	-0.02222	0.04009	0.00596	0.06023	0.09591	0.09773	0.12947	0.01732	-0.0677	-0.00416	0.04047	0.13534	0.12423	0.11577
4.62	-0.04029	-0.02564	-0.15257	-0.03502	-0.02138	-0.04023	-0.18705	-0.12064	-0.06189	0.01979	0.0526	0.10304	0.04191	0.02596	-0.14595	-0.0607	-0.06713	-0.0431	-0.00232	0.06398	0.1224	0.13437	0.06317	0.02163	0.00245	-0.00862	0.18964	0.14233	0.04836	-0.00458	0.00139	-0.09523	0.01604	-0.05091	0.036	-0.00657	0.04048	0.02636	0.1001	0.14357	0.14469	0.11195	-0.04714	-0.06217	0.09857	0.18699	0.18622	0.16731	0.18852
4.63	-0.07466	-0.07442	-0.06163	0.11199	0.02152	-0.02987	-0.06224	-0.17326	-0.11599	0.00943	0.03669	0.05367	-0.0027	0.02678	-0.10646	-0.07247	-0.09561	-0.12732	-0.08895	-0.00633	0.08573	0.06094	-0.02961	-0.07437	-0.17977	-0.09636	0.03966	0.03662	-0.01915	-0.10511	-0.10568	-0.08777	0.01302	-0.04327	0.06303	-0.00238	-0.04649	-0.1079	-0.05416	0.04222	0.04527	-0.11538	-0.14873	-0.1708	-0.10054	-0.00828	0.03188	-0.00345	0.04779
4.64	0.09956	0.1355	0.19589	0.0907	0.01691	0.16422	0.1522	0.0739	0.08197	0.14244	0.12741	0.18152	0.08352	0.12622	0.15449	0.03763	0.154	0.05248	0.06528	0.07363	0.08114	0.04964	0.08828	0.06693	0.08938	0.08866	-0.04042	-0.0211	0.02536	0.02451	0.09561	0.11841	0.08831	0.11094	0.08498	0.16631	0.07303	-0.01564	-0.04839	-0.05022	-0.11361	-0.02363	-0.06456	-0.06364	-0.15073	-0.08069	-0.03741	-0.04566	-0.00674
4.65	0.06972	0.07694	0.06766	0.10644	-0.00736	-0.09131	-0.02315	0.09401	0.06981	0.12526	0.12812	0.08439	-0.09785	0.03939	0.06849	0.02857	0.08223	0.07005	0.04396	0.06388	0.08043	0.04264	-0.15457	-0.06369	-0.14	-0.0742	-0.02792	-0.03123	-0.00291	0.01874	0.04388	0.05052	0.11585	0.20663	0.06903	0.05068	0.0413	-0.03095	-0.06139	-0.11184	-0.18923	-0.13887	-0.16564	-0.18107	-0.21724	-0.1252	-0.09395	-0.08052	-0.04942
4.66	0.06256	0.02483	0.04182	0.13524	0.08403	-0.06108	0.05524	0.01632	0.0687	0.09763	0.14114	0.06643	-0.02234	0.05435	0.02148	0.05647	0.00765	0.05994	0.08189	0.10573	0.11459	0.01271	0.07391	-0.03682	-0.15023	-0.06139	0.01751	0.05519	0.07938	0.09389	0.10944	0.06914	0.00483	0.11211	-0.00408	0.08463	0.18005	0.11752	0.09301	0.04998	0.02884	-0.06528	-0.10278	-0.10347	-0.09147	-0.01354	0.04621	0.0776	0.10681
4.67	0.06747	0.06357	0.09745	-0.07891	-0.0325	-0.02295	0.10968	0.02525	0.04393	0.04992	0.03788	-0.09478	-0.04858	0.00628	0.18319	0.03952	0.04521	0.06232	0.05389	0.0068	0.00727	-0.07005	0.02038	0.0065	0.0091	0.01297	-0.05601	-0.03556	0.00665	-0.00492	0.02398	0.03206	-0.02126	-0.12272	-0.07868	0.02815	0.04272	0.04247	0.02396	-0.01736	-0.04912	-0.04149	-0.06355	-0.05748	-0.02647	-0.02706	-0.07663	-0.03094	0.00928
4.68	0.12619	0.26113	0.2799	0.13102	0.06451	0.0355	0.38717	0.15223	0.13048	0.08307	0.08097	0.04192	0.04899	0.0214	0.20341	0.15573	0.269	0.18791	0.10417	0.01413	0.0609	0.04309	-0.08248	-0.06187	0.02879	-0.00376	0.11108	0.03241	0.03305	0.02364	0.09405	0.16439	0.15623	0.02934	0.03683	0.15368	0.05792	0.026	0.01738	0.05497	0.08618	-0.01798	-0.01699	0.05455	-0.01555	-0.01902	-0.00402	-0.01236	0.0078
4.69	0.07166	0.14091	0.11862	0.21595	0.07467	0.00898	0.12687	0.07719	0.11502	0.03486	0.0044	-0.02387	0.03732	-0.01195	0.16437	0.07162	0.14445	0.09491	0.03082	-0.06075	-0.0713	-0.07648	-0.12826	0.06971	0.07674	-0.0512	-0.10054	-0.08657	-0.0378	-0.04665	0.03771	0.03265	0.06784	0.0497	0.00867	-0.05757	-0.05155	-0.07236	-0.07724	-0.06298	-0.09811	-0.0746	0.06022	-0.06555	-0.07946	-0.15765	-0.19186	-0.15011	-0.14102
4.7	0.15067	0.10777	0.17695	0.11124	0.09163	0.09529	0.20702	0.16079	0.1923	0.14641	0.16746	0.14738	0.11433	0.13218	0.27624	0.09306	0.09375	0.09644	0.07073	0.02077	0.10519	0.13294	0.0954	0.18076	0.1426	0.28727	0.05884	0.07798	0.06316	0.02076	0.03646	0.03364	0.10787	0.06594	0.05718	-0.10089	-0.0024	0.03805	0.03572	0.05802	-0.03977	0.08788	0.1416	0.07797	0.07534	0.01249	-0.04196	-0.01194	-0.01994
4.71	0.00469	0.02734	0.01399	0.10344	0.1038	-0.02878	0.00858	0.00239	0.000911492	-0.01332	0.00518	-0.03304	-0.04151	0.05649	0.04372	-0.10693	-0.0155	-0.0586	-0.04398	-0.07505	0.02737	0.01268	-0.00363	0.0203	-0.05338	-0.1043	0.12204	0.08688	0.03542	0.00761	-0.0413	-0.10707	-0.17044	-0.04561	-0.14767	-0.095	-0.001	0.04872	0.05137	0.10796	0.15245	-0.000508465	-0.11249	-0.07696	0.02896	0.09631	0.0978	0.05819	0.00449
4.72	0.00037752	-0.01706	-0.01875	0.09112	0.08739	-0.07915	-0.04812	-0.00942	0.00693	-0.06727	-0.06793	-0.08673	-0.09059	-0.07943	0.06662	-0.06504	5.46339e-07	0.01565	0.02158	-0.10809	0.02971	-0.00128	-0.03794	-0.04127	0.03361	-0.14929	0.17102	0.09903	0.06133	0.09246	0.08794	-0.09733	-0.03651	-0.03443	-0.00461	0.07171	0.17346	0.13334	0.08372	0.17738	0.28237	0.06968	0.03193	-0.08006	0.17253	0.24269	0.27971	0.18162	0.14931
4.73	-0.04131	-0.10814	-0.07967	-0.10498	-0.0834	-0.17802	-0.1136	0.10735	0.04297	-0.05581	-0.10533	-0.10509	-0.04896	-0.05049	0.00792	-0.00923	-0.03759	0.04169	0.00575	-0.21725	-0.10369	-0.17019	-0.03946	0.11719	-0.02738	0.03872	-0.14367	-0.15299	-0.13012	-0.03666	0.02776	0.01411	-0.03467	-0.08888	-0.09855	0.11555	0.0661	0.00286	-0.08924	-0.07383	0.01337	0.06931	0.01766	-0.01337	0.16536	0.17016	0.13965	0.03429	0.07172
4.74	0.08013	-0.06573	0.05157	-0.11406	-0.04647	-0.10985	0.0896	0.21934	0.14283	0.0576	0.06255	0.04285	-0.00451	-0.03073	0.08002	0.14256	0.11273	0.17707	0.1515	-0.01116	0.11639	0.02508	-0.16702	-0.07255	0.01622	-0.05188	0.09692	0.11627	0.10744	0.14416	0.11637	0.2025	0.13109	0.18701	0.17381	0.17188	0.18064	0.16268	0.1549	0.08606	0.10362	0.03963	-0.02052	0.07256	0.0702	0.12184	0.16624	0.15953	0.18446
4.75	-0.06135	-0.13233	0.06289	-0.22721	-0.2377	-0.22654	0.07281	-0.00152	-0.07886	-0.16026	-0.13829	-0.08593	-0.127	-0.15618	-0.0696	-0.03332	0.07867	0.000543959	0.0231	-0.14065	-0.05954	-0.16914	-0.24452	-0.22281	-0.20846	-0.23321	-0.04269	0.06727	0.14393	0.16154	0.10996	0.05068	0.13594	0.0519	0.07222	0.19737	0.22895	0.27603	0.21832	0.14583	0.11389	-0.1935	-0.23724	-0.1981	-0.09155	0.01202	0.16316	0.20616	0.24571
4.76	0.00506	-0.10463	-0.01948	-0.2144	-0.18548	-0.12852	-0.02909	0.05142	-0.01118	-0.09323	-0.1079	-0.08411	-0.05152	-0.19105	-0.03808	0.0101	0.05448	0.11744	0.12525	-0.03838	-0.00419	-0.08323	-0.01273	0.08645	0.02269	0.08583	-0.0435	0.08629	0.22411	0.24838	0.21771	0.06464	0.07154	0.00827	0.05277	0.25106	0.31838	0.34819	0.29818	0.22337	0.11984	0.02442	-0.04405	-0.06023	-0.03658	0.074	0.18373	0.25266	0.30381
4.77	0.06394	-0.08217	-0.08825	-0.05107	0.01583	0.05639	-0.06302	0.01973	0.08464	0.07465	0.08948	0.06679	0.01925	-0.00868	-0.00674	-0.08955	-0.0681	0.06007	0.1304	0.06492	0.21315	0.13454	-0.1157	0.0138	-0.00505	-0.02734	0.21413	0.23388	0.2311	0.20977	0.14684	-0.04257	0.03288	-0.04005	-0.07473	0.02582	0.18324	0.18904	0.19326	0.22432	0.17413	-0.02706	0.0167	-0.04026	-0.09802	-0.01863	0.05793	0.14148	0.11781
4.78	0.12541	-0.09606	0.04362	0.01779	0.01066	0.13573	0.14821	0.13181	0.16041	0.13231	0.17302	0.21627	0.14244	0.02085	0.09039	-0.03638	0.07927	0.12314	0.19351	0.14448	0.25476	0.18693	-0.01437	0.19096	0.12178	0.03463	0.2498	0.247	0.23468	0.21862	0.15544	0.00967	0.06537	0.0488	-0.00803	0.07462	0.10401	0.1295	0.14936	0.20963	0.23783	0.00857	0.05396	0.0634	0.08441	0.06566	0.04324	0.10899	0.06509
4.79	0.0016	-0.21056	-0.09196	-0.07109	0.01821	0.08073	0.00394	0.04795	0.0552	0.03644	0.04732	0.045	0.15895	-0.051	-0.02638	-0.0936	-0.03977	0.00923	0.07833	-0.01231	0.03479	-0.02138	0.13691	0.24292	0.0733	0.07567	0.0377	0.02535	0.03271	0.01301	0.03436	-0.08036	-0.00329	0.11555	0.00602	-0.03255	-0.00872	-0.0275	-0.043	0.01626	0.05951	0.01641	-0.04924	0.07602	-0.0223	-0.09208	-0.04567	-0.03107	-0.08657
4.8	0.06724	-0.03038	0.05247	-0.0613	-0.01202	0.12211	0.08493	0.06515	0.06334	0.12364	0.14831	0.1461	0.1181	0.06382	0.12325	-0.01359	0.11334	-0.00317	0.04404	0.00929	0.16966	0.10332	-0.01525	0.10329	0.06591	-0.00359	0.07032	0.1256	0.09278	0.04337	0.05408	0.08052	0.15584	0.18559	0.1884	0.19623	0.08792	0.05296	0.00382	0.08715	0.17673	0.02372	0.05673	0.0719	0.03219	0.12875	0.14024	0.11758	0.01788
4.81	-0.03297	-0.20144	-0.02722	-0.00412	-0.04312	0.04677	-0.10905	0.00805	-0.03323	0.02979	0.06115	0.00836	0.06322	-0.05639	0.02463	-0.06079	0.04655	-0.02727	-0.05021	-0.07437	0.06305	-0.06368	-0.12208	0.14188	0.11322	0.02901	-0.03584	0.0104	0.02014	0.02125	0.00216	0.09889	0.10036	0.10376	0.09056	0.12559	0.06286	0.05782	-0.02443	0.00242	0.04264	0.06547	0.11968	0.11905	0.14047	0.13714	0.13474	0.08617	0.02839
4.82	0.03076	-0.12642	-0.11265	0.00299	-0.13586	0.07189	-0.16048	-0.00929	0.01273	0.03333	0.12839	0.11557	-0.01409	-0.14891	0.05213	-0.01714	-0.00721	0.07146	0.0974	-0.0012	0.13868	0.0268	-0.03394	0.04355	0.14657	0.04252	0.04103	0.14748	0.17933	0.22501	0.1695	0.0175	0.13921	0.14388	0.10645	0.10589	0.22384	0.25748	0.22769	0.18894	0.21977	0.11382	0.15941	0.15753	0.2496	0.28201	0.31645	0.27368	0.24008
4.83	-0.01711	-0.13972	-0.0839	-0.00468	-0.11668	-0.00126	-0.00905	-0.07972	0.04904	-0.00901	0.05159	0.02589	-0.02112	-0.14672	-0.07741	-0.08068	-0.0421	-0.02384	0.04386	-0.04606	0.11069	0.05224	-0.10818	0.02265	-0.1007	-0.02891	0.01751	0.08977	0.09667	0.0895	0.02099	-0.12231	-0.0759	-0.03005	-0.15054	0.09879	0.13789	0.17275	0.15994	0.13737	0.17939	-0.00729	-0.04563	-0.00661	0.13537	0.24534	0.23055	0.21868	0.18794
4.84	0.15805	0.12918	0.14269	0.05061	0.14732	0.10443	0.25077	0.22454	0.24897	0.13951	0.14284	0.10498	0.17362	0.08042	0.17342	0.08757	0.18857	0.18442	0.151	0.01652	0.11743	0.06651	-0.03246	0.0988	0.01294	0.07425	0.12819	0.14121	0.13989	0.13816	0.12291	0.10266	0.07213	-0.04212	-0.07053	0.06583	0.15663	0.19677	0.19362	0.11946	0.02746	0.08444	0.05422	0.11498	0.16979	0.0973	0.04319	0.09757	0.14723
4.85	0.21731	0.18323	0.10784	0.16238	0.01343	0.01969	0.23365	0.16499	0.2135	0.19015	0.20261	0.18484	0.07237	0.08808	0.26652	0.01692	0.05965	0.14833	0.20234	0.11659	0.16352	0.07996	-0.06611	-0.03461	-0.10751	-0.15666	0.1415	0.22949	0.25155	0.23017	0.17452	-0.0155	0.04872	-0.18404	-0.13706	0.0077	0.16421	0.24322	0.27577	0.21019	0.17942	-0.11378	-0.19603	-0.12846	-0.16318	-0.09994	-0.02261	0.08654	0.11567
4.86	0.24382	0.13459	0.11888	0.11908	0.04997	0.15878	0.15158	0.20008	0.26665	0.22885	0.24593	0.19986	0.09189	0.02124	0.1408	0.02518	0.10939	0.17413	0.28766	0.27068	0.31727	0.19712	0.0608	0.12666	0.14935	0.23435	0.17736	0.35335	0.37611	0.26127	0.163	0.04261	0.03511	-0.11315	-0.13239	0.05553	0.15543	0.24976	0.31521	0.31102	0.21728	0.13887	0.05513	-0.09789	-0.08165	-0.06349	0.05906	0.12263	0.13925
4.87	0.16314	0.23224	0.19697	0.15672	0.11944	0.06637	0.23481	0.12974	0.15212	0.08208	0.09155	0.05446	0.02268	0.05065	0.21676	0.03032	0.09166	0.09521	0.15117	0.07569	0.12219	0.05322	-0.02565	0.05519	0.0217	-0.03182	0.12519	0.18291	0.16435	0.11041	0.08724	-0.0089	0.05159	-0.04145	-0.02678	-0.13416	0.05785	0.08336	0.11396	0.15225	0.10724	-0.01629	0.06654	-0.11083	-0.16716	-0.10487	0.008	0.04303	0.01342
4.88	0.08872	0.38489	0.19174	0.26885	0.19261	0.08238	0.27854	0.06002	0.04822	-0.01999	-0.03211	-0.02052	0.10167	0.04548	0.20313	0.11386	0.13023	0.0808	0.00168	-0.08037	-0.01792	0.04643	-0.06671	-0.06822	0.00515	-0.00546	0.16333	0.10209	0.03698	0.05295	0.08101	0.11463	0.13685	0.05729	0.13061	0.10592	0.08476	0.067	0.05618	0.1633	0.19156	-0.00919	0.03742	0.01898	-0.05129	0.01321	0.11401	0.10833	0.03775
4.89	-0.00188	0.20531	0.14333	0.26552	0.31607	0.10562	0.04718	0.09681	0.01988	-0.03919	-0.07197	-0.1119	0.00887	0.12255	0.00248	0.06387	0.09526	0.05081	-0.04532	-0.11658	-0.03099	-0.04461	-0.09407	-0.04	0.02923	0.07995	0.02574	0.00546	-0.06355	-0.04836	-0.00612	0.02865	0.05884	-0.03178	0.0752	0.10541	-0.02715	-0.03727	-0.0796	-0.00688	0.02036	-0.000824906	-0.03446	0.07102	-0.0462	-0.09675	-0.05388	-0.07464	-0.07345
4.9	0.11047	0.19537	0.10262	0.19703	0.13354	0.03431	0.05491	0.15794	0.13433	0.06148	0.04719	0.03771	0.02904	0.11344	0.17131	0.03337	0.03287	0.11699	0.09276	0.02384	0.04618	-0.0525	-0.03501	0.00191	0.0518	-0.04701	0.01143	0.04078	-0.00812	0.04286	0.0882	-0.06869	-0.000667404	-0.12879	-0.000988931	0.00961	0.05979	0.04546	-0.00352	0.04694	0.07006	-0.07792	-0.0823	-0.01631	-0.02541	-0.03916	-0.00573	0.01323	0.02757
4.91	0.08915	0.3424	0.17056	0.2896	0.07445	0.0297	0.18337	0.05092	0.05357	0.0395	0.00993	0.03568	0.06055	0.13457	0.28611	-0.02593	0.02751	-0.00859	-0.04122	-0.03933	-0.05899	-0.09376	-0.09789	-0.06825	-0.07117	-0.03382	-0.09422	-0.11089	-0.16664	-0.07898	-0.06724	-0.1343	-0.00971	-0.16658	-0.07033	-0.05775	-0.09567	-0.08101	-0.11669	-0.14184	-0.21133	-0.15265	-0.07949	-0.06185	-0.09505	-0.19171	-0.1751	-0.14102	-0.07489
4.92	0.0934	0.27606	0.13264	0.26681	0.1446	0.05131	0.0519	0.11615	0.09286	0.13068	0.15953	0.16675	0.05484	0.22128	0.14999	0.07141	0.08863	0.05866	-0.01101	0.04523	0.07932	0.19738	0.05163	0.02745	-0.04343	-0.01777	-0.02067	-0.05661	-0.09725	-0.10448	-0.11133	0.04888	0.12829	-0.03611	0.1305	0.02995	-0.1	-0.10035	-0.0895	-0.12572	-0.17452	-0.0486	-0.00551	-0.02181	-0.0399	-0.09496	-0.13169	-0.09221	-0.01538
4.93	-0.07651	0.07915	-0.08313	0.04539	0.15733	0.04434	-0.10016	-0.18295	-0.08464	-0.00722	0.01336	-0.00957	0.01857	0.1875	-0.02031	-0.11047	-0.20967	-0.19413	-0.1774	-0.07736	-0.10819	-0.02776	0.07098	-0.09308	-0.18542	-0.11645	-0.08649	-0.14802	-0.22008	-0.24062	-0.27162	-0.1846	-0.14912	-0.13935	-0.11728	-0.1961	-0.22038	-0.2329	-0.13329	-0.15452	-0.08152	-0.08603	0.01594	-0.02492	0.05057	0.01343	-0.02199	-0.03249	-0.00103
4.94	-0.17087	-0.11902	-0.19002	-0.06098	0.07941	0.02594	-0.2963	-0.17346	-0.1981	-0.10314	-0.10796	-0.13763	-0.00427	0.01793	-0.24979	-0.09526	-0.14419	-0.18787	-0.18971	-0.05833	-0.20344	-0.18401	0.26411	0.12747	0.13965	0.17356	-0.13401	-0.17476	-0.17027	-0.1766	-0.19031	-0.11889	-0.22045	-0.06946	-0.12363	-0.07722	-0.17287	-0.15097	-0.06598	-0.10501	-0.02355	0.1927	0.24776	0.18255	0.21817	0.20566	0.14298	0.09208	0.08034
4.95	-0.26239	-0.17711	-0.24657	-0.14988	-0.11624	-0.16865	-0.41058	-0.25928	-0.34407	-0.2399	-0.27192	-0.21876	-0.17583	-0.18071	-0.34093	-0.14413	-0.26027	-0.27081	-0.26743	-0.11224	-0.25307	-0.08585	0.05021	-0.08904	-0.0259	0.00894	-0.1282	-0.22691	-0.23425	-0.25826	-0.26983	-0.14589	-0.1695	-0.01492	-0.01669	-0.20634	-0.25625	-0.24724	-0.17961	-0.17379	-0.10822	0.04184	-0.06465	-0.000844907	-0.05941	-0.01675	-0.04392	-0.07613	-0.11287
4.96	-0.16961	-0.04669	-0.07655	-0.28741	-0.08031	-0.0318	-0.13924	-0.24028	-0.23228	-0.15958	-0.18431	-0.05999	-0.01043	0.00919	-0.22003	0.0211	-0.12052	-0.19131	-0.19252	0.04232	-0.1552	0.13245	0.14842	-0.14457	-0.02003	0.1393	-0.03161	-0.14094	-0.18244	-0.19119	-0.1954	-0.01064	-0.06097	-0.00114	0.03935	-0.11981	-0.20114	-0.24144	-0.18679	-0.17424	-0.11608	0.1578	-0.01653	0.07262	0.0196	0.00418	-0.08727	-0.15301	-0.22248
4.97	-0.25157	-0.26308	-0.2558	-0.308	-0.13584	-0.09302	-0.2489	-0.21235	-0.25288	-0.18406	-0.22836	-0.13169	-0.08917	-0.06279	-0.38976	0.04653	-0.14375	-0.20585	-0.23203	0.05776	-0.28966	-0.01121	0.21055	-0.18514	-0.02122	-0.01751	-0.21597	-0.3428	-0.33446	-0.33086	-0.31193	-0.01909	-0.23148	-0.16624	-0.17114	-0.25476	-0.41429	-0.4649	-0.40542	-0.41561	-0.37559	-0.00756	0.09569	0.04163	-0.02491	-0.1675	-0.36	-0.43897	-0.47299
4.98	-0.20807	-0.2034	-0.2385	-0.22135	-0.16239	-0.07084	-0.29979	-0.22661	-0.27448	-0.18061	-0.21227	-0.1296	-0.11703	-0.03229	-0.30656	0.07994	-0.14819	-0.16264	-0.17024	0.11643	-0.29506	-0.03786	0.26168	-0.13408	-0.0052	-0.0041	-0.32406	-0.32997	-0.24964	-0.2531	-0.20509	0.05306	-0.23403	0.01715	-0.03899	-0.29117	-0.32414	-0.34128	-0.31038	-0.38818	-0.38399	-0.08781	0.04478	0.0386	-0.08757	-0.18322	-0.38256	-0.39511	-0.35616
4.99	-0.3807	-0.32083	-0.33885	-0.36015	-0.19217	-0.1392	-0.45438	-0.37937	-0.42558	-0.29974	-0.39015	-0.36116	-0.19616	-0.10602	-0.62213	-0.02365	-0.28883	-0.30878	-0.36366	0.05455	-0.50382	-0.19164	0.30412	-0.35007	-0.26265	-0.01742	-0.57298	-0.57416	-0.42442	-0.42004	-0.36362	-0.1045	-0.25947	0.04709	-0.07814	-0.43244	-0.52412	-0.47386	-0.44028	-0.59323	-0.69755	-0.15432	-0.12506	-0.05265	-0.17185	-0.39085	-0.57408	-0.53195	-0.4266
[truncated: 14 more columns]

## Sheet: S1Fig bottom
channel	amplitude
'Fp1'	-2.29345
'AF7'	-3.16971
'F7'	-1.66016
'Fp2'	-3.16034
'AF8'	-2.82432
'F8'	-1.2205
'F5'	-1.84988
'F3'	-2.08608
'F1'	-2.25718
'Fz'	-2.27657
'F2'	-2.23661
'F4'	-1.99454
'F6'	-1.71312
'AF4'	-2.55402
'AF3'	-2.27953
'FT7'	-0.564242
'FC5'	-1.14048
'FC3'	-1.7584
'FC1'	-2.08733
'FCz'	-2.19423
'FC2'	-1.99312
'FC4'	-1.58923
'FC6'	-0.788464
'FT8'	-0.201594
'T8'	0.582771
'C6'	-0.0252028
'C4'	-0.718573
'C2'	-1.30395
'Cz'	-1.57695
'C1'	-1.34707
'C3'	-1.0081
'C5'	-0.510948
'T7'	-0.00696477
'TP9'	1.33751
'TP7'	0.952488
'CP5'	0.605631
'CP3'	0.127174
'CP1'	-0.280726
'CPz'	-0.422472
'CP2'	-0.223713
'CP4'	0.587797
'CP6'	1.16177
'TP8'	1.58561
'TP10'	1.78788
'P8'	2.61506
'P6'	2.74423
'P4'	2.25946
'P2'	1.46562
'Pz'	1.24343
'P1'	1.11201
'P3'	1.59257
'P5'	1.8119
'P7'	1.89805
'PO9'	2.11597
'PO10'	2.38532
'PO8'	3.13971
'PO4'	3.12169
'POz'	2.79747
'PO3'	2.61876
'PO7'	2.65301
'O1'	2.85016
'Oz'	2.92764
'O2'	2.92818
