# Supplementary material for: Sequential sampling of visual objects during sustained attention
Source: PLoS Biol. 2017 Jun 28;15(6):e2001903. doi: 10.1371/journal.pbio.2001903 (PMC5489144; doi:10.1371/journal.pbio.2001903)
Supplement: S7 Data — (XLSX) [file pbio.2001903.s012.xlsx]

## Sheet: S3Fig A left
time frequency	0.31	0.32	0.33	0.34	0.35	0.36	0.37	0.38	0.39	0.4	0.41	0.42	0.43	0.44	0.45	0.46	0.47	0.48	0.49	0.5	0.51	0.52	0.53	0.54	0.55	0.56	0.57	0.58	0.59	0.6	0.61	0.62	0.63	0.64	0.65	0.66	0.67	0.68	0.69	0.7	0.71	0.72	0.73	0.74	0.75	0.76	0.77	0.78	0.79
1	1.53881e-05	1.59192e-05	1.59884e-05	1.6054e-05	1.59377e-05	1.5872e-05	1.59139e-05	1.61812e-05	1.63394e-05	1.60983e-05	1.57343e-05	1.54934e-05	1.56208e-05	1.5821e-05	1.54621e-05	1.52209e-05	1.48523e-05	1.4943e-05	1.48103e-05	1.48898e-05	1.46258e-05	1.45152e-05	1.42514e-05	1.42835e-05	1.39848e-05	1.38419e-05	1.36769e-05	1.3531e-05	1.33829e-05	1.32934e-05	1.31722e-05	1.30228e-05	1.27324e-05	1.22874e-05	1.21442e-05	1.22041e-05	1.1937e-05	1.16188e-05	1.1503e-05	1.12818e-05	1.11749e-05	1.08485e-05	1.05831e-05	1.03396e-05	1.01952e-05	9.90828e-06	9.75389e-06	9.5015e-06	9.4993e-06
2	4.25438e-05	4.37588e-05	4.40522e-05	4.41577e-05	4.40638e-05	4.3928e-05	4.41737e-05	4.43588e-05	4.44038e-05	4.36844e-05	4.29803e-05	4.23903e-05	4.26613e-05	4.27763e-05	4.2568e-05	4.22047e-05	4.13599e-05	4.11126e-05	4.07936e-05	4.09286e-05	4.06631e-05	4.04033e-05	3.97496e-05	3.93032e-05	3.86334e-05	3.80486e-05	3.75083e-05	3.67568e-05	3.61778e-05	3.56825e-05	3.51974e-05	3.46981e-05	3.40626e-05	3.33873e-05	3.29991e-05	3.2778e-05	3.22069e-05	3.15209e-05	3.08937e-05	3.01419e-05	2.97022e-05	2.91024e-05	2.85525e-05	2.79381e-05	2.72836e-05	2.67063e-05	2.62188e-05	2.56116e-05	2.53072e-05
3	6.18437e-05	6.27833e-05	6.27428e-05	6.26983e-05	6.26052e-05	6.27761e-05	6.32062e-05	6.29087e-05	6.23715e-05	6.12536e-05	6.03129e-05	5.96064e-05	5.98056e-05	5.98082e-05	6.01044e-05	5.98907e-05	5.92854e-05	5.89432e-05	5.82863e-05	5.78444e-05	5.73711e-05	5.6797e-05	5.58143e-05	5.45803e-05	5.32163e-05	5.21676e-05	5.13013e-05	5.05333e-05	5.01288e-05	4.93895e-05	4.85557e-05	4.80149e-05	4.72889e-05	4.68653e-05	4.64907e-05	4.61921e-05	4.56217e-05	4.47914e-05	4.39138e-05	4.3115e-05	4.25162e-05	4.19829e-05	4.14521e-05	4.04901e-05	3.96048e-05	3.89566e-05	3.83452e-05	3.76688e-05	3.73323e-05
4	6.36359e-05	6.27749e-05	6.15338e-05	6.07657e-05	6.02615e-05	6.02476e-05	6.00736e-05	5.92148e-05	5.8141e-05	5.71255e-05	5.61342e-05	5.56069e-05	5.55413e-05	5.55216e-05	5.60921e-05	5.63065e-05	5.63348e-05	5.61563e-05	5.54193e-05	5.40134e-05	5.29717e-05	5.17365e-05	5.05937e-05	4.92853e-05	4.77973e-05	4.69013e-05	4.61797e-05	4.59566e-05	4.60126e-05	4.55595e-05	4.51069e-05	4.51703e-05	4.51133e-05	4.51886e-05	4.52829e-05	4.52676e-05	4.51392e-05	4.47033e-05	4.40886e-05	4.38643e-05	4.32966e-05	4.30412e-05	4.27223e-05	4.19552e-05	4.12506e-05	4.07693e-05	4.04673e-05	4.01392e-05	4.0089e-05
5	6.24207e-05	5.88842e-05	5.57877e-05	5.3428e-05	5.18528e-05	5.08015e-05	4.96897e-05	4.82683e-05	4.70592e-05	4.61175e-05	4.52269e-05	4.49445e-05	4.49284e-05	4.55654e-05	4.63908e-05	4.74264e-05	4.77176e-05	4.76752e-05	4.7079e-05	4.55417e-05	4.42257e-05	4.26423e-05	4.18108e-05	4.09296e-05	4.00536e-05	3.95678e-05	3.93004e-05	3.95039e-05	3.96604e-05	3.99072e-05	4.01239e-05	4.07984e-05	4.14767e-05	4.2061e-05	4.27944e-05	4.31005e-05	4.3308e-05	4.30265e-05	4.26749e-05	4.24944e-05	4.19243e-05	4.16796e-05	4.12574e-05	4.07784e-05	3.99077e-05	3.94692e-05	3.92568e-05	3.93098e-05	3.97125e-05
6	7.48279e-05	6.9259e-05	6.47198e-05	6.07863e-05	5.73357e-05	5.43019e-05	5.17669e-05	4.94933e-05	4.80088e-05	4.65993e-05	4.53783e-05	4.48451e-05	4.48226e-05	4.58304e-05	4.6821e-05	4.80918e-05	4.81078e-05	4.76657e-05	4.6766e-05	4.53887e-05	4.39927e-05	4.2696e-05	4.20982e-05	4.13742e-05	4.07949e-05	4.04437e-05	4.04478e-05	4.06903e-05	4.08787e-05	4.1609e-05	4.211e-05	4.28307e-05	4.36526e-05	4.45037e-05	4.53638e-05	4.56952e-05	4.56946e-05	4.50087e-05	4.43276e-05	4.35123e-05	4.26848e-05	4.21074e-05	4.1247e-05	4.03425e-05	3.89848e-05	3.81191e-05	3.76383e-05	3.78795e-05	3.87417e-05
7	0.000106204	0.000100145	9.52309e-05	9.04345e-05	8.49997e-05	7.92035e-05	7.42783e-05	7.06849e-05	6.82897e-05	6.5996e-05	6.33685e-05	6.12158e-05	6.00268e-05	5.9945e-05	6.02481e-05	6.02795e-05	5.93515e-05	5.77539e-05	5.59377e-05	5.40715e-05	5.2171e-05	5.08455e-05	4.96255e-05	4.84609e-05	4.75702e-05	4.69324e-05	4.66364e-05	4.65568e-05	4.66835e-05	4.73035e-05	4.77823e-05	4.81897e-05	4.87371e-05	4.93735e-05	4.98447e-05	5.00013e-05	4.95238e-05	4.84008e-05	4.69573e-05	4.54173e-05	4.39957e-05	4.28152e-05	4.15363e-05	4.00181e-05	3.83011e-05	3.6776e-05	3.59039e-05	3.60119e-05	3.6946e-05
8	0.000140638	0.000135049	0.00013054	0.000125456	0.000118662	0.000110453	0.000103457	9.89572e-05	9.56441e-05	9.21406e-05	8.74773e-05	8.31932e-05	8.04512e-05	7.87925e-05	7.74648e-05	7.54138e-05	7.31066e-05	7.02109e-05	6.72709e-05	6.45353e-05	6.18557e-05	5.97227e-05	5.74436e-05	5.54557e-05	5.39444e-05	5.27705e-05	5.19258e-05	5.1412e-05	5.1427e-05	5.18999e-05	5.2545e-05	5.28268e-05	5.31254e-05	5.35198e-05	5.37376e-05	5.36228e-05	5.26431e-05	5.11192e-05	4.90017e-05	4.68586e-05	4.48246e-05	4.30541e-05	4.16455e-05	4.00038e-05	3.82374e-05	3.64708e-05	3.53612e-05	3.52898e-05	3.60023e-05
9	0.000157401	0.000152197	0.00014797	0.000143246	0.00013633	0.000127222	0.000119147	0.000114394	0.000111076	0.000106936	0.000100967	9.53863e-05	9.18399e-05	8.93562e-05	8.65663e-05	8.27783e-05	7.92692e-05	7.56105e-05	7.21257e-05	6.87119e-05	6.54505e-05	6.2606e-05	5.95862e-05	5.68066e-05	5.45107e-05	5.28205e-05	5.16316e-05	5.07004e-05	5.06286e-05	5.12959e-05	5.25178e-05	5.33293e-05	5.39028e-05	5.4554e-05	5.4978e-05	5.48398e-05	5.35271e-05	5.16329e-05	4.90954e-05	4.66161e-05	4.4181e-05	4.20648e-05	4.06117e-05	3.92302e-05	3.77512e-05	3.62219e-05	3.51726e-05	3.5058e-05	3.55506e-05
10	0.000151227	0.000145931	0.000141741	0.000138049	0.000132011	0.000123358	0.000115329	0.000110981	0.000108464	0.000104525	9.84578e-05	9.27813e-05	8.93642e-05	8.66845e-05	8.31922e-05	7.87247e-05	7.4899e-05	7.15095e-05	6.82157e-05	6.48442e-05	6.16898e-05	5.88566e-05	5.56742e-05	5.21586e-05	4.9283e-05	4.71678e-05	4.57195e-05	4.44991e-05	4.44071e-05	4.566e-05	4.77023e-05	4.94936e-05	5.08128e-05	5.2125e-05	5.30158e-05	5.30579e-05	5.1603e-05	4.93966e-05	4.67999e-05	4.42583e-05	4.1679e-05	3.94791e-05	3.80734e-05	3.71047e-05	3.5928e-05	3.46158e-05	3.36236e-05	3.34022e-05	3.3618e-05
11	0.000128433	0.000123112	0.000119616	0.000116862	0.000111268	0.000103399	9.71412e-05	9.47806e-05	9.32444e-05	8.92685e-05	8.36287e-05	7.92175e-05	7.68939e-05	7.41808e-05	7.02124e-05	6.59168e-05	6.28692e-05	6.0468e-05	5.7788e-05	5.51343e-05	5.29817e-05	5.0797e-05	4.77173e-05	4.38115e-05	4.08569e-05	3.86133e-05	3.68839e-05	3.55621e-05	3.59855e-05	3.8198e-05	4.11589e-05	4.37493e-05	4.58863e-05	4.78263e-05	4.89933e-05	4.87032e-05	4.6803e-05	4.42597e-05	4.18356e-05	3.94763e-05	3.70823e-05	3.52371e-05	3.4295e-05	3.36688e-05	3.25056e-05	3.11862e-05	3.02788e-05	3.00178e-05	2.99723e-05
12	0.000101796	9.67312e-05	9.36994e-05	9.15541e-05	8.69151e-05	8.03193e-05	7.57382e-05	7.50127e-05	7.45032e-05	7.1143e-05	6.63296e-05	6.31115e-05	6.1707e-05	5.93547e-05	5.54996e-05	5.1645e-05	4.94009e-05	4.78859e-05	4.60763e-05	4.43382e-05	4.33147e-05	4.2263e-05	3.97405e-05	3.60926e-05	3.30776e-05	3.07249e-05	2.87045e-05	2.71474e-05	2.77262e-05	3.03947e-05	3.3924e-05	3.7125e-05	3.99191e-05	4.23423e-05	4.37263e-05	4.32661e-05	4.113e-05	3.84142e-05	3.61298e-05	3.41285e-05	3.21841e-05	3.07442e-05	3.02194e-05	2.98077e-05	2.86005e-05	2.7175e-05	2.61962e-05	2.58421e-05	2.56263e-05
13	7.8933e-05	7.42617e-05	7.12412e-05	6.96708e-05	6.64898e-05	6.14368e-05	5.78217e-05	5.7647e-05	5.79871e-05	5.57758e-05	5.19933e-05	4.93735e-05	4.82785e-05	4.64837e-05	4.32783e-05	3.9974e-05	3.82099e-05	3.72949e-05	3.6239e-05	3.53096e-05	3.51638e-05	3.5185e-05	3.35096e-05	3.0354e-05	2.72839e-05	2.47956e-05	2.25271e-05	2.07588e-05	2.11001e-05	2.37005e-05	2.73608e-05	3.09217e-05	3.40085e-05	3.65723e-05	3.80438e-05	3.76876e-05	3.56748e-05	3.30785e-05	3.10329e-05	2.95013e-05	2.80605e-05	2.69041e-05	2.65403e-05	2.61899e-05	2.49596e-05	2.34426e-05	2.22479e-05	2.17346e-05	2.14918e-05
14	5.9841e-05	5.57669e-05	5.32834e-05	5.20936e-05	4.9361e-05	4.54177e-05	4.32759e-05	4.40059e-05	4.46435e-05	4.277e-05	3.98518e-05	3.80138e-05	3.71853e-05	3.56292e-05	3.29067e-05	3.04048e-05	2.92831e-05	2.88263e-05	2.81571e-05	2.78735e-05	2.85091e-05	2.90576e-05	2.78767e-05	2.51213e-05	2.2406e-05	2.00832e-05	1.76873e-05	1.61404e-05	1.68228e-05	1.95296e-05	2.31213e-05	2.66062e-05	2.95288e-05	3.17163e-05	3.27677e-05	3.20558e-05	2.9969e-05	2.76824e-05	2.60985e-05	2.51158e-05	2.4153e-05	2.34038e-05	2.32281e-05	2.27769e-05	2.13851e-05	1.9851e-05	1.86669e-05	1.81243e-05	1.79935e-05
15	4.55852e-05	4.21376e-05	4.01035e-05	3.90104e-05	3.65262e-05	3.34252e-05	3.23101e-05	3.36257e-05	3.44274e-05	3.29273e-05	3.07158e-05	2.93634e-05	2.87054e-05	2.74084e-05	2.52086e-05	2.34289e-05	2.27708e-05	2.25373e-05	2.2085e-05	2.20778e-05	2.31107e-05	2.39361e-05	2.32864e-05	2.11587e-05	1.88905e-05	1.68601e-05	1.45221e-05	1.31631e-05	1.40105e-05	1.65562e-05	1.98531e-05	2.30355e-05	2.55826e-05	2.73039e-05	2.79175e-05	2.69853e-05	2.50232e-05	2.31304e-05	2.1936e-05	2.14209e-05	2.09148e-05	2.0425e-05	2.03747e-05	1.98963e-05	1.84758e-05	1.69893e-05	1.59034e-05	1.52585e-05	1.51674e-05
16	3.5608e-05	3.27527e-05	3.08835e-05	2.9733e-05	2.76369e-05	2.52192e-05	2.45553e-05	2.59707e-05	2.69733e-05	2.59995e-05	2.42934e-05	2.30938e-05	2.25241e-05	2.16138e-05	1.99702e-05	1.8745e-05	1.82828e-05	1.819e-05	1.78632e-05	1.78109e-05	1.89213e-05	1.98659e-05	1.98649e-05	1.84033e-05	1.65104e-05	1.48202e-05	1.26428e-05	1.1408e-05	1.2119e-05	1.42585e-05	1.71253e-05	1.98232e-05	2.19015e-05	2.31578e-05	2.35103e-05	2.26544e-05	2.10706e-05	1.96366e-05	1.87569e-05	1.86242e-05	1.83975e-05	1.80359e-05	1.79873e-05	1.75803e-05	1.62793e-05	1.49318e-05	1.38962e-05	1.30832e-05	1.30317e-05
17	2.80188e-05	2.57725e-05	2.41775e-05	2.29206e-05	2.10113e-05	1.91483e-05	1.90368e-05	2.05616e-05	2.15399e-05	2.07376e-05	1.93694e-05	1.83475e-05	1.79061e-05	1.72371e-05	1.60045e-05	1.53384e-05	1.50538e-05	1.51929e-05	1.48244e-05	1.47259e-05	1.58225e-05	1.66396e-05	1.70664e-05	1.59564e-05	1.4475e-05	1.31354e-05	1.11448e-05	1.02852e-05	1.10285e-05	1.29385e-05	1.53567e-05	1.74067e-05	1.88877e-05	1.95719e-05	1.9626e-05	1.87912e-05	1.75898e-05	1.6667e-05	1.61953e-05	1.64003e-05	1.62365e-05	1.60423e-05	1.5954e-05	1.55825e-05	1.43657e-05	1.3263e-05	1.22453e-05	1.13692e-05	1.14564e-05
18	2.24378e-05	2.08142e-05	1.94988e-05	1.81748e-05	1.64462e-05	1.49169e-05	1.49613e-05	1.63741e-05	1.74111e-05	1.69249e-05	1.58339e-05	1.4919e-05	1.44727e-05	1.40247e-05	1.31586e-05	1.27973e-05	1.26858e-05	1.29435e-05	1.27258e-05	1.24878e-05	1.33229e-05	1.40069e-05	1.46231e-05	1.40355e-05	1.29012e-05	1.18881e-05	1.02174e-05	9.48571e-06	1.01258e-05	1.17172e-05	1.37166e-05	1.52691e-05	1.62493e-05	1.65085e-05	1.63354e-05	1.56279e-05	1.47456e-05	1.42265e-05	1.4081e-05	1.4461e-05	1.44392e-05	1.43205e-05	1.42399e-05	1.39181e-05	1.29562e-05	1.20073e-05	1.108e-05	1.01431e-05	1.01688e-05
19	1.85354e-05	1.74395e-05	1.6382e-05	1.50714e-05	1.35111e-05	1.2072e-05	1.18917e-05	1.30462e-05	1.432e-05	1.42818e-05	1.34243e-05	1.25372e-05	1.19544e-05	1.17729e-05	1.11596e-05	1.08919e-05	1.09275e-05	1.118e-05	1.1344e-05	1.07863e-05	1.1298e-05	1.18416e-05	1.2541e-05	1.26444e-05	1.17166e-05	1.1056e-05	9.69255e-06	8.79858e-06	9.2115e-06	1.03666e-05	1.20573e-05	1.33121e-05	1.39763e-05	1.399e-05	1.37011e-05	1.32124e-05	1.25111e-05	1.22879e-05	1.22834e-05	1.27521e-05	1.29506e-05	1.28334e-05	1.28004e-05	1.25975e-05	1.19906e-05	1.10474e-05	1.03373e-05	9.25375e-06	9.06823e-06
20	1.54224e-05	1.46789e-05	1.37586e-05	1.24406e-05	1.0959e-05	9.81504e-06	9.82762e-06	1.10049e-05	1.21875e-05	1.21119e-05	1.1373e-05	1.05014e-05	1.00249e-05	9.97484e-06	9.47763e-06	9.46148e-06	9.58127e-06	1.00028e-05	1.01127e-05	9.45109e-06	9.91261e-06	1.02381e-05	1.11028e-05	1.12428e-05	1.05325e-05	1.00278e-05	8.77136e-06	8.17762e-06	8.60969e-06	9.63514e-06	1.10293e-05	1.18318e-05	1.20841e-05	1.18006e-05	1.14792e-05	1.10606e-05	1.0604e-05	1.07016e-05	1.08357e-05	1.1439e-05	1.15691e-05	1.15521e-05	1.14856e-05	1.14102e-05	1.08154e-05	1.00118e-05	9.35347e-06	8.29139e-06	8.22655e-06
21	1.28176e-05	1.23474e-05	1.15774e-05	1.02622e-05	8.85457e-06	8.01938e-06	8.31669e-06	9.55311e-06	1.05335e-05	1.03184e-05	9.63665e-06	8.82307e-06	8.4732e-06	8.46215e-06	8.06398e-06	8.26183e-06	8.47125e-06	9.06097e-06	9.06159e-06	8.40555e-06	8.8379e-06	8.97306e-06	9.89882e-06	9.90167e-06	9.38956e-06	8.9544e-06	7.78877e-06	7.56273e-06	8.10687e-06	9.13531e-06	1.02727e-05	1.06354e-05	1.04885e-05	9.93936e-06	9.58079e-06	9.19448e-06	8.95254e-06	9.29257e-06	9.58798e-06	1.02708e-05	1.02748e-05	1.03695e-05	1.02967e-05	1.02612e-05	9.63723e-06	8.97743e-06	8.30691e-06	7.37272e-06	7.51213e-06
22	1.08807e-05	1.06594e-05	1.00579e-05	8.81898e-06	7.51516e-06	6.76902e-06	7.03873e-06	8.17262e-06	9.14845e-06	9.02573e-06	8.40274e-06	7.64774e-06	7.2588e-06	7.32156e-06	7.01766e-06	7.24663e-06	7.5562e-06	8.16803e-06	8.32068e-06	7.54467e-06	7.84348e-06	7.85911e-06	8.7244e-06	8.87586e-06	8.45857e-06	8.15543e-06	7.13232e-06	6.93873e-06	7.48093e-06	8.40279e-06	9.36552e-06	9.49185e-06	9.13934e-06	8.48431e-06	8.09897e-06	7.81522e-06	7.63606e-06	8.09283e-06	8.44521e-06	9.12563e-06	9.14717e-06	9.29934e-06	9.27051e-06	9.24822e-06	8.7497e-06	8.10292e-06	7.53061e-06	6.65837e-06	6.82643e-06
23	9.32832e-06	9.32198e-06	8.78321e-06	7.62834e-06	6.42393e-06	5.79786e-06	6.07309e-06	7.14233e-06	8.07207e-06	7.97216e-06	7.38819e-06	6.67151e-06	6.29737e-06	6.39748e-06	6.16573e-06	6.43924e-06	6.80362e-06	7.46605e-06	7.64958e-06	6.81467e-06	7.01506e-06	6.94235e-06	7.78774e-06	7.95023e-06	7.61833e-06	7.38211e-06	6.47369e-06	6.3578e-06	6.90055e-06	7.78312e-06	8.5807e-06	8.49227e-06	7.97806e-06	7.26767e-06	6.90593e-06	6.69539e-06	6.58084e-06	7.10852e-06	7.47482e-06	8.13419e-06	8.11941e-06	8.35281e-06	8.33128e-06	8.33276e-06	7.86824e-06	7.27394e-06	6.74398e-06	5.97051e-06	6.21412e-06
24	8.10081e-06	8.08688e-06	7.92006e-06	6.83147e-06	5.76356e-06	5.05345e-06	5.19489e-06	6.07973e-06	7.04924e-06	7.16313e-06	6.64353e-06	6.0248e-06	5.52238e-06	5.61712e-06	5.47235e-06	5.66095e-06	6.09332e-06	6.65498e-06	7.16297e-06	6.30789e-06	6.30437e-06	6.17766e-06	6.77539e-06	7.18037e-06	6.84301e-06	6.75019e-06	6.01759e-06	5.74424e-06	6.24231e-06	7.01506e-06	7.83778e-06	7.72927e-06	7.16266e-06	6.40822e-06	5.95517e-06	5.82385e-06	5.68475e-06	6.13542e-06	6.56108e-06	7.12691e-06	7.24125e-06	7.37694e-06	7.5453e-06	7.43387e-06	7.21194e-06	6.5583e-06	6.15051e-06	5.39144e-06	5.57226e-06
25	7.11086e-06	7.10087e-06	7.21092e-06	6.21759e-06	5.25377e-06	4.47326e-06	4.4899e-06	5.21392e-06	6.20048e-06	6.48722e-06	6.03749e-06	5.51263e-06	4.90799e-06	4.9776e-06	4.92187e-06	5.03465e-06	5.5179e-06	5.98943e-06	6.71464e-06	5.86451e-06	5.6754e-06	5.54386e-06	5.92121e-06	6.49447e-06	6.17782e-06	6.20331e-06	5.62583e-06	5.20417e-06	5.65178e-06	6.32334e-06	7.13131e-06	7.03818e-06	6.46713e-06	5.71739e-06	5.21562e-06	5.15716e-06	4.9871e-06	5.33614e-06	5.78552e-06	6.24725e-06	6.47564e-06	6.54078e-06	6.8324e-06	6.64178e-06	6.61968e-06	5.92661e-06	5.60296e-06	4.90361e-06	5.00978e-06
26	6.20535e-06	6.34566e-06	6.35144e-06	5.42956e-06	4.51482e-06	3.90964e-06	4.01001e-06	4.76712e-06	5.64374e-06	5.80693e-06	5.3534e-06	4.88129e-06	4.35321e-06	4.43537e-06	4.4125e-06	4.60894e-06	5.11144e-06	5.64407e-06	6.23766e-06	5.29751e-06	5.14033e-06	4.97575e-06	5.43323e-06	5.80812e-06	5.53958e-06	5.59591e-06	5.06355e-06	4.7782e-06	5.25965e-06	5.9582e-06	6.59411e-06	6.30843e-06	5.67069e-06	4.95126e-06	4.54653e-06	4.55733e-06	4.44099e-06	4.81651e-06	5.20066e-06	5.63093e-06	5.7253e-06	5.91802e-06	6.1187e-06	5.95103e-06	5.87658e-06	5.27343e-06	4.90525e-06	4.33471e-06	4.61088e-06
27	5.46446e-06	5.71556e-06	5.56537e-06	4.72624e-06	3.88343e-06	3.44086e-06	3.63609e-06	4.41054e-06	5.16462e-06	5.2012e-06	4.75483e-06	4.31652e-06	3.89285e-06	3.98023e-06	3.99966e-06	4.26537e-06	4.7863e-06	5.37599e-06	5.75689e-06	4.81137e-06	4.65052e-06	4.51182e-06	5.01167e-06	5.18973e-06	4.98102e-06	5.03983e-06	4.57187e-06	4.42365e-06	4.92916e-06	5.63718e-06	6.07031e-06	5.64253e-06	4.9685e-06	4.30284e-06	4.01359e-06	4.06872e-06	4.00806e-06	4.39478e-06	4.7063e-06	5.0803e-06	5.08923e-06	5.37467e-06	5.46828e-06	5.33984e-06	5.19889e-06	4.68802e-06	4.28374e-06	3.85969e-06	4.2427e-06
28	4.83725e-06	5.24445e-06	4.83289e-06	4.16404e-06	3.34847e-06	3.07975e-06	3.36605e-06	4.14596e-06	4.75608e-06	4.65777e-06	4.24275e-06	3.8364e-06	3.5387e-06	3.59663e-06	3.69273e-06	4.01395e-06	4.55427e-06	5.20294e-06	5.26756e-06	4.40411e-06	4.18609e-06	4.16356e-06	4.67686e-06	4.60755e-06	4.53544e-06	4.56134e-06	4.17475e-06	4.15291e-06	4.66061e-06	5.37042e-06	5.52795e-06	5.02904e-06	4.34393e-06	3.76636e-06	3.61884e-06	3.69984e-06	3.69635e-06	4.06755e-06	4.2842e-06	4.60087e-06	4.54872e-06	4.9495e-06	4.86275e-06	4.83611e-06	4.59823e-06	4.21135e-06	3.71741e-06	3.50736e-06	3.9426e-06
29	4.32702e-06	4.6935e-06	4.38496e-06	3.79849e-06	3.01501e-06	2.76661e-06	3.0144e-06	3.75315e-06	4.35039e-06	4.251e-06	3.82866e-06	3.54319e-06	3.21973e-06	3.27131e-06	3.37724e-06	3.70279e-06	4.26464e-06	4.86562e-06	5.08482e-06	4.09045e-06	3.84607e-06	3.81593e-06	4.29341e-06	4.20242e-06	4.05774e-06	4.19517e-06	3.92138e-06	3.83903e-06	4.31399e-06	4.97857e-06	5.12296e-06	4.59007e-06	3.93955e-06	3.39876e-06	3.23621e-06	3.41425e-06	3.42898e-06	3.71853e-06	3.87289e-06	4.15402e-06	4.06556e-06	4.47881e-06	4.41779e-06	4.32415e-06	4.21003e-06	3.86762e-06	3.33549e-06	3.11807e-06	3.64908e-06
30	3.04602e-06	3.18081e-06	3.19935e-06	2.73489e-06	2.20721e-06	1.93809e-06	2.04553e-06	2.53662e-06	3.03146e-06	3.03904e-06	2.71833e-06	2.5851e-06	2.27253e-06	2.30815e-06	2.36804e-06	2.58464e-06	3.00356e-06	3.39319e-06	3.81527e-06	2.98546e-06	2.76618e-06	2.68757e-06	2.97366e-06	3.02688e-06	2.79105e-06	2.99431e-06	2.87568e-06	2.70327e-06	3.01452e-06	3.45929e-06	3.68535e-06	3.30112e-06	2.8586e-06	2.44272e-06	2.24073e-06	2.43686e-06	2.44748e-06	2.58036e-06	2.70441e-06	2.87734e-06	2.84244e-06	3.07261e-06	3.162e-06	2.97376e-06	3.04959e-06	2.77329e-06	2.40239e-06	2.14437e-06	2.55516e-06
[truncated: 1 more columns]

## Sheet: S3Fig A right
time frequency	0.31	0.32	0.33	0.34	0.35	0.36	0.37	0.38	0.39	0.4	0.41	0.42	0.43	0.44	0.45	0.46	0.47	0.48	0.49	0.5	0.51	0.52	0.53	0.54	0.55	0.56	0.57	0.58	0.59	0.6	0.61	0.62	0.63	0.64	0.65	0.66	0.67	0.68	0.69	0.7	0.71	0.72	0.73	0.74	0.75	0.76	0.77	0.78	0.79
1	1.29177e-05	1.32463e-05	1.35328e-05	1.39347e-05	1.41233e-05	1.45221e-05	1.44511e-05	1.44118e-05	1.42729e-05	1.43373e-05	1.44722e-05	1.48635e-05	1.54558e-05	1.59548e-05	1.53947e-05	1.51702e-05	1.49211e-05	1.5093e-05	1.52321e-05	1.55013e-05	1.55115e-05	1.54546e-05	1.52823e-05	1.53655e-05	1.55973e-05	1.58671e-05	1.59461e-05	1.60565e-05	1.57359e-05	1.54628e-05	1.52021e-05	1.51364e-05	1.52083e-05	1.52301e-05	1.54344e-05	1.57852e-05	1.53383e-05	1.50309e-05	1.47721e-05	1.47526e-05	1.49591e-05	1.49125e-05	1.47563e-05	1.45998e-05	1.43982e-05	1.42476e-05	1.43005e-05	1.43409e-05	1.4231e-05
2	2.92696e-05	2.99045e-05	3.04442e-05	3.08924e-05	3.127e-05	3.15968e-05	3.1754e-05	3.18867e-05	3.20584e-05	3.23646e-05	3.27865e-05	3.3305e-05	3.39082e-05	3.45358e-05	3.43915e-05	3.42791e-05	3.40867e-05	3.42552e-05	3.45208e-05	3.48213e-05	3.51433e-05	3.5313e-05	3.54376e-05	3.57665e-05	3.62488e-05	3.64157e-05	3.62285e-05	3.59086e-05	3.52809e-05	3.48505e-05	3.44916e-05	3.4221e-05	3.39746e-05	3.37245e-05	3.36891e-05	3.3798e-05	3.35149e-05	3.32736e-05	3.30027e-05	3.27372e-05	3.29135e-05	3.27562e-05	3.25721e-05	3.23097e-05	3.19895e-05	3.18242e-05	3.16797e-05	3.15248e-05	3.13601e-05
3	4.61972e-05	4.61107e-05	4.5803e-05	4.56664e-05	4.5823e-05	4.57261e-05	4.59209e-05	4.58463e-05	4.5992e-05	4.59789e-05	4.63738e-05	4.6704e-05	4.65768e-05	4.68561e-05	4.68971e-05	4.69021e-05	4.6661e-05	4.69363e-05	4.7154e-05	4.73613e-05	4.76661e-05	4.7866e-05	4.8312e-05	4.8576e-05	4.90313e-05	4.89403e-05	4.85456e-05	4.7664e-05	4.66686e-05	4.58732e-05	4.51945e-05	4.43913e-05	4.35913e-05	4.31637e-05	4.28063e-05	4.24186e-05	4.21592e-05	4.20636e-05	4.17564e-05	4.12147e-05	4.10782e-05	4.06898e-05	4.02281e-05	3.98601e-05	3.96216e-05	3.95997e-05	3.92405e-05	3.91113e-05	3.93965e-05
4	6.51326e-05	6.30537e-05	6.05582e-05	5.84495e-05	5.68598e-05	5.5623e-05	5.46218e-05	5.34193e-05	5.27501e-05	5.19013e-05	5.15695e-05	5.08786e-05	4.99092e-05	4.95124e-05	4.92717e-05	4.9077e-05	4.86164e-05	4.88346e-05	4.86124e-05	4.86234e-05	4.84667e-05	4.85744e-05	4.87758e-05	4.89228e-05	4.93734e-05	4.93717e-05	4.92537e-05	4.84432e-05	4.76388e-05	4.64842e-05	4.54563e-05	4.43668e-05	4.34092e-05	4.30131e-05	4.28338e-05	4.26541e-05	4.23987e-05	4.2274e-05	4.18054e-05	4.11732e-05	4.05794e-05	3.97296e-05	3.90003e-05	3.86613e-05	3.86647e-05	3.87824e-05	3.86701e-05	3.88307e-05	3.94215e-05
5	8.25779e-05	7.74683e-05	7.22848e-05	6.75607e-05	6.36489e-05	6.09225e-05	5.83074e-05	5.60136e-05	5.41148e-05	5.23256e-05	5.06261e-05	4.86179e-05	4.70953e-05	4.59453e-05	4.56383e-05	4.51994e-05	4.49507e-05	4.47812e-05	4.4447e-05	4.42761e-05	4.37444e-05	4.38259e-05	4.36469e-05	4.40515e-05	4.45151e-05	4.49713e-05	4.52633e-05	4.5011e-05	4.47231e-05	4.36058e-05	4.26463e-05	4.16454e-05	4.09406e-05	4.06965e-05	4.09134e-05	4.12769e-05	4.12371e-05	4.09506e-05	4.02423e-05	3.95442e-05	3.87186e-05	3.76719e-05	3.71788e-05	3.71168e-05	3.73274e-05	3.73431e-05	3.74726e-05	3.76568e-05	3.79358e-05
6	9.64256e-05	8.89267e-05	8.22477e-05	7.63875e-05	7.13038e-05	6.73232e-05	6.38265e-05	6.07559e-05	5.78407e-05	5.50488e-05	5.17767e-05	4.87967e-05	4.67998e-05	4.50185e-05	4.44917e-05	4.40719e-05	4.38946e-05	4.33174e-05	4.30765e-05	4.28253e-05	4.23403e-05	4.23893e-05	4.22579e-05	4.26649e-05	4.28615e-05	4.33719e-05	4.37658e-05	4.3796e-05	4.36643e-05	4.28853e-05	4.21512e-05	4.13728e-05	4.10198e-05	4.10358e-05	4.14398e-05	4.19337e-05	4.18921e-05	4.13501e-05	4.03251e-05	3.93736e-05	3.85472e-05	3.77872e-05	3.76756e-05	3.78221e-05	3.79401e-05	3.7651e-05	3.74998e-05	3.73231e-05	3.72289e-05
7	0.000113128	0.00010597	0.00010007	9.50474e-05	8.99424e-05	8.48965e-05	8.06914e-05	7.69789e-05	7.36001e-05	7.001e-05	6.55904e-05	6.14997e-05	5.87094e-05	5.6246e-05	5.48113e-05	5.39834e-05	5.28596e-05	5.18107e-05	5.11134e-05	5.03125e-05	4.97455e-05	4.95084e-05	4.93196e-05	4.89801e-05	4.8593e-05	4.84276e-05	4.8502e-05	4.84889e-05	4.82635e-05	4.78225e-05	4.72495e-05	4.681e-05	4.6689e-05	4.68062e-05	4.71378e-05	4.74351e-05	4.72302e-05	4.6433e-05	4.51903e-05	4.38667e-05	4.28714e-05	4.23067e-05	4.21793e-05	4.2195e-05	4.20267e-05	4.14736e-05	4.08475e-05	4.032e-05	4.00518e-05
8	0.000128586	0.000123732	0.000120047	0.000116382	0.000111571	0.000105925	0.000101128	9.77072e-05	9.42882e-05	9.01097e-05	8.51597e-05	8.01873e-05	7.68173e-05	7.38581e-05	7.12096e-05	6.91457e-05	6.69099e-05	6.52903e-05	6.35581e-05	6.17911e-05	6.05822e-05	5.98728e-05	5.91948e-05	5.77779e-05	5.6536e-05	5.55495e-05	5.52229e-05	5.50594e-05	5.4618e-05	5.43246e-05	5.41315e-05	5.42323e-05	5.42721e-05	5.43754e-05	5.45377e-05	5.46253e-05	5.43109e-05	5.32622e-05	5.18756e-05	5.03129e-05	4.90188e-05	4.83761e-05	4.79557e-05	4.7671e-05	4.72691e-05	4.6525e-05	4.56882e-05	4.49701e-05	4.45737e-05
9	0.000132281	0.000129278	0.000127383	0.000124886	0.000120362	0.00011484	0.000109992	0.000107282	0.000104377	0.000100204	9.51716e-05	9.01215e-05	8.68819e-05	8.40822e-05	8.08538e-05	7.76856e-05	7.47984e-05	7.28769e-05	7.04385e-05	6.79765e-05	6.59073e-05	6.47668e-05	6.37925e-05	6.1676e-05	5.95221e-05	5.77506e-05	5.71474e-05	5.67439e-05	5.59932e-05	5.55874e-05	5.58327e-05	5.66882e-05	5.72193e-05	5.75199e-05	5.77313e-05	5.7949e-05	5.77562e-05	5.66647e-05	5.51925e-05	5.36121e-05	5.22736e-05	5.14676e-05	5.07641e-05	5.01956e-05	4.96156e-05	4.87072e-05	4.78653e-05	4.70815e-05	4.65686e-05
10	0.000122586	0.000120224	0.000118756	0.000116964	0.000112996	0.000108125	0.000103815	0.00010175	9.96966e-05	9.61244e-05	9.13153e-05	8.68628e-05	8.40717e-05	8.18363e-05	7.86527e-05	7.52317e-05	7.22843e-05	7.05569e-05	6.83023e-05	6.54652e-05	6.29757e-05	6.18096e-05	6.08647e-05	5.84884e-05	5.55403e-05	5.32659e-05	5.23543e-05	5.16613e-05	5.06716e-05	5.01895e-05	5.09514e-05	5.25041e-05	5.36585e-05	5.42739e-05	5.48684e-05	5.55397e-05	5.56496e-05	5.47656e-05	5.34519e-05	5.20907e-05	5.09002e-05	4.99196e-05	4.90297e-05	4.82488e-05	4.75245e-05	4.6554e-05	4.57295e-05	4.50183e-05	4.45076e-05
11	0.000103929	0.00010189	0.000100095	9.80839e-05	9.46839e-05	9.08378e-05	8.7803e-05	8.69577e-05	8.54445e-05	8.19539e-05	7.74761e-05	7.41515e-05	7.20749e-05	7.02433e-05	6.72882e-05	6.43114e-05	6.2131e-05	6.11844e-05	5.92425e-05	5.63396e-05	5.42643e-05	5.38915e-05	5.28879e-05	5.0071e-05	4.67347e-05	4.46546e-05	4.36186e-05	4.25595e-05	4.14672e-05	4.1452e-05	4.31015e-05	4.51676e-05	4.64622e-05	4.71401e-05	4.81555e-05	4.91799e-05	4.93358e-05	4.85743e-05	4.76657e-05	4.6738e-05	4.57076e-05	4.47115e-05	4.37705e-05	4.2914e-05	4.20797e-05	4.11215e-05	4.04153e-05	3.99034e-05	3.95533e-05
12	8.3675e-05	8.15886e-05	7.94129e-05	7.7012e-05	7.44151e-05	7.18686e-05	6.99229e-05	6.9941e-05	6.915e-05	6.5875e-05	6.17218e-05	5.91022e-05	5.75375e-05	5.5887e-05	5.36275e-05	5.14108e-05	4.9912e-05	4.97413e-05	4.84217e-05	4.59313e-05	4.4277e-05	4.45807e-05	4.39429e-05	4.11131e-05	3.78514e-05	3.58897e-05	3.47141e-05	3.34355e-05	3.2336e-05	3.27035e-05	3.47888e-05	3.71391e-05	3.84138e-05	3.8912e-05	3.98907e-05	4.10408e-05	4.13038e-05	4.07864e-05	4.03743e-05	3.99504e-05	3.91555e-05	3.82857e-05	3.74222e-05	3.65961e-05	3.5757e-05	3.48679e-05	3.42634e-05	3.39146e-05	3.37362e-05
13	6.6088e-05	6.37802e-05	6.12807e-05	5.90237e-05	5.77288e-05	5.62332e-05	5.47866e-05	5.51407e-05	5.50214e-05	5.21575e-05	4.84602e-05	4.60764e-05	4.45252e-05	4.31926e-05	4.19186e-05	4.04054e-05	3.92562e-05	3.95123e-05	3.90179e-05	3.69856e-05	3.56143e-05	3.61962e-05	3.612e-05	3.37603e-05	3.08331e-05	2.87863e-05	2.73927e-05	2.61687e-05	2.52921e-05	2.57752e-05	2.77809e-05	3.00449e-05	3.11448e-05	3.12627e-05	3.18802e-05	3.3075e-05	3.36183e-05	3.35188e-05	3.36336e-05	3.35663e-05	3.2945e-05	3.22514e-05	3.15175e-05	3.07607e-05	3.01003e-05	2.93339e-05	2.87635e-05	2.85024e-05	2.83302e-05
14	5.11564e-05	4.90483e-05	4.62807e-05	4.45578e-05	4.45131e-05	4.36615e-05	4.26974e-05	4.36389e-05	4.33918e-05	4.01934e-05	3.71652e-05	3.52874e-05	3.36833e-05	3.28287e-05	3.22958e-05	3.13236e-05	3.07312e-05	3.13308e-05	3.10717e-05	2.91852e-05	2.84464e-05	2.94742e-05	2.93511e-05	2.71157e-05	2.47302e-05	2.29772e-05	2.15869e-05	2.05553e-05	2.01663e-05	2.10992e-05	2.32157e-05	2.5107e-05	2.55379e-05	2.50588e-05	2.53437e-05	2.64734e-05	2.7083e-05	2.73224e-05	2.79806e-05	2.80564e-05	2.73778e-05	2.68995e-05	2.62555e-05	2.55608e-05	2.52171e-05	2.45874e-05	2.4137e-05	2.40146e-05	2.36855e-05
15	3.96913e-05	3.78272e-05	3.51226e-05	3.37837e-05	3.44572e-05	3.43533e-05	3.36383e-05	3.48097e-05	3.45253e-05	3.11736e-05	2.86143e-05	2.72092e-05	2.56311e-05	2.50473e-05	2.5041e-05	2.45423e-05	2.43409e-05	2.50537e-05	2.49042e-05	2.32332e-05	2.27847e-05	2.40617e-05	2.39174e-05	2.19019e-05	2.0078e-05	1.86732e-05	1.73744e-05	1.65658e-05	1.65239e-05	1.77951e-05	1.99313e-05	2.15011e-05	2.13992e-05	2.03534e-05	2.01742e-05	2.10951e-05	2.18105e-05	2.23448e-05	2.33897e-05	2.36168e-05	2.28359e-05	2.2475e-05	2.19099e-05	2.12506e-05	2.12176e-05	2.07948e-05	2.04485e-05	2.04337e-05	1.99758e-05
16	3.13453e-05	2.96682e-05	2.73328e-05	2.61761e-05	2.72897e-05	2.78335e-05	2.70809e-05	2.8201e-05	2.8019e-05	2.48429e-05	2.26609e-05	2.1559e-05	2.00176e-05	1.96193e-05	1.99729e-05	1.98081e-05	1.97825e-05	2.03786e-05	2.04161e-05	1.89933e-05	1.8539e-05	1.97958e-05	1.974e-05	1.8106e-05	1.67706e-05	1.56155e-05	1.4495e-05	1.38665e-05	1.40058e-05	1.53546e-05	1.73425e-05	1.86523e-05	1.82405e-05	1.67834e-05	1.61581e-05	1.68881e-05	1.78066e-05	1.85573e-05	1.9787e-05	2.01265e-05	1.92492e-05	1.89363e-05	1.844e-05	1.78289e-05	1.80955e-05	1.78664e-05	1.75715e-05	1.76143e-05	1.70488e-05
17	2.48617e-05	2.33954e-05	2.15285e-05	2.07063e-05	2.23075e-05	2.30261e-05	2.22519e-05	2.3454e-05	2.29181e-05	1.98349e-05	1.82541e-05	1.73844e-05	1.59052e-05	1.58514e-05	1.63435e-05	1.63594e-05	1.65288e-05	1.69699e-05	1.69892e-05	1.56565e-05	1.54331e-05	1.65956e-05	1.63211e-05	1.49538e-05	1.40615e-05	1.31647e-05	1.23375e-05	1.18752e-05	1.22345e-05	1.36926e-05	1.55368e-05	1.64816e-05	1.56586e-05	1.39527e-05	1.31845e-05	1.385e-05	1.48877e-05	1.57502e-05	1.70333e-05	1.72476e-05	1.62504e-05	1.60129e-05	1.55192e-05	1.50577e-05	1.56312e-05	1.5453e-05	1.52681e-05	1.53108e-05	1.46125e-05
18	2.00597e-05	1.87887e-05	1.73689e-05	1.67834e-05	1.83058e-05	1.93236e-05	1.87731e-05	1.96811e-05	1.92051e-05	1.64772e-05	1.50991e-05	1.44185e-05	1.31318e-05	1.30709e-05	1.36171e-05	1.3755e-05	1.40564e-05	1.43835e-05	1.4375e-05	1.32923e-05	1.30448e-05	1.39724e-05	1.37169e-05	1.25954e-05	1.1927e-05	1.13004e-05	1.07164e-05	1.03895e-05	1.0751e-05	1.2118e-05	1.38057e-05	1.46255e-05	1.37752e-05	1.20367e-05	1.10795e-05	1.14946e-05	1.25132e-05	1.34431e-05	1.46184e-05	1.48845e-05	1.39513e-05	1.36063e-05	1.31958e-05	1.28292e-05	1.34731e-05	1.35159e-05	1.33724e-05	1.34076e-05	1.27184e-05
19	1.6675e-05	1.55716e-05	1.44792e-05	1.39155e-05	1.48985e-05	1.65169e-05	1.62182e-05	1.66302e-05	1.67558e-05	1.44408e-05	1.28732e-05	1.24183e-05	1.1326e-05	1.0931e-05	1.15442e-05	1.17235e-05	1.21448e-05	1.2366e-05	1.24592e-05	1.16882e-05	1.11083e-05	1.18233e-05	1.18873e-05	1.08927e-05	1.03113e-05	9.93879e-06	9.50492e-06	9.22823e-06	9.37967e-06	1.04794e-05	1.2065e-05	1.3045e-05	1.25376e-05	1.08728e-05	9.60929e-06	9.60999e-06	1.05235e-05	1.14557e-05	1.24594e-05	1.3057e-05	1.22316e-05	1.16804e-05	1.14529e-05	1.10117e-05	1.15969e-05	1.20207e-05	1.17649e-05	1.18924e-05	1.12773e-05
20	1.38279e-05	1.28222e-05	1.21105e-05	1.17641e-05	1.28264e-05	1.44363e-05	1.4064e-05	1.45514e-05	1.43969e-05	1.22825e-05	1.10609e-05	1.07003e-05	9.65675e-06	9.46855e-06	1.0001e-05	1.02276e-05	1.07232e-05	1.07983e-05	1.08679e-05	1.00818e-05	9.66506e-06	1.03034e-05	1.02276e-05	9.28946e-06	8.9689e-06	8.71819e-06	8.45324e-06	8.20677e-06	8.38992e-06	9.46672e-06	1.09228e-05	1.17146e-05	1.10923e-05	9.48954e-06	8.35544e-06	8.37319e-06	9.24971e-06	1.0066e-05	1.0981e-05	1.14388e-05	1.05301e-05	1.01144e-05	9.90266e-06	9.59034e-06	1.03705e-05	1.06796e-05	1.0435e-05	1.04956e-05	9.86358e-06
21	1.14278e-05	1.05085e-05	1.01098e-05	1.0075e-05	1.13465e-05	1.26511e-05	1.22366e-05	1.28943e-05	1.22525e-05	1.03226e-05	9.5636e-06	9.21182e-06	8.21956e-06	8.31597e-06	8.75437e-06	8.99508e-06	9.53395e-06	9.49794e-06	9.46532e-06	8.61626e-06	8.5094e-06	9.06983e-06	8.75539e-06	7.90584e-06	7.79788e-06	7.61044e-06	7.53055e-06	7.32861e-06	7.60381e-06	8.67423e-06	9.96528e-06	1.04733e-05	9.6605e-06	8.18445e-06	7.33904e-06	7.49695e-06	8.30965e-06	8.99123e-06	9.78905e-06	9.97663e-06	9.04247e-06	8.80676e-06	8.55249e-06	8.46722e-06	9.38396e-06	9.50961e-06	9.29954e-06	9.23173e-06	8.55406e-06
22	9.6931e-06	8.87566e-06	8.63786e-06	8.72199e-06	9.79322e-06	1.10944e-05	1.07704e-05	1.1331e-05	1.07955e-05	9.11478e-06	8.42377e-06	8.13245e-06	7.22524e-06	7.25036e-06	7.69861e-06	7.8909e-06	8.47e-06	8.36634e-06	8.3277e-06	7.56852e-06	7.46518e-06	7.9316e-06	7.7069e-06	6.92596e-06	6.86455e-06	6.75112e-06	6.7989e-06	6.60842e-06	6.79616e-06	7.68669e-06	8.84948e-06	9.33725e-06	8.66799e-06	7.37865e-06	6.61854e-06	6.69736e-06	7.38446e-06	7.96051e-06	8.58654e-06	8.8309e-06	7.99489e-06	7.755e-06	7.56154e-06	7.53155e-06	8.38381e-06	8.59608e-06	8.29968e-06	8.21451e-06	7.55919e-06
23	8.30141e-06	7.56447e-06	7.47818e-06	7.64211e-06	8.61231e-06	9.81258e-06	9.50208e-06	1.00432e-05	9.50553e-06	8.07324e-06	7.48192e-06	7.21984e-06	6.36052e-06	6.38926e-06	6.81483e-06	6.99989e-06	7.56371e-06	7.38134e-06	7.32775e-06	6.62387e-06	6.59117e-06	6.98229e-06	6.80748e-06	6.11031e-06	6.11395e-06	6.02769e-06	6.17231e-06	5.97659e-06	6.11431e-06	6.86771e-06	7.89645e-06	8.31923e-06	7.72486e-06	6.61875e-06	5.99211e-06	6.06272e-06	6.66372e-06	7.12229e-06	7.60593e-06	7.84021e-06	7.09097e-06	6.90499e-06	6.74641e-06	6.78367e-06	7.59499e-06	7.78414e-06	7.45587e-06	7.32027e-06	6.70563e-06
24	7.33857e-06	6.6136e-06	6.45526e-06	6.71191e-06	7.41437e-06	8.57396e-06	8.47215e-06	8.7664e-06	8.62942e-06	7.3584e-06	6.75551e-06	6.52182e-06	5.79829e-06	5.55588e-06	6.04202e-06	6.15248e-06	6.71287e-06	6.5691e-06	6.47749e-06	5.92032e-06	5.76602e-06	6.12168e-06	6.08573e-06	5.55246e-06	5.44385e-06	5.41582e-06	5.57822e-06	5.48389e-06	5.4905e-06	5.99607e-06	6.89409e-06	7.36005e-06	7.01616e-06	6.08811e-06	5.49661e-06	5.48824e-06	5.95216e-06	6.38458e-06	6.68789e-06	6.98085e-06	6.46036e-06	6.19523e-06	6.08494e-06	6.12475e-06	6.71305e-06	7.14366e-06	6.74868e-06	6.67972e-06	6.01754e-06
25	6.59673e-06	5.9042e-06	5.65277e-06	5.96736e-06	6.43821e-06	7.49911e-06	7.57394e-06	7.69418e-06	7.90566e-06	6.8047e-06	6.17528e-06	5.94602e-06	5.32745e-06	4.87484e-06	5.39677e-06	5.44606e-06	5.95755e-06	5.85625e-06	5.74473e-06	5.3358e-06	5.06482e-06	5.38617e-06	5.50735e-06	5.11984e-06	4.8973e-06	4.91682e-06	5.09022e-06	5.05873e-06	4.93754e-06	5.22016e-06	5.9952e-06	6.51711e-06	6.40565e-06	5.64747e-06	5.075e-06	4.99514e-06	5.34091e-06	5.73591e-06	5.90123e-06	6.2629e-06	5.95008e-06	5.61999e-06	5.55636e-06	5.57086e-06	5.94697e-06	6.57328e-06	6.16754e-06	6.13393e-06	5.46093e-06
26	5.78658e-06	5.18199e-06	5.03144e-06	5.38775e-06	5.94059e-06	6.75294e-06	6.65534e-06	6.94116e-06	6.97056e-06	6.05834e-06	5.59184e-06	5.36594e-06	4.69341e-06	4.38813e-06	4.89799e-06	4.93436e-06	5.38513e-06	5.13198e-06	5.04128e-06	4.62939e-06	4.53463e-06	4.8044e-06	4.92675e-06	4.60588e-06	4.4848e-06	4.44588e-06	4.72835e-06	4.60796e-06	4.50664e-06	4.73374e-06	5.40908e-06	5.79906e-06	5.63567e-06	5.00753e-06	4.59625e-06	4.60808e-06	4.95534e-06	5.23035e-06	5.31683e-06	5.6197e-06	5.31564e-06	5.13265e-06	5.05042e-06	5.14273e-06	5.49535e-06	5.98159e-06	5.61946e-06	5.55913e-06	4.87962e-06
27	5.09698e-06	4.58176e-06	4.5486e-06	4.9287e-06	5.5205e-06	6.10388e-06	5.87894e-06	6.27037e-06	6.15209e-06	5.42311e-06	5.08869e-06	4.84476e-06	4.15214e-06	3.99997e-06	4.4731e-06	4.52157e-06	4.84922e-06	4.49586e-06	4.4039e-06	4.03933e-06	4.08611e-06	4.31302e-06	4.44068e-06	4.17068e-06	4.12541e-06	4.07203e-06	4.38496e-06	4.21108e-06	4.11674e-06	4.32792e-06	4.89578e-06	5.16326e-06	4.94686e-06	4.44198e-06	4.17589e-06	4.26879e-06	4.61804e-06	4.78034e-06	4.8066e-06	5.05821e-06	4.7772e-06	4.70148e-06	4.63735e-06	4.75379e-06	5.10301e-06	5.43845e-06	5.14777e-06	5.02844e-06	4.42135e-06
28	4.50632e-06	4.12273e-06	4.19841e-06	4.57454e-06	5.21605e-06	5.5071e-06	5.2004e-06	5.74065e-06	5.42923e-06	4.9437e-06	4.68736e-06	4.3889e-06	3.69012e-06	3.73198e-06	4.12471e-06	4.20503e-06	4.33985e-06	3.93726e-06	3.85496e-06	3.57968e-06	3.73771e-06	3.89295e-06	4.06887e-06	3.81861e-06	3.83352e-06	3.76701e-06	4.10194e-06	3.86354e-06	3.76441e-06	3.98336e-06	4.43045e-06	4.61441e-06	4.35548e-06	3.98987e-06	3.83068e-06	3.9824e-06	4.32852e-06	4.35689e-06	4.36324e-06	4.59299e-06	4.33248e-06	4.35057e-06	4.30763e-06	4.40445e-06	4.76544e-06	4.92273e-06	4.78233e-06	4.53417e-06	4.0776e-06
29	4.11384e-06	3.80772e-06	3.8006e-06	4.17853e-06	4.86984e-06	5.03633e-06	4.60849e-06	5.13841e-06	4.95494e-06	4.57523e-06	4.36475e-06	4.14074e-06	3.4204e-06	3.37811e-06	3.85453e-06	3.87053e-06	3.98333e-06	3.46693e-06	3.42061e-06	3.20583e-06	3.3971e-06	3.49998e-06	3.71722e-06	3.5806e-06	3.5869e-06	3.42825e-06	3.86476e-06	3.59768e-06	3.47611e-06	3.58548e-06	3.97373e-06	4.1156e-06	3.9206e-06	3.64312e-06	3.5056e-06	3.66476e-06	4.00898e-06	4.01253e-06	3.93512e-06	4.1702e-06	3.97754e-06	4.05016e-06	3.97389e-06	4.11057e-06	4.3157e-06	4.50791e-06	4.40263e-06	4.30753e-06	3.7256e-06
30	2.98979e-06	2.75003e-06	2.62453e-06	2.91638e-06	3.4158e-06	3.56704e-06	3.23196e-06	3.4758e-06	3.59278e-06	3.29025e-06	3.14412e-06	3.05456e-06	2.53177e-06	2.31648e-06	2.7577e-06	2.72872e-06	2.84805e-06	2.42484e-06	2.37943e-06	2.25992e-06	2.36281e-06	2.43704e-06	2.60156e-06	2.62432e-06	2.56005e-06	2.4127e-06	2.76112e-06	2.60784e-06	2.484e-06	2.46262e-06	2.73911e-06	2.84419e-06	2.78939e-06	2.60353e-06	2.47979e-06	2.57231e-06	2.81467e-06	2.87048e-06	2.7429e-06	2.90731e-06	2.86017e-06	2.88601e-06	2.81929e-06	2.95069e-06	2.95149e-06	3.21022e-06	3.10702e-06	3.2081e-06	2.63624e-06
[truncated: 1 more columns]

## Sheet: S3Fig B
Experiment	Att	Unatt
100%	2.72582e-05	0.000103298
100%	0.000100899	8.107e-05
100%	3.84269e-05	3.5361e-05
100%	9.41243e-05	4.77197e-05
100%	5.48418e-05	3.05683e-05
100%	7.66791e-05	2.70367e-05
100%	5.10377e-05	2.83324e-05
100%	5.04714e-05	6.20872e-05
100%	0.00016408	7.90621e-05
100%	5.67007e-05	0.00021061
100%	4.49366e-05	5.16219e-05
100%	4.74125e-05	3.90513e-05
100%	7.46431e-05	3.4575e-05
100%	0.000356832	0.000332983
100%	5.32039e-05	4.1259e-05
100%	5.50021e-05	6.32782e-05
100%	2.01461e-05	2.73172e-05
100%	3.41288e-05	3.68839e-05

## Sheet: S3Fig C left
time frequency	0.31	0.32	0.33	0.34	0.35	0.36	0.37	0.38	0.39	0.4	0.41	0.42	0.43	0.44	0.45	0.46	0.47	0.48	0.49	0.5	0.51	0.52	0.53	0.54	0.55	0.56	0.57	0.58	0.59	0.6	0.61	0.62	0.63	0.64	0.65	0.66	0.67	0.68	0.69	0.7	0.71	0.72	0.73	0.74	0.75	0.76	0.77	0.78	0.79
1	1.71467e-05	1.70372e-05	1.68462e-05	1.70891e-05	1.73096e-05	1.74657e-05	1.76161e-05	1.77636e-05	1.83036e-05	1.85839e-05	1.87718e-05	1.87475e-05	1.87514e-05	1.88274e-05	1.85039e-05	1.84051e-05	1.86537e-05	1.8959e-05	1.91375e-05	1.95118e-05	1.98073e-05	1.96927e-05	1.92952e-05	1.92167e-05	1.90991e-05	1.91465e-05	1.91375e-05	1.91191e-05	1.90646e-05	1.91343e-05	1.94437e-05	1.95161e-05	1.9561e-05	1.92995e-05	1.92784e-05	1.92304e-05	1.88981e-05	1.86124e-05	1.85174e-05	1.86285e-05	1.85885e-05	1.85845e-05	1.8652e-05	1.8428e-05	1.79261e-05	1.77833e-05	1.76816e-05	1.7658e-05	1.73792e-05
2	4.65832e-05	4.62125e-05	4.54228e-05	4.5297e-05	4.58019e-05	4.62615e-05	4.67106e-05	4.69928e-05	4.7496e-05	4.75209e-05	4.75514e-05	4.73238e-05	4.71922e-05	4.69419e-05	4.67683e-05	4.67661e-05	4.68607e-05	4.71566e-05	4.72103e-05	4.75107e-05	4.77337e-05	4.78163e-05	4.75322e-05	4.77103e-05	4.75585e-05	4.76418e-05	4.77736e-05	4.78551e-05	4.79813e-05	4.83433e-05	4.87604e-05	4.88944e-05	4.88068e-05	4.81783e-05	4.80943e-05	4.77064e-05	4.74424e-05	4.73759e-05	4.72848e-05	4.73601e-05	4.73345e-05	4.73038e-05	4.70791e-05	4.67015e-05	4.60357e-05	4.59641e-05	4.57067e-05	4.555e-05	4.51764e-05
3	6.93874e-05	6.79169e-05	6.62355e-05	6.49642e-05	6.45767e-05	6.43304e-05	6.40984e-05	6.37356e-05	6.31588e-05	6.23889e-05	6.18812e-05	6.12581e-05	6.07417e-05	6.05671e-05	6.06747e-05	6.04628e-05	6.01914e-05	6.02047e-05	5.98385e-05	5.95855e-05	5.96117e-05	5.9868e-05	6.01129e-05	6.06141e-05	6.09984e-05	6.15562e-05	6.20834e-05	6.25001e-05	6.2882e-05	6.329e-05	6.3358e-05	6.34274e-05	6.32693e-05	6.282e-05	6.26374e-05	6.23175e-05	6.24316e-05	6.29679e-05	6.33202e-05	6.35344e-05	6.35069e-05	6.32975e-05	6.27931e-05	6.23069e-05	6.19275e-05	6.18666e-05	6.16262e-05	6.1393e-05	6.12731e-05
4	8.78116e-05	8.36745e-05	8.0234e-05	7.70116e-05	7.42951e-05	7.20819e-05	7.0092e-05	6.82654e-05	6.62218e-05	6.44125e-05	6.30749e-05	6.18241e-05	6.08115e-05	6.05018e-05	6.04383e-05	6.01023e-05	5.99196e-05	5.97975e-05	5.93532e-05	5.88111e-05	5.84737e-05	5.81937e-05	5.82546e-05	5.86265e-05	5.93023e-05	6.0306e-05	6.14151e-05	6.23718e-05	6.30348e-05	6.31994e-05	6.28445e-05	6.24278e-05	6.20099e-05	6.17763e-05	6.16182e-05	6.17053e-05	6.20917e-05	6.29443e-05	6.35181e-05	6.37756e-05	6.35905e-05	6.31783e-05	6.26223e-05	6.21072e-05	6.16554e-05	6.12163e-05	6.08437e-05	6.04342e-05	6.04367e-05
5	0.000127914	0.000119561	0.000112423	0.00010552	9.89648e-05	9.30321e-05	8.77581e-05	8.30465e-05	7.86219e-05	7.47766e-05	7.17879e-05	6.92926e-05	6.72527e-05	6.59667e-05	6.52286e-05	6.46551e-05	6.41691e-05	6.36658e-05	6.31866e-05	6.24845e-05	6.15746e-05	6.02743e-05	5.93546e-05	5.90245e-05	5.93127e-05	6.02831e-05	6.16164e-05	6.28812e-05	6.36414e-05	6.36112e-05	6.2919e-05	6.17572e-05	6.08723e-05	6.04463e-05	6.04041e-05	6.05154e-05	6.07436e-05	6.10315e-05	6.09478e-05	6.05734e-05	5.99229e-05	5.94801e-05	5.92785e-05	5.91535e-05	5.87289e-05	5.82048e-05	5.75495e-05	5.68592e-05	5.67916e-05
6	0.000198012	0.00018574	0.000173465	0.00016107	0.0001489	0.000136985	0.000126029	0.000116489	0.000108096	0.000100624	9.45926e-05	8.95516e-05	8.5453e-05	8.2871e-05	8.12346e-05	7.97556e-05	7.82227e-05	7.68709e-05	7.60389e-05	7.54664e-05	7.4604e-05	7.29186e-05	7.11531e-05	6.99605e-05	6.99135e-05	7.08501e-05	7.21364e-05	7.30047e-05	7.30147e-05	7.22214e-05	7.07659e-05	6.87258e-05	6.69431e-05	6.5575e-05	6.46973e-05	6.39832e-05	6.33266e-05	6.21984e-05	6.07422e-05	5.91786e-05	5.79231e-05	5.75491e-05	5.79902e-05	5.86822e-05	5.9016e-05	5.89184e-05	5.82035e-05	5.73769e-05	5.74133e-05
7	0.000279377	0.000265846	0.000250106	0.000232796	0.000215121	0.000197404	0.000180724	0.000165957	0.000152864	0.000141278	0.000131529	0.000123112	0.000116073	0.000111602	0.00010897	0.000106623	0.000104163	0.000101674	9.98984e-05	9.96782e-05	9.9835e-05	9.88148e-05	9.64391e-05	9.39852e-05	9.33729e-05	9.44558e-05	9.56519e-05	9.55452e-05	9.38815e-05	9.15475e-05	8.91974e-05	8.62686e-05	8.27436e-05	7.90958e-05	7.58799e-05	7.33655e-05	7.11782e-05	6.83537e-05	6.53579e-05	6.266e-05	6.07747e-05	6.02848e-05	6.09898e-05	6.21792e-05	6.33868e-05	6.38973e-05	6.35216e-05	6.27786e-05	6.27274e-05
8	0.000333972	0.000320854	0.000303593	0.000283611	0.000263289	0.000243362	0.000224068	0.000206136	0.000190345	0.000176925	0.000165274	0.000154677	0.000145471	0.000139114	0.000135913	0.000133565	0.000130296	0.000126296	0.000123161	0.000123189	0.00012461	0.000124223	0.000120884	0.000116879	0.000115955	0.000117663	0.000118589	0.000116846	0.000113185	0.000109833	0.000107329	0.000103741	9.80198e-05	9.17688e-05	8.64696e-05	8.23394e-05	7.86121e-05	7.42951e-05	7.00833e-05	6.69115e-05	6.48032e-05	6.4114e-05	6.45554e-05	6.56324e-05	6.72704e-05	6.82886e-05	6.83205e-05	6.76171e-05	6.71756e-05
9	0.000337876	0.000325365	0.000307235	0.000286203	0.000266038	0.000247638	0.000229605	0.000211831	0.000196627	0.000184403	0.000174119	0.000164103	0.000154766	0.000147688	0.000144228	0.000142361	0.000138952	0.000134011	0.000129636	0.000129137	0.000131147	0.00013136	0.000127555	0.00012254	0.000121427	0.000123987	0.00012536	0.00012255	0.000117274	0.00011357	0.000111692	0.000108443	0.000101665	9.38868e-05	8.78497e-05	8.34666e-05	7.90649e-05	7.37298e-05	6.86991e-05	6.54972e-05	6.37418e-05	6.30461e-05	6.31116e-05	6.38585e-05	6.53992e-05	6.66417e-05	6.69477e-05	6.62657e-05	6.5423e-05
10	0.000299244	0.000287127	0.000269087	0.000248855	0.000231325	0.000216469	0.000201899	0.000186846	0.000174448	0.000165177	0.0001579	0.000150099	0.000141956	0.00013523	0.000131705	0.000130228	0.000127438	0.000122465	0.000117291	0.000115812	0.000117935	0.000118989	0.000115618	0.000110461	0.000109248	0.000112595	0.000114773	0.000111918	0.000106136	0.000102749	0.00010196	9.96985e-05	9.32591e-05	8.56154e-05	8.02648e-05	7.66418e-05	7.22574e-05	6.65338e-05	6.13922e-05	5.84415e-05	5.70275e-05	5.63365e-05	5.62686e-05	5.68667e-05	5.81464e-05	5.95368e-05	6.00109e-05	5.93279e-05	5.80128e-05
11	0.0002383	0.000225308	0.000207493	0.000190524	0.000178063	0.000167543	0.000156465	0.00014528	0.000137276	0.000132007	0.000127576	0.000121718	0.000115455	0.000110279	0.000107707	0.000106564	0.000103895	9.89102e-05	9.40789e-05	9.31126e-05	9.56011e-05	9.64999e-05	9.2947e-05	8.861e-05	8.91148e-05	9.35012e-05	9.50234e-05	9.12299e-05	8.60892e-05	8.4538e-05	8.49918e-05	8.26901e-05	7.64126e-05	7.04454e-05	6.74317e-05	6.49904e-05	6.04682e-05	5.49377e-05	5.0841e-05	4.88252e-05	4.76821e-05	4.70919e-05	4.73491e-05	4.82184e-05	4.94546e-05	5.08282e-05	5.11047e-05	5.00295e-05	4.82699e-05
12	0.000178256	0.000166044	0.000149889	0.000136509	0.000128319	0.000121419	0.000113408	0.000105636	0.000100961	9.86804e-05	9.63891e-05	9.22968e-05	8.79659e-05	8.4481e-05	8.26619e-05	8.16526e-05	7.93026e-05	7.48621e-05	7.07213e-05	7.0062e-05	7.23283e-05	7.31934e-05	7.0197e-05	6.67627e-05	6.81015e-05	7.27465e-05	7.3995e-05	7.01534e-05	6.59331e-05	6.55932e-05	6.68361e-05	6.49739e-05	5.95602e-05	5.51993e-05	5.40934e-05	5.30613e-05	4.9155e-05	4.42788e-05	4.12301e-05	3.99262e-05	3.89001e-05	3.83706e-05	3.88922e-05	4.00372e-05	4.12861e-05	4.2431e-05	4.27224e-05	4.15086e-05	3.94813e-05
13	0.000130705	0.000121211	0.000108415	9.82304e-05	9.241e-05	8.78076e-05	8.23092e-05	7.67869e-05	7.36283e-05	7.27608e-05	7.16282e-05	6.90556e-05	6.62606e-05	6.36973e-05	6.18899e-05	6.09672e-05	5.93457e-05	5.58791e-05	5.22767e-05	5.10527e-05	5.26213e-05	5.41025e-05	5.24214e-05	4.94405e-05	5.00584e-05	5.40889e-05	5.58552e-05	5.32428e-05	4.99767e-05	4.97391e-05	5.12309e-05	5.06166e-05	4.67328e-05	4.3383e-05	4.32062e-05	4.32728e-05	4.05332e-05	3.66546e-05	3.4207e-05	3.30376e-05	3.19905e-05	3.1366e-05	3.19271e-05	3.31191e-05	3.41495e-05	3.51253e-05	3.56886e-05	3.46032e-05	3.24793e-05
14	9.3616e-05	8.58372e-05	7.61906e-05	6.98195e-05	6.61096e-05	6.28482e-05	5.90354e-05	5.51752e-05	5.34665e-05	5.35721e-05	5.27158e-05	5.08715e-05	4.92859e-05	4.73929e-05	4.57872e-05	4.51866e-05	4.3744e-05	4.07853e-05	3.81167e-05	3.71795e-05	3.85366e-05	4.0001e-05	3.85298e-05	3.60631e-05	3.69698e-05	4.04047e-05	4.15028e-05	3.92653e-05	3.72603e-05	3.77347e-05	3.92186e-05	3.88822e-05	3.57922e-05	3.3599e-05	3.45336e-05	3.4927e-05	3.26429e-05	2.99826e-05	2.84309e-05	2.74683e-05	2.65319e-05	2.59617e-05	2.66933e-05	2.78418e-05	2.84609e-05	2.93803e-05	2.9864e-05	2.85536e-05	2.64934e-05
15	6.68231e-05	6.08699e-05	5.38086e-05	5.025e-05	4.80253e-05	4.55084e-05	4.28993e-05	4.02486e-05	3.93755e-05	3.99254e-05	3.92331e-05	3.77411e-05	3.69198e-05	3.55869e-05	3.4127e-05	3.37848e-05	3.25558e-05	3.00498e-05	2.8235e-05	2.76323e-05	2.86595e-05	2.99265e-05	2.86489e-05	2.65794e-05	2.74895e-05	3.02149e-05	3.07098e-05	2.88424e-05	2.77776e-05	2.87421e-05	3.0097e-05	2.99519e-05	2.75619e-05	2.60507e-05	2.74696e-05	2.81131e-05	2.63009e-05	2.46996e-05	2.39238e-05	2.3149e-05	2.23719e-05	2.18602e-05	2.2491e-05	2.35146e-05	2.3777e-05	2.45412e-05	2.50094e-05	2.36717e-05	2.1805e-05
16	4.8836e-05	4.48133e-05	3.97658e-05	3.77506e-05	3.61689e-05	3.41641e-05	3.25248e-05	3.05914e-05	2.99557e-05	3.06021e-05	3.01018e-05	2.88254e-05	2.84674e-05	2.74662e-05	2.60152e-05	2.58637e-05	2.50038e-05	2.30404e-05	2.18617e-05	2.12302e-05	2.17831e-05	2.29538e-05	2.20756e-05	2.01968e-05	2.05768e-05	2.25506e-05	2.29409e-05	2.1638e-05	2.10739e-05	2.20823e-05	2.32668e-05	2.356e-05	2.19089e-05	2.0533e-05	2.19213e-05	2.28624e-05	2.16827e-05	2.08778e-05	2.05237e-05	1.9848e-05	1.92687e-05	1.86699e-05	1.89642e-05	1.98657e-05	1.98003e-05	2.03963e-05	2.09546e-05	1.9816e-05	1.82486e-05
17	3.62202e-05	3.32631e-05	2.98413e-05	2.9065e-05	2.77626e-05	2.62425e-05	2.5312e-05	2.38335e-05	2.35424e-05	2.4234e-05	2.36863e-05	2.25283e-05	2.25081e-05	2.15479e-05	2.02017e-05	2.03165e-05	1.95904e-05	1.81195e-05	1.7534e-05	1.6894e-05	1.72549e-05	1.81771e-05	1.7326e-05	1.56834e-05	1.59064e-05	1.72488e-05	1.73132e-05	1.62958e-05	1.61985e-05	1.73085e-05	1.82985e-05	1.87647e-05	1.75072e-05	1.63692e-05	1.78688e-05	1.87294e-05	1.79357e-05	1.78158e-05	1.77153e-05	1.71286e-05	1.6761e-05	1.59997e-05	1.61245e-05	1.68693e-05	1.64607e-05	1.70663e-05	1.74893e-05	1.6442e-05	1.52208e-05
18	2.7254e-05	2.54156e-05	2.30791e-05	2.28189e-05	2.19096e-05	2.07127e-05	2.02305e-05	1.92126e-05	1.90017e-05	1.9629e-05	1.92419e-05	1.82338e-05	1.81938e-05	1.74406e-05	1.61955e-05	1.62726e-05	1.58328e-05	1.47914e-05	1.45341e-05	1.40368e-05	1.41034e-05	1.47302e-05	1.40622e-05	1.27129e-05	1.26497e-05	1.34251e-05	1.33288e-05	1.25332e-05	1.25549e-05	1.35805e-05	1.4471e-05	1.50361e-05	1.43107e-05	1.33597e-05	1.45356e-05	1.54227e-05	1.50278e-05	1.52477e-05	1.53928e-05	1.49585e-05	1.46873e-05	1.39382e-05	1.37339e-05	1.42497e-05	1.38043e-05	1.41948e-05	1.45873e-05	1.37528e-05	1.28419e-05
19	2.10401e-05	2.04036e-05	1.85145e-05	1.8339e-05	1.79892e-05	1.68497e-05	1.66955e-05	1.60841e-05	1.5708e-05	1.62409e-05	1.62566e-05	1.53309e-05	1.50756e-05	1.47494e-05	1.34731e-05	1.33152e-05	1.33524e-05	1.2547e-05	1.24635e-05	1.21855e-05	1.18235e-05	1.22433e-05	1.19389e-05	1.08358e-05	1.03465e-05	1.0708e-05	1.06307e-05	9.97529e-06	9.793e-06	1.06418e-05	1.15043e-05	1.21653e-05	1.21531e-05	1.11699e-05	1.17482e-05	1.28798e-05	1.28051e-05	1.3087e-05	1.35256e-05	1.3239e-05	1.29785e-05	1.24111e-05	1.16606e-05	1.20691e-05	1.17382e-05	1.17221e-05	1.22963e-05	1.17311e-05	1.10944e-05
20	1.68015e-05	1.63382e-05	1.4959e-05	1.5128e-05	1.47618e-05	1.39156e-05	1.40365e-05	1.35167e-05	1.33522e-05	1.38334e-05	1.38553e-05	1.29506e-05	1.28104e-05	1.24148e-05	1.12395e-05	1.1263e-05	1.13694e-05	1.08014e-05	1.09977e-05	1.06056e-05	1.02001e-05	1.0448e-05	1.01412e-05	9.21503e-06	8.73064e-06	8.83163e-06	8.55634e-06	7.96993e-06	7.87402e-06	8.72192e-06	9.43376e-06	1.01797e-05	1.02736e-05	9.41094e-06	1.00434e-05	1.10112e-05	1.10441e-05	1.15263e-05	1.19687e-05	1.16654e-05	1.14338e-05	1.07255e-05	9.9056e-06	1.03425e-05	9.85357e-06	9.96136e-06	1.03751e-05	9.92605e-06	9.55176e-06
21	1.35833e-05	1.29657e-05	1.20987e-05	1.2543e-05	1.2039e-05	1.15463e-05	1.18511e-05	1.13527e-05	1.1473e-05	1.19243e-05	1.18174e-05	1.09769e-05	1.09721e-05	1.03972e-05	9.41581e-06	9.64642e-06	9.67493e-06	9.3629e-06	9.79087e-06	9.28192e-06	8.96177e-06	9.02118e-06	8.59135e-06	7.86482e-06	7.54487e-06	7.45997e-06	6.94883e-06	6.40072e-06	6.46334e-06	7.30424e-06	7.87699e-06	8.62222e-06	8.64236e-06	8.03045e-06	8.84242e-06	9.50387e-06	9.57049e-06	1.02275e-05	1.05751e-05	1.02729e-05	1.00323e-05	9.13408e-06	8.40856e-06	8.8423e-06	8.25785e-06	8.59137e-06	8.73973e-06	8.32848e-06	8.1768e-06
22	1.10707e-05	1.06809e-05	9.99212e-06	1.04205e-05	1.009e-05	9.70536e-06	1.01237e-05	9.72693e-06	9.88077e-06	1.02967e-05	1.02811e-05	9.49253e-06	9.4324e-06	8.98284e-06	8.09112e-06	8.25935e-06	8.41878e-06	8.23759e-06	8.76419e-06	8.33372e-06	7.92329e-06	7.84704e-06	7.50223e-06	6.96129e-06	6.62139e-06	6.41828e-06	5.85181e-06	5.32582e-06	5.32068e-06	6.06101e-06	6.58823e-06	7.29468e-06	7.51605e-06	7.00689e-06	7.64694e-06	8.24867e-06	8.343e-06	8.98446e-06	9.37421e-06	9.1416e-06	8.83717e-06	7.96758e-06	7.11196e-06	7.56825e-06	7.08964e-06	7.3504e-06	7.46195e-06	7.1257e-06	7.13889e-06
23	9.17918e-06	8.8846e-06	8.35636e-06	8.75764e-06	8.48599e-06	8.23821e-06	8.71835e-06	8.37069e-06	8.58715e-06	8.96393e-06	8.98744e-06	8.21926e-06	8.15912e-06	7.76589e-06	6.99415e-06	7.14957e-06	7.36849e-06	7.30152e-06	7.90172e-06	7.48414e-06	7.05536e-06	6.86832e-06	6.59282e-06	6.20024e-06	5.87817e-06	5.59695e-06	5.00038e-06	4.51428e-06	4.48692e-06	5.15597e-06	5.6167e-06	6.3091e-06	6.61153e-06	6.18894e-06	6.72767e-06	7.22484e-06	7.32627e-06	7.94204e-06	8.32294e-06	8.13006e-06	7.77762e-06	6.87977e-06	6.00336e-06	6.51072e-06	6.10758e-06	6.38683e-06	6.41398e-06	6.15646e-06	6.2812e-06
24	7.60034e-06	7.54037e-06	7.05315e-06	7.32114e-06	7.2443e-06	6.95299e-06	7.45829e-06	7.28427e-06	7.3807e-06	7.78592e-06	7.89811e-06	7.28393e-06	7.0278e-06	6.8415e-06	6.15896e-06	6.14752e-06	6.42216e-06	6.4342e-06	6.99384e-06	6.87737e-06	6.36917e-06	6.11643e-06	5.83239e-06	5.59372e-06	5.31185e-06	5.02639e-06	4.46619e-06	3.95846e-06	3.82919e-06	4.3188e-06	4.8096e-06	5.34437e-06	5.86086e-06	5.55561e-06	5.85393e-06	6.32222e-06	6.40152e-06	6.89575e-06	7.33287e-06	7.29693e-06	6.9321e-06	6.1815e-06	5.13425e-06	5.48013e-06	5.37514e-06	5.48967e-06	5.64402e-06	5.32841e-06	5.50626e-06
25	6.38084e-06	6.50542e-06	6.04171e-06	6.17318e-06	6.26477e-06	5.92936e-06	6.41485e-06	6.38843e-06	6.38545e-06	6.80553e-06	6.97304e-06	6.48655e-06	6.08829e-06	6.07976e-06	5.47845e-06	5.31789e-06	5.63175e-06	5.70435e-06	6.20216e-06	6.33011e-06	5.7763e-06	5.48364e-06	5.20918e-06	5.0782e-06	4.8298e-06	4.56583e-06	4.05953e-06	3.54098e-06	3.32722e-06	3.66804e-06	4.18353e-06	4.58779e-06	5.25035e-06	5.03882e-06	5.1113e-06	5.54698e-06	5.6093e-06	5.99495e-06	6.47892e-06	6.57059e-06	6.19227e-06	5.56803e-06	4.4268e-06	4.63155e-06	4.78939e-06	4.77094e-06	5.01809e-06	4.67042e-06	4.87258e-06
26	5.47602e-06	5.50427e-06	5.16186e-06	5.30424e-06	5.30011e-06	5.09038e-06	5.60605e-06	5.50137e-06	5.63704e-06	6.016e-06	6.12273e-06	5.56005e-06	5.29886e-06	5.24461e-06	4.7525e-06	4.67238e-06	4.95372e-06	5.08012e-06	5.64651e-06	5.62956e-06	5.17245e-06	4.83163e-06	4.60183e-06	4.52827e-06	4.3309e-06	4.05896e-06	3.54617e-06	3.10318e-06	2.95274e-06	3.31035e-06	3.74682e-06	4.16696e-06	4.7294e-06	4.51995e-06	4.61794e-06	4.905e-06	4.93857e-06	5.35246e-06	5.76157e-06	5.84467e-06	5.42924e-06	4.71403e-06	3.68851e-06	4.0469e-06	4.15951e-06	4.31427e-06	4.40207e-06	4.10881e-06	4.35821e-06
27	4.73035e-06	4.68837e-06	4.44206e-06	4.56511e-06	4.48452e-06	4.403e-06	4.89813e-06	4.76415e-06	5.00318e-06	5.32902e-06	5.36109e-06	4.76061e-06	4.60727e-06	4.52505e-06	4.13227e-06	4.11198e-06	4.37776e-06	4.54913e-06	5.12824e-06	4.99965e-06	4.60757e-06	4.25601e-06	4.08472e-06	4.04414e-06	3.87438e-06	3.59893e-06	3.10763e-06	2.74409e-06	2.66156e-06	3.03167e-06	3.39457e-06	3.83919e-06	4.27934e-06	4.06196e-06	4.16104e-06	4.33915e-06	4.36599e-06	4.78061e-06	5.1341e-06	5.18117e-06	4.73312e-06	3.94714e-06	3.09112e-06	3.55942e-06	3.65419e-06	3.91545e-06	3.88362e-06	3.65643e-06	3.91721e-06
28	4.14981e-06	4.02346e-06	3.88726e-06	3.952e-06	3.81594e-06	3.88245e-06	4.29395e-06	4.16091e-06	4.50207e-06	4.74447e-06	4.69133e-06	4.06427e-06	4.04338e-06	3.92229e-06	3.62646e-06	3.64078e-06	3.90246e-06	4.11732e-06	4.6794e-06	4.41372e-06	4.10446e-06	3.75385e-06	3.66418e-06	3.62246e-06	3.46687e-06	3.19404e-06	2.73582e-06	2.4555e-06	2.43911e-06	2.81849e-06	3.107e-06	3.60705e-06	3.86867e-06	3.667e-06	3.74569e-06	3.83038e-06	3.88302e-06	4.29624e-06	4.59985e-06	4.59034e-06	4.10533e-06	3.24734e-06	2.6406e-06	3.1789e-06	3.25117e-06	3.61233e-06	3.42279e-06	3.30198e-06	3.54688e-06
29	3.60725e-06	3.52131e-06	3.39279e-06	3.41857e-06	3.29379e-06	3.30838e-06	3.75891e-06	3.62182e-06	3.94979e-06	4.21144e-06	4.18259e-06	3.52237e-06	3.51509e-06	3.4587e-06	3.2001e-06	3.18378e-06	3.42687e-06	3.6353e-06	4.20612e-06	3.94784e-06	3.70235e-06	3.36198e-06	3.27064e-06	3.2512e-06	3.13102e-06	2.89418e-06	2.48231e-06	2.23501e-06	2.20118e-06	2.52968e-06	2.82302e-06	3.2568e-06	3.5339e-06	3.31393e-06	3.3392e-06	3.38038e-06	3.38693e-06	3.78214e-06	4.05868e-06	4.11876e-06	3.66072e-06	2.86332e-06	2.20839e-06	2.75493e-06	2.86283e-06	3.29169e-06	3.11588e-06	2.93801e-06	3.17002e-06
30	2.42491e-06	2.45767e-06	2.31981e-06	2.31655e-06	2.26387e-06	2.17285e-06	2.54759e-06	2.4857e-06	2.64459e-06	2.90161e-06	2.92795e-06	2.46858e-06	2.37053e-06	2.41314e-06	2.22921e-06	2.16117e-06	2.31794e-06	2.47062e-06	2.86486e-06	2.80126e-06	2.61502e-06	2.37753e-06	2.26411e-06	2.27573e-06	2.21192e-06	2.06238e-06	1.7967e-06	1.59816e-06	1.52842e-06	1.70713e-06	1.96862e-06	2.19502e-06	2.50404e-06	2.33726e-06	2.29422e-06	2.32703e-06	2.29383e-06	2.54463e-06	2.7581e-06	2.89172e-06	2.60227e-06	2.10009e-06	1.4768e-06	1.79713e-06	1.9757e-06	2.26277e-06	2.25188e-06	2.02433e-06	2.17576e-06
[truncated: 1 more columns]

## Sheet: S3Fig C right
time frequency	0.31	0.32	0.33	0.34	0.35	0.36	0.37	0.38	0.39	0.4	0.41	0.42	0.43	0.44	0.45	0.46	0.47	0.48	0.49	0.5	0.51	0.52	0.53	0.54	0.55	0.56	0.57	0.58	0.59	0.6	0.61	0.62	0.63	0.64	0.65	0.66	0.67	0.68	0.69	0.7	0.71	0.72	0.73	0.74	0.75	0.76	0.77	0.78	0.79
1	1.76992e-05	1.78893e-05	1.83713e-05	1.87027e-05	1.86872e-05	1.86212e-05	1.9064e-05	1.95511e-05	1.95855e-05	1.94621e-05	1.94445e-05	1.93265e-05	1.95891e-05	2.00234e-05	1.99481e-05	1.97727e-05	1.98758e-05	2.01142e-05	2.03102e-05	2.01953e-05	1.98464e-05	1.98058e-05	1.98166e-05	1.98319e-05	1.9935e-05	1.99505e-05	1.99152e-05	2.00183e-05	2.03969e-05	2.05952e-05	2.04707e-05	2.02678e-05	2.01081e-05	1.99641e-05	1.98588e-05	1.99792e-05	1.97661e-05	1.97065e-05	1.96173e-05	1.96133e-05	1.95144e-05	1.91404e-05	1.88189e-05	1.86572e-05	1.84371e-05	1.83232e-05	1.82434e-05	1.8066e-05	1.78866e-05
2	4.91722e-05	4.92455e-05	4.95562e-05	4.98816e-05	4.97884e-05	4.97179e-05	5.03529e-05	5.12439e-05	5.14899e-05	5.14543e-05	5.16904e-05	5.1856e-05	5.24885e-05	5.33586e-05	5.35345e-05	5.32484e-05	5.2915e-05	5.29167e-05	5.31858e-05	5.31198e-05	5.28484e-05	5.27495e-05	5.27367e-05	5.28958e-05	5.31037e-05	5.29616e-05	5.29193e-05	5.30892e-05	5.35526e-05	5.39961e-05	5.36987e-05	5.32198e-05	5.26583e-05	5.20085e-05	5.15059e-05	5.12438e-05	5.0516e-05	4.98722e-05	4.94224e-05	4.91564e-05	4.89806e-05	4.84937e-05	4.79597e-05	4.75839e-05	4.70802e-05	4.68148e-05	4.65862e-05	4.60918e-05	4.57115e-05
3	7.63296e-05	7.49895e-05	7.3545e-05	7.25653e-05	7.19762e-05	7.18483e-05	7.19098e-05	7.20947e-05	7.23419e-05	7.2632e-05	7.31936e-05	7.37489e-05	7.47438e-05	7.57593e-05	7.61573e-05	7.60887e-05	7.55886e-05	7.48364e-05	7.42897e-05	7.381e-05	7.32761e-05	7.2551e-05	7.22451e-05	7.23979e-05	7.22711e-05	7.18031e-05	7.18415e-05	7.22096e-05	7.24844e-05	7.26632e-05	7.19562e-05	7.08586e-05	6.94018e-05	6.8135e-05	6.72215e-05	6.63249e-05	6.51446e-05	6.40725e-05	6.34172e-05	6.28915e-05	6.25335e-05	6.21576e-05	6.14653e-05	6.06562e-05	5.98108e-05	5.92467e-05	5.85501e-05	5.78139e-05	5.73308e-05
4	9.76246e-05	9.33539e-05	8.91462e-05	8.56616e-05	8.31829e-05	8.14281e-05	8.00112e-05	7.89713e-05	7.85303e-05	7.84426e-05	7.85506e-05	7.86219e-05	7.89014e-05	7.89771e-05	7.88996e-05	7.88489e-05	7.84023e-05	7.73323e-05	7.61845e-05	7.50075e-05	7.37771e-05	7.23404e-05	7.14618e-05	7.12119e-05	7.08435e-05	7.02803e-05	7.00183e-05	7.00248e-05	7.00875e-05	6.98701e-05	6.88816e-05	6.74051e-05	6.57035e-05	6.43447e-05	6.32788e-05	6.20147e-05	6.06628e-05	5.96054e-05	5.90036e-05	5.86246e-05	5.83833e-05	5.80425e-05	5.70436e-05	5.57356e-05	5.44291e-05	5.32608e-05	5.19296e-05	5.09034e-05	5.02264e-05
5	0.000126624	0.000118646	0.00011146	0.000105239	9.97409e-05	9.47658e-05	9.07161e-05	8.7533e-05	8.4845e-05	8.23763e-05	8.01696e-05	7.80578e-05	7.60179e-05	7.41379e-05	7.29235e-05	7.24093e-05	7.19088e-05	7.10583e-05	7.00785e-05	6.90154e-05	6.80489e-05	6.69195e-05	6.6132e-05	6.60266e-05	6.63375e-05	6.6218e-05	6.56526e-05	6.50013e-05	6.46248e-05	6.41006e-05	6.3217e-05	6.20803e-05	6.07278e-05	5.92539e-05	5.77941e-05	5.61253e-05	5.45658e-05	5.34127e-05	5.2785e-05	5.24125e-05	5.23069e-05	5.19477e-05	5.10344e-05	4.97171e-05	4.84089e-05	4.72911e-05	4.61551e-05	4.53072e-05	4.49302e-05
6	0.00016678	0.000157521	0.00014892	0.000140613	0.000131888	0.000122751	0.000114727	0.000108197	0.000102248	9.63196e-05	9.03833e-05	8.4461e-05	7.9195e-05	7.53759e-05	7.30568e-05	7.17255e-05	7.07054e-05	6.99222e-05	6.95294e-05	6.95844e-05	6.99517e-05	7.0092e-05	7.03133e-05	7.13543e-05	7.31206e-05	7.41131e-05	7.38695e-05	7.27392e-05	7.13376e-05	7.02452e-05	6.96144e-05	6.89227e-05	6.73834e-05	6.47641e-05	6.19446e-05	5.9483e-05	5.7551e-05	5.60365e-05	5.50503e-05	5.41394e-05	5.36204e-05	5.31809e-05	5.26163e-05	5.16135e-05	5.06713e-05	5.01288e-05	4.99011e-05	4.99434e-05	5.03325e-05
7	0.000211415	0.000203813	0.000196381	0.000187369	0.000175936	0.00016262	0.000150419	0.000140827	0.000132478	0.000124076	0.00011506	0.000105629	9.7617e-05	9.24401e-05	8.95461e-05	8.7581e-05	8.57123e-05	8.4186e-05	8.39337e-05	8.5144e-05	8.69594e-05	8.82694e-05	8.89126e-05	9.01122e-05	9.26433e-05	9.52234e-05	9.60277e-05	9.45495e-05	9.16896e-05	8.95544e-05	8.91017e-05	8.88768e-05	8.70048e-05	8.28865e-05	7.79991e-05	7.44035e-05	7.22962e-05	7.06684e-05	6.89374e-05	6.69226e-05	6.54667e-05	6.49229e-05	6.46463e-05	6.39237e-05	6.2905e-05	6.2163e-05	6.22482e-05	6.29179e-05	6.36679e-05
8	0.000240215	0.000234475	0.000228733	0.000219346	0.000205796	0.000190102	0.000175771	0.000164947	0.000156033	0.00014686	0.000136658	0.000126129	0.000117341	0.000112001	0.000109484	0.000107563	0.000104994	0.000102313	0.00010165	0.000103683	0.000106576	0.00010808	0.000107777	0.000107687	0.000110119	0.000114056	0.000115797	0.000113696	0.000109389	0.000106351	0.00010633	0.000106909	0.000104706	9.92726e-05	9.29556e-05	8.90882e-05	8.76776e-05	8.62914e-05	8.35078e-05	8.01579e-05	7.80691e-05	7.77739e-05	7.77223e-05	7.68429e-05	7.50655e-05	7.36703e-05	7.35651e-05	7.42446e-05	7.47697e-05
9	0.000238343	0.000233258	0.000228061	0.000218399	0.00020399	0.000188082	0.000174163	0.000163973	0.000155773	0.000147183	0.000137599	0.000128118	0.0001203	0.000115604	0.000113745	0.000112388	0.000109911	0.000106807	0.000105711	0.000107852	0.000111316	0.000112859	0.000111716	0.000110346	0.000112221	0.00011651	0.000118888	0.000116713	0.000111715	0.00010815	0.000108348	0.000109688	0.00010774	0.000101829	9.52429e-05	9.20188e-05	9.19477e-05	9.1325e-05	8.80543e-05	8.38139e-05	8.143e-05	8.1394e-05	8.14494e-05	8.00771e-05	7.743e-05	7.55099e-05	7.52526e-05	7.57544e-05	7.59272e-05
10	0.000210365	0.000205132	0.000199884	0.000190857	0.000177653	0.000163485	0.000151599	0.000142955	0.000135943	0.000128639	0.000120805	0.000113158	0.000106579	0.000102323	0.000100737	0.000100141	9.84668e-05	9.56548e-05	9.42371e-05	9.58983e-05	9.94433e-05	0.000101212	9.99726e-05	9.79798e-05	9.92721e-05	0.000103414	0.000106467	0.000105069	0.000100424	9.65948e-05	9.65591e-05	9.82837e-05	9.72498e-05	9.20338e-05	8.61884e-05	8.3961e-05	8.50746e-05	8.5286e-05	8.22247e-05	7.78745e-05	7.52672e-05	7.50662e-05	7.48669e-05	7.30404e-05	7.0038e-05	6.79317e-05	6.76272e-05	6.79797e-05	6.79396e-05
11	0.000168667	0.000163822	0.000158344	0.000149683	0.00013838	0.000127473	0.000119075	0.000112851	0.000107247	0.00010124	9.52267e-05	8.94925e-05	8.43322e-05	8.09705e-05	8.00421e-05	8.01168e-05	7.89294e-05	7.66512e-05	7.57907e-05	7.76093e-05	8.06254e-05	8.15427e-05	7.98754e-05	7.82489e-05	8.03191e-05	8.47051e-05	8.74684e-05	8.59015e-05	8.1921e-05	7.88549e-05	7.92206e-05	8.07855e-05	7.94745e-05	7.4667e-05	7.06666e-05	7.06875e-05	7.28419e-05	7.28417e-05	6.95964e-05	6.58371e-05	6.38741e-05	6.35782e-05	6.25217e-05	6.00049e-05	5.70926e-05	5.56123e-05	5.57326e-05	5.60261e-05	5.57366e-05
12	0.000127958	0.000123878	0.000118854	0.000111355	0.000102357	9.44797e-05	8.89944e-05	8.49242e-05	8.06196e-05	7.57522e-05	7.10881e-05	6.68318e-05	6.30169e-05	6.04481e-05	5.99131e-05	6.04514e-05	5.99009e-05	5.83159e-05	5.7946e-05	5.959e-05	6.16482e-05	6.17457e-05	5.99533e-05	5.87736e-05	6.12021e-05	6.56829e-05	6.82797e-05	6.70298e-05	6.4019e-05	6.17913e-05	6.19671e-05	6.29352e-05	6.15014e-05	5.73292e-05	5.46618e-05	5.61124e-05	5.887e-05	5.89354e-05	5.61144e-05	5.30901e-05	5.17331e-05	5.13348e-05	4.975e-05	4.69679e-05	4.43047e-05	4.32858e-05	4.37181e-05	4.40845e-05	4.37723e-05
13	9.55024e-05	9.2179e-05	8.84352e-05	8.3217e-05	7.67107e-05	7.09618e-05	6.70339e-05	6.4011e-05	6.06197e-05	5.67172e-05	5.29656e-05	4.97624e-05	4.68866e-05	4.45894e-05	4.40655e-05	4.50173e-05	4.52461e-05	4.42318e-05	4.37675e-05	4.45052e-05	4.55402e-05	4.55729e-05	4.42258e-05	4.31501e-05	4.50662e-05	4.93446e-05	5.22818e-05	5.21332e-05	5.02586e-05	4.81523e-05	4.72749e-05	4.77433e-05	4.69166e-05	4.37464e-05	4.16486e-05	4.30861e-05	4.5786e-05	4.65101e-05	4.4744e-05	4.23785e-05	4.11846e-05	4.05933e-05	3.90976e-05	3.66984e-05	3.43662e-05	3.33531e-05	3.37511e-05	3.42029e-05	3.40413e-05
14	7.00948e-05	6.77446e-05	6.51071e-05	6.15529e-05	5.68038e-05	5.28741e-05	5.03785e-05	4.79308e-05	4.50709e-05	4.183e-05	3.87069e-05	3.64296e-05	3.44214e-05	3.26918e-05	3.27064e-05	3.40416e-05	3.44701e-05	3.37499e-05	3.3472e-05	3.36953e-05	3.37859e-05	3.35194e-05	3.24156e-05	3.17549e-05	3.39718e-05	3.81078e-05	4.06062e-05	4.05853e-05	3.94005e-05	3.74126e-05	3.60415e-05	3.62725e-05	3.52613e-05	3.24102e-05	3.13389e-05	3.31321e-05	3.54345e-05	3.60882e-05	3.47263e-05	3.3081e-05	3.24191e-05	3.18645e-05	3.04912e-05	2.85175e-05	2.66735e-05	2.59565e-05	2.64654e-05	2.68313e-05	2.66299e-05
15	5.15345e-05	5.00625e-05	4.83395e-05	4.60448e-05	4.25863e-05	3.99124e-05	3.83997e-05	3.63834e-05	3.38869e-05	3.11453e-05	2.8447e-05	2.6802e-05	2.55332e-05	2.43642e-05	2.47014e-05	2.61624e-05	2.67234e-05	2.62808e-05	2.6154e-05	2.61441e-05	2.55851e-05	2.50494e-05	2.42691e-05	2.39296e-05	2.62017e-05	2.99796e-05	3.20879e-05	3.206e-05	3.13202e-05	2.96329e-05	2.79442e-05	2.78595e-05	2.67156e-05	2.40292e-05	2.35371e-05	2.543e-05	2.72722e-05	2.78246e-05	2.67648e-05	2.56594e-05	2.55093e-05	2.52471e-05	2.41774e-05	2.2723e-05	2.13049e-05	2.07668e-05	2.12439e-05	2.14959e-05	2.11999e-05
16	3.87653e-05	3.79014e-05	3.69328e-05	3.56246e-05	3.31079e-05	3.11244e-05	3.01742e-05	2.84581e-05	2.62985e-05	2.39698e-05	2.15524e-05	2.03571e-05	1.96756e-05	1.88301e-05	1.91464e-05	2.05043e-05	2.12299e-05	2.10039e-05	2.09092e-05	2.07329e-05	1.98399e-05	1.93811e-05	1.90197e-05	1.87711e-05	2.06844e-05	2.39128e-05	2.5869e-05	2.5899e-05	2.55127e-05	2.41603e-05	2.21678e-05	2.18286e-05	2.07867e-05	1.83113e-05	1.79312e-05	1.95284e-05	2.09681e-05	2.16206e-05	2.08811e-05	2.0098e-05	2.0311e-05	2.04379e-05	1.98738e-05	1.89182e-05	1.77951e-05	1.72068e-05	1.75307e-05	1.76597e-05	1.72497e-05
17	2.96711e-05	2.91798e-05	2.87159e-05	2.79325e-05	2.60094e-05	2.46099e-05	2.41199e-05	2.25289e-05	2.07026e-05	1.86651e-05	1.65481e-05	1.58417e-05	1.55815e-05	1.49686e-05	1.53723e-05	1.65408e-05	1.72101e-05	1.70371e-05	1.70369e-05	1.6744e-05	1.57208e-05	1.55588e-05	1.54914e-05	1.54237e-05	1.72219e-05	1.98715e-05	2.14115e-05	2.12022e-05	2.1038e-05	1.9865e-05	1.78648e-05	1.75417e-05	1.63119e-05	1.40309e-05	1.40347e-05	1.54012e-05	1.64637e-05	1.69932e-05	1.6299e-05	1.58276e-05	1.6409e-05	1.68434e-05	1.67251e-05	1.60899e-05	1.52338e-05	1.46574e-05	1.49104e-05	1.47897e-05	1.42408e-05
18	2.30726e-05	2.29035e-05	2.27026e-05	2.22725e-05	2.08969e-05	1.98308e-05	1.95766e-05	1.83348e-05	1.67794e-05	1.50848e-05	1.32396e-05	1.26752e-05	1.26653e-05	1.22953e-05	1.25974e-05	1.35012e-05	1.40892e-05	1.40366e-05	1.40416e-05	1.37838e-05	1.28625e-05	1.27887e-05	1.30055e-05	1.31155e-05	1.458e-05	1.66581e-05	1.79058e-05	1.76938e-05	1.75082e-05	1.66596e-05	1.48978e-05	1.44146e-05	1.32519e-05	1.11944e-05	1.11514e-05	1.22793e-05	1.30876e-05	1.35253e-05	1.29754e-05	1.26015e-05	1.32868e-05	1.39906e-05	1.42829e-05	1.40059e-05	1.33792e-05	1.28269e-05	1.2885e-05	1.26544e-05	1.20003e-05
19	1.83553e-05	1.84412e-05	1.83242e-05	1.8218e-05	1.73493e-05	1.63296e-05	1.62411e-05	1.55229e-05	1.41542e-05	1.2882e-05	1.1174e-05	1.04483e-05	1.061e-05	1.04313e-05	1.04685e-05	1.10906e-05	1.16517e-05	1.17708e-05	1.17107e-05	1.16577e-05	1.09158e-05	1.06774e-05	1.12086e-05	1.13554e-05	1.2328e-05	1.39266e-05	1.51085e-05	1.50987e-05	1.47185e-05	1.44378e-05	1.29126e-05	1.21586e-05	1.1376e-05	9.41381e-06	8.92091e-06	9.89368e-06	1.05382e-05	1.10011e-05	1.07034e-05	1.01762e-05	1.0779e-05	1.16956e-05	1.23734e-05	1.2449e-05	1.20327e-05	1.14461e-05	1.12692e-05	1.11042e-05	1.03297e-05
20	1.50374e-05	1.5073e-05	1.50631e-05	1.50418e-05	1.43267e-05	1.35391e-05	1.36695e-05	1.29928e-05	1.19325e-05	1.08255e-05	9.33884e-06	8.84981e-06	9.12434e-06	8.94267e-06	8.9813e-06	9.37501e-06	9.84033e-06	9.91356e-06	9.88408e-06	9.86955e-06	9.21959e-06	9.23241e-06	9.89821e-06	1.00512e-05	1.09453e-05	1.20945e-05	1.30284e-05	1.28015e-05	1.25032e-05	1.23603e-05	1.09732e-05	1.03789e-05	9.46943e-06	7.70616e-06	7.49378e-06	8.34404e-06	8.78179e-06	9.17667e-06	8.81087e-06	8.41553e-06	9.15479e-06	1.01496e-05	1.0977e-05	1.10636e-05	1.07293e-05	1.01127e-05	9.95111e-06	9.62743e-06	8.79789e-06
21	1.24619e-05	1.23821e-05	1.24498e-05	1.2405e-05	1.17609e-05	1.12495e-05	1.14925e-05	1.07717e-05	1.00034e-05	9.01532e-06	7.78847e-06	7.60049e-06	7.91191e-06	7.72148e-06	7.84872e-06	8.07073e-06	8.37673e-06	8.33872e-06	8.35528e-06	8.29698e-06	7.75539e-06	8.07996e-06	8.77028e-06	8.98441e-06	9.911e-06	1.06919e-05	1.12861e-05	1.08092e-05	1.06152e-05	1.04206e-05	9.22523e-06	8.88906e-06	7.73735e-06	6.25767e-06	6.47135e-06	7.21481e-06	7.47427e-06	7.73654e-06	7.25957e-06	7.08489e-06	7.942e-06	8.91927e-06	9.77835e-06	9.79114e-06	9.48606e-06	8.88126e-06	8.7704e-06	8.28772e-06	7.48335e-06
22	1.03904e-05	1.03104e-05	1.0372e-05	1.0381e-05	9.92098e-06	9.45627e-06	9.72841e-06	9.20513e-06	8.60265e-06	7.84525e-06	6.77246e-06	6.57785e-06	6.91966e-06	6.77823e-06	6.86443e-06	6.93813e-06	7.13352e-06	7.08058e-06	7.08317e-06	7.08851e-06	6.68337e-06	7.00262e-06	7.75074e-06	7.98044e-06	8.76336e-06	9.29303e-06	9.73718e-06	9.28374e-06	9.01062e-06	8.98313e-06	7.98607e-06	7.70142e-06	6.66363e-06	5.36026e-06	5.53816e-06	6.22077e-06	6.37978e-06	6.59357e-06	6.20151e-06	6.02633e-06	6.81252e-06	7.7438e-06	8.66862e-06	8.71164e-06	8.46682e-06	7.86217e-06	7.70921e-06	7.28563e-06	6.50874e-06
23	8.76862e-06	8.67458e-06	8.73651e-06	8.76787e-06	8.4257e-06	8.01193e-06	8.30436e-06	7.8795e-06	7.44747e-06	6.82858e-06	5.92189e-06	5.7534e-06	6.1143e-06	5.98104e-06	6.06215e-06	6.01505e-06	6.13723e-06	6.04599e-06	6.05498e-06	6.09137e-06	5.78593e-06	6.13792e-06	6.87626e-06	7.09768e-06	7.79061e-06	8.11056e-06	8.44936e-06	7.97049e-06	7.70168e-06	7.74844e-06	6.89745e-06	6.68921e-06	5.71614e-06	4.61755e-06	4.8368e-06	5.43917e-06	5.51664e-06	5.69035e-06	5.34804e-06	5.21922e-06	5.95695e-06	6.8157e-06	7.73968e-06	7.74179e-06	7.52645e-06	6.91084e-06	6.76212e-06	6.36987e-06	5.6657e-06
24	7.44976e-06	7.3611e-06	7.38741e-06	7.44305e-06	7.25256e-06	6.87554e-06	7.02562e-06	6.88106e-06	6.44591e-06	6.12123e-06	5.28758e-06	5.07256e-06	5.32999e-06	5.35536e-06	5.34608e-06	5.31665e-06	5.29585e-06	5.22737e-06	5.17744e-06	5.25201e-06	5.06562e-06	5.2612e-06	5.9799e-06	6.26062e-06	6.80219e-06	7.12321e-06	7.29334e-06	7.02198e-06	6.58074e-06	6.71111e-06	6.06895e-06	5.83544e-06	5.13926e-06	4.1227e-06	4.13531e-06	4.74096e-06	4.81027e-06	4.92708e-06	4.72341e-06	4.5403e-06	5.09982e-06	5.87049e-06	6.75734e-06	6.93017e-06	6.72143e-06	6.18575e-06	5.90612e-06	5.66093e-06	5.05013e-06
25	6.38782e-06	6.32496e-06	6.31568e-06	6.40084e-06	6.32842e-06	5.96404e-06	5.99314e-06	6.07832e-06	5.64917e-06	5.54612e-06	4.78362e-06	4.50388e-06	4.67358e-06	4.82022e-06	4.74485e-06	4.72921e-06	4.59896e-06	4.55668e-06	4.47328e-06	4.58093e-06	4.48738e-06	4.52735e-06	5.19483e-06	5.51761e-06	5.92564e-06	6.26226e-06	6.31822e-06	6.23425e-06	5.68097e-06	5.85368e-06	5.38975e-06	5.13445e-06	4.68679e-06	3.74399e-06	3.55688e-06	4.14723e-06	4.22667e-06	4.30078e-06	4.23145e-06	4.00593e-06	4.38747e-06	5.07066e-06	5.9081e-06	6.21802e-06	6.01291e-06	5.53837e-06	5.1625e-06	5.05888e-06	4.544e-06
26	5.50825e-06	5.42714e-06	5.43661e-06	5.51693e-06	5.45602e-06	5.12038e-06	5.20744e-06	5.23215e-06	4.93608e-06	4.82806e-06	4.18996e-06	3.99457e-06	4.20324e-06	4.26293e-06	4.26271e-06	4.15384e-06	4.03647e-06	3.92962e-06	3.90717e-06	3.99846e-06	3.92743e-06	4.04958e-06	4.63447e-06	4.89432e-06	5.31811e-06	5.50681e-06	5.54217e-06	5.34894e-06	4.92853e-06	5.07093e-06	4.60813e-06	4.50374e-06	3.98262e-06	3.24131e-06	3.20301e-06	3.71753e-06	3.72587e-06	3.78103e-06	3.69665e-06	3.58229e-06	3.97537e-06	4.56954e-06	5.36415e-06	5.50144e-06	5.31496e-06	4.77552e-06	4.49356e-06	4.37494e-06	3.95088e-06
27	4.76081e-06	4.68702e-06	4.71028e-06	4.77754e-06	4.71574e-06	4.41437e-06	4.5516e-06	4.51811e-06	4.33489e-06	4.18143e-06	3.68318e-06	3.55384e-06	3.79327e-06	3.77609e-06	3.81841e-06	3.65481e-06	3.55159e-06	3.41715e-06	3.43413e-06	3.50984e-06	3.45456e-06	3.64355e-06	4.14379e-06	4.35371e-06	4.7765e-06	4.84867e-06	4.8722e-06	4.59708e-06	4.29246e-06	4.39145e-06	3.95449e-06	3.92916e-06	3.38577e-06	2.8162e-06	2.91303e-06	3.33367e-06	3.29499e-06	3.33967e-06	3.24811e-06	3.21996e-06	3.63226e-06	4.15528e-06	4.87204e-06	4.86626e-06	4.6666e-06	4.10989e-06	3.9032e-06	3.77773e-06	3.4324e-06
28	4.12479e-06	4.10767e-06	4.11901e-06	4.18211e-06	4.11557e-06	3.8305e-06	4.03292e-06	3.92251e-06	3.87125e-06	3.60351e-06	3.29576e-06	3.1668e-06	3.45798e-06	3.33462e-06	3.44409e-06	3.20844e-06	3.13814e-06	2.99148e-06	3.056e-06	3.1112e-06	3.06939e-06	3.31859e-06	3.70612e-06	3.89057e-06	4.3113e-06	4.2577e-06	4.3095e-06	3.947e-06	3.79525e-06	3.8085e-06	3.42041e-06	3.45414e-06	2.88314e-06	2.47976e-06	2.69231e-06	2.97698e-06	2.93159e-06	2.96618e-06	2.87615e-06	2.93655e-06	3.3492e-06	3.79812e-06	4.44872e-06	4.29414e-06	4.09199e-06	3.52514e-06	3.4027e-06	3.27316e-06	3.00206e-06
29	3.59787e-06	3.5977e-06	3.58584e-06	3.65829e-06	3.63515e-06	3.33923e-06	3.52818e-06	3.48355e-06	3.39819e-06	3.22373e-06	2.94079e-06	2.82512e-06	3.09905e-06	2.95876e-06	3.09179e-06	2.84833e-06	2.7992e-06	2.62692e-06	2.703e-06	2.75161e-06	2.73535e-06	2.93837e-06	3.25809e-06	3.42227e-06	3.82092e-06	3.7725e-06	3.80808e-06	3.46332e-06	3.33139e-06	3.36535e-06	2.96517e-06	3.07706e-06	2.55018e-06	2.21983e-06	2.37368e-06	2.66214e-06	2.61425e-06	2.62159e-06	2.55244e-06	2.64001e-06	2.98738e-06	3.36127e-06	4.00615e-06	3.81708e-06	3.67729e-06	3.08582e-06	2.95578e-06	2.86425e-06	2.65633e-06
30	2.47212e-06	2.45978e-06	2.44451e-06	2.49973e-06	2.52114e-06	2.30976e-06	2.37518e-06	2.45742e-06	2.30244e-06	2.31283e-06	2.04045e-06	1.97884e-06	2.10855e-06	2.07836e-06	2.12652e-06	2.00628e-06	1.94844e-06	1.82116e-06	1.85195e-06	1.89316e-06	1.906e-06	1.97827e-06	2.20061e-06	2.33102e-06	2.58162e-06	2.63782e-06	2.60939e-06	2.44158e-06	2.27549e-06	2.33839e-06	2.05482e-06	2.12808e-06	1.83827e-06	1.57629e-06	1.57266e-06	1.84441e-06	1.81921e-06	1.79931e-06	1.78077e-06	1.81989e-06	2.00914e-06	2.26995e-06	2.73148e-06	2.67965e-06	2.59705e-06	2.17874e-06	2.00919e-06	1.98222e-06	1.86025e-06
[truncated: 1 more columns]

## Sheet: S3Fig D
Experiment	Att	Unatt
75%	6.73484e-05	2.51589e-05
75%	9.0874e-05	7.20546e-05
75%	0.000185185	0.000142349
75%	0.000245682	0.00011981
75%	7.21154e-05	0.000109282
75%	3.67978e-05	3.58582e-05
75%	0.000153499	9.20611e-05
75%	0.000159701	0.000298141
75%	0.0002569	0.000172661
75%	0.000601996	0.000341247
75%	5.23125e-05	3.74101e-05
75%	4.87409e-05	5.32659e-05
75%	3.78879e-05	5.53e-05
75%	2.98031e-05	3.57175e-05
75%	9.98393e-05	9.79628e-05
75%	0.00023593	0.000160182
75%	6.6778e-05	4.5307e-05
75%	9.86553e-05	0.000112616
75%	0.000122163	4.52754e-05
75%	0.000232542	0.000269656
