# Supplementary material for: Sequential sampling of visual objects during sustained attention
Source: PLoS Biol. 2017 Jun 28;15(6):e2001903. doi: 10.1371/journal.pbio.2001903 (PMC5489144; doi:10.1371/journal.pbio.2001903)
Supplement: S8 Data — (XLSX) [file pbio.2001903.s013.xlsx]

## Sheet: S4Fig
time frequency	0	0.01	0.02	0.03	0.04	0.05	0.06	0.07	0.08	0.09	0.1	0.11	0.12	0.13	0.14	0.15	0.16	0.17	0.18	0.19	0.2	0.21	0.22	0.23	0.24	0.25	0.26	0.27	0.28	0.29	0.3	0.31	0.32	0.33	0.34	0.35	0.36	0.37	0.38	0.39	0.4	0.41	0.42	0.43	0.44	0.45	0.46	0.47	0.48
1	1.04002e-06	7.89679e-07	8.02896e-07	8.23289e-07	8.27806e-07	7.75548e-07	5.50717e-07	3.94339e-07	3.87396e-07	5.26855e-07	7.99536e-07	9.45372e-07	8.94273e-07	8.60636e-07	7.3938e-07	4.96666e-07	2.16053e-07	-2.57207e-07	-3.26405e-07	-4.28919e-07	-3.53831e-07	-4.72214e-07	-5.66905e-07	-8.20913e-07	-7.00085e-07	-4.81614e-07	-6.00541e-07	-1.09103e-06	-1.56325e-06	-1.54443e-06	-1.56793e-06	-1.44705e-06	-1.24114e-06	-1.07577e-06	-1.12061e-06	-1.14998e-06	-1.27474e-06	-1.34293e-06	-1.62213e-06	-2.09491e-06	-2.2266e-06	-2.48485e-06	-2.33005e-06	-2.10544e-06	-2.04508e-06	-2.1613e-06	-1.99313e-06	-1.98048e-06	-2.00444e-06
2	5.80398e-07	3.82003e-07	4.01984e-07	2.96255e-07	2.88119e-08	-1.66335e-07	-6.0865e-07	-7.55235e-07	-8.2319e-07	-6.95871e-07	-4.9028e-07	-2.2473e-07	-1.82598e-07	-1.09209e-07	-1.92842e-07	-6.19633e-07	-1.13809e-06	-1.94921e-06	-1.8674e-06	-1.88672e-06	-2.07297e-06	-2.27475e-06	-2.54489e-06	-3.00089e-06	-2.84629e-06	-2.57694e-06	-2.66853e-06	-3.37192e-06	-4.35704e-06	-4.38518e-06	-4.60378e-06	-4.34571e-06	-4.00694e-06	-3.72327e-06	-4.21236e-06	-4.73261e-06	-5.19658e-06	-5.62928e-06	-6.20754e-06	-7.08897e-06	-7.4464e-06	-8.33229e-06	-8.75496e-06	-8.55612e-06	-8.03414e-06	-7.76411e-06	-7.00677e-06	-6.8358e-06	-7.12878e-06
3	1.13671e-06	1.36204e-06	1.50449e-06	1.49225e-06	1.60105e-06	1.89141e-06	1.72075e-06	1.68704e-06	1.50637e-06	1.36494e-06	1.22062e-06	1.63029e-06	2.25212e-06	2.65354e-06	3.02629e-06	3.16437e-06	3.04468e-06	2.6798e-06	3.13494e-06	3.24435e-06	2.41014e-06	1.38072e-06	3.51228e-07	-3.79715e-07	-6.55272e-07	-3.84664e-07	-1.58196e-08	-3.61013e-07	-9.27465e-07	-4.80363e-07	-4.99129e-07	-1.99554e-07	1.26726e-08	2.01786e-07	-7.16888e-07	-2.05431e-06	-2.79639e-06	-3.33182e-06	-3.69395e-06	-4.2799e-06	-4.71475e-06	-5.92493e-06	-7.2261e-06	-7.3141e-06	-6.40201e-06	-5.91786e-06	-5.04315e-06	-4.87654e-06	-5.60349e-06
4	8.98484e-07	1.31464e-06	1.80148e-06	2.17576e-06	2.77849e-06	3.55377e-06	3.82489e-06	3.88206e-06	3.67781e-06	3.6404e-06	3.69156e-06	4.20588e-06	4.94808e-06	5.6695e-06	6.36898e-06	6.82363e-06	7.00258e-06	7.35748e-06	8.26303e-06	8.40724e-06	7.34773e-06	5.69567e-06	3.94542e-06	2.62066e-06	1.67913e-06	1.62552e-06	2.16695e-06	2.57289e-06	3.0581e-06	4.10876e-06	4.06008e-06	3.66538e-06	2.94636e-06	2.22273e-06	8.65935e-07	-6.9848e-07	-1.54891e-06	-1.94874e-06	-2.2374e-06	-2.44968e-06	-2.88686e-06	-3.84128e-06	-5.09285e-06	-5.46796e-06	-4.77079e-06	-4.39163e-06	-3.5365e-06	-2.95793e-06	-2.9737e-06
5	-1.57767e-06	-1.82425e-06	-1.36718e-06	-9.54815e-07	-5.66542e-07	-1.54742e-07	-1.61498e-07	-8.26399e-07	-1.42795e-06	-7.98358e-07	1.77755e-07	8.39468e-07	1.62648e-06	2.64453e-06	3.29822e-06	3.70888e-06	4.6573e-06	6.38153e-06	8.41392e-06	1.00784e-05	1.07016e-05	1.02878e-05	9.41661e-06	8.70492e-06	8.67707e-06	9.28971e-06	1.07551e-05	1.26864e-05	1.43711e-05	1.52223e-05	1.42441e-05	1.18863e-05	8.58473e-06	5.4049e-06	2.54672e-06	2.08688e-08	-2.1444e-06	-3.62938e-06	-5.41228e-06	-6.94242e-06	-8.1977e-06	-9.11551e-06	-9.94031e-06	-1.04706e-05	-1.01114e-05	-9.77019e-06	-8.8675e-06	-7.59227e-06	-6.4412e-06
6	-4.03635e-06	-5.66363e-06	-6.34908e-06	-6.65701e-06	-7.1548e-06	-7.89305e-06	-9.48135e-06	-1.26289e-05	-1.50769e-05	-1.48128e-05	-1.33603e-05	-1.22421e-05	-1.09222e-05	-9.88131e-06	-9.3319e-06	-7.3745e-06	-3.13011e-06	2.16816e-06	7.54774e-06	1.30656e-05	1.80495e-05	2.20802e-05	2.56183e-05	2.9092e-05	3.29934e-05	3.68233e-05	4.08863e-05	4.50492e-05	4.80703e-05	4.81335e-05	4.5636e-05	4.04949e-05	3.32404e-05	2.62716e-05	2.0752e-05	1.59699e-05	1.13286e-05	7.1002e-06	2.04637e-06	-2.61439e-06	-5.51474e-06	-6.65316e-06	-7.09872e-06	-7.8623e-06	-8.71684e-06	-9.88991e-06	-1.02679e-05	-9.19497e-06	-8.1217e-06
7	-4.73875e-06	-7.32332e-06	-9.86911e-06	-1.1786e-05	-1.36254e-05	-1.57014e-05	-1.88756e-05	-2.48432e-05	-3.07811e-05	-3.34334e-05	-3.31272e-05	-3.12657e-05	-2.95721e-05	-2.93446e-05	-2.89577e-05	-2.45593e-05	-1.56755e-05	-5.17299e-06	5.25962e-06	1.53522e-05	2.55392e-05	3.64989e-05	4.752e-05	5.75426e-05	6.64593e-05	7.43374e-05	8.16603e-05	8.81264e-05	9.22043e-05	9.22019e-05	8.90529e-05	8.2326e-05	7.23218e-05	6.19674e-05	5.34228e-05	4.62729e-05	3.99988e-05	3.3579e-05	2.55619e-05	1.76311e-05	1.26221e-05	1.0853e-05	1.08435e-05	9.99072e-06	6.79024e-06	2.26318e-06	-1.21864e-06	-1.88012e-06	-1.60885e-06
8	-4.11065e-06	-6.59292e-06	-1.05626e-05	-1.4579e-05	-1.78362e-05	-2.07116e-05	-2.44117e-05	-3.20809e-05	-4.167e-05	-4.76215e-05	-4.81002e-05	-4.49354e-05	-4.33216e-05	-4.42964e-05	-4.35877e-05	-3.6797e-05	-2.37245e-05	-9.11724e-06	4.27e-06	1.69268e-05	3.08586e-05	4.78055e-05	6.48123e-05	7.89391e-05	9.01698e-05	0.000100196	0.000109735	0.000116867	0.000120145	0.000119759	0.000116758	0.00011022	9.97898e-05	8.79912e-05	7.75204e-05	6.99653e-05	6.39517e-05	5.73208e-05	4.87197e-05	3.94048e-05	3.3283e-05	3.12164e-05	3.20022e-05	3.16522e-05	2.66859e-05	1.95584e-05	1.36863e-05	1.1823e-05	1.2123e-05
9	-3.22589e-06	-5.0479e-06	-8.85178e-06	-1.38264e-05	-1.84817e-05	-2.20918e-05	-2.57995e-05	-3.33369e-05	-4.43962e-05	-5.24211e-05	-5.31542e-05	-4.85504e-05	-4.59325e-05	-4.6884e-05	-4.59042e-05	-3.76949e-05	-2.23767e-05	-6.30667e-06	6.70157e-06	1.83895e-05	3.27212e-05	5.13086e-05	6.98866e-05	8.43355e-05	9.44604e-05	0.000103568	0.000112898	0.000119116	0.000120147	0.000117598	0.000113895	0.00010865	9.97517e-05	8.85544e-05	7.81663e-05	7.21152e-05	6.78781e-05	6.25082e-05	5.54031e-05	4.73181e-05	4.21985e-05	4.05838e-05	4.2168e-05	4.30801e-05	3.89594e-05	3.18917e-05	2.57728e-05	2.43867e-05	2.56781e-05
10	-2.2093e-06	-3.12703e-06	-5.51087e-06	-1.0042e-05	-1.58021e-05	-2.00748e-05	-2.31966e-05	-2.91671e-05	-3.995e-05	-4.8857e-05	-4.96559e-05	-4.36457e-05	-3.899e-05	-3.88883e-05	-3.78451e-05	-2.9809e-05	-1.54643e-05	-1.26098e-06	8.96101e-06	1.74758e-05	2.90694e-05	4.51589e-05	6.19454e-05	7.42876e-05	8.14226e-05	8.76252e-05	9.50105e-05	9.9811e-05	9.83758e-05	9.38177e-05	9.0091e-05	8.72733e-05	8.07911e-05	7.12593e-05	6.26959e-05	5.86003e-05	5.63133e-05	5.24901e-05	4.75855e-05	4.22396e-05	3.87127e-05	3.744e-05	3.94187e-05	4.21823e-05	4.07217e-05	3.53402e-05	3.03506e-05	3.01421e-05	3.25386e-05
11	-1.3864e-06	-1.51614e-06	-2.68087e-06	-6.6623e-06	-1.26163e-05	-1.63772e-05	-1.85581e-05	-2.40321e-05	-3.45481e-05	-4.1726e-05	-3.95986e-05	-3.15669e-05	-2.6521e-05	-2.60775e-05	-2.34689e-05	-1.46296e-05	-2.92602e-06	6.01693e-06	1.12979e-05	1.65229e-05	2.54468e-05	3.83088e-05	5.14109e-05	5.93926e-05	6.22638e-05	6.54164e-05	7.05189e-05	7.24254e-05	6.7679e-05	6.26392e-05	6.12852e-05	6.08324e-05	5.5349e-05	4.75387e-05	4.2166e-05	4.07577e-05	3.94502e-05	3.62768e-05	3.32487e-05	3.08194e-05	2.87755e-05	2.80488e-05	3.08477e-05	3.48685e-05	3.44398e-05	3.03246e-05	2.78023e-05	2.99135e-05	3.27504e-05
12	-7.32218e-07	-5.47138e-07	-6.55521e-07	-3.16128e-06	-8.13529e-06	-1.13927e-05	-1.28512e-05	-1.73974e-05	-2.65281e-05	-3.21129e-05	-2.84316e-05	-1.95134e-05	-1.40653e-05	-1.3035e-05	-9.46187e-06	-9.71934e-07	7.64659e-06	1.16085e-05	1.23812e-05	1.45896e-05	2.06971e-05	3.01119e-05	3.9825e-05	4.47813e-05	4.47429e-05	4.49852e-05	4.75883e-05	4.76795e-05	4.16533e-05	3.65941e-05	3.72716e-05	3.88833e-05	3.47545e-05	2.85439e-05	2.52479e-05	2.53687e-05	2.46488e-05	2.18848e-05	1.99073e-05	1.94048e-05	1.87705e-05	1.81501e-05	2.07968e-05	2.51534e-05	2.55695e-05	2.26653e-05	2.18865e-05	2.53696e-05	2.83129e-05
13	-1.52357e-07	1.33541e-07	1.15343e-06	6.08453e-07	-3.04759e-06	-6.13035e-06	-6.9197e-06	-9.63811e-06	-1.65715e-05	-2.17196e-05	-1.88861e-05	-1.04744e-05	-4.2584e-06	-2.27637e-06	6.41007e-07	6.75462e-06	1.19008e-05	1.24814e-05	1.07796e-05	1.07229e-05	1.39422e-05	2.0256e-05	2.77151e-05	3.18106e-05	3.05966e-05	2.83378e-05	2.91794e-05	2.9379e-05	2.42738e-05	1.98842e-05	2.1735e-05	2.47927e-05	2.25453e-05	1.76356e-05	1.47628e-05	1.48091e-05	1.45934e-05	1.24698e-05	1.10903e-05	1.15456e-05	1.15777e-05	1.04078e-05	1.20674e-05	1.64938e-05	1.81026e-05	1.63444e-05	1.61838e-05	1.93088e-05	2.21513e-05
14	1.2203e-07	5.5634e-07	2.30703e-06	2.48765e-06	-3.61693e-07	-2.48453e-06	-2.62373e-06	-4.80208e-06	-1.03306e-05	-1.38363e-05	-1.00494e-05	-2.13664e-06	3.14498e-06	5.1663e-06	7.97988e-06	1.25125e-05	1.4277e-05	1.16224e-05	8.57166e-06	7.64126e-06	9.68935e-06	1.46621e-05	2.02544e-05	2.29698e-05	2.04532e-05	1.68118e-05	1.72139e-05	1.70366e-05	1.21545e-05	9.80779e-06	1.36241e-05	1.6617e-05	1.45068e-05	1.05698e-05	8.23353e-06	8.17044e-06	7.94353e-06	6.1558e-06	5.67151e-06	6.8445e-06	6.69583e-06	5.25583e-06	6.88564e-06	1.12324e-05	1.23507e-05	1.08406e-05	1.17958e-05	1.47051e-05	1.67215e-05
15	2.5646e-07	6.00313e-07	2.49156e-06	3.13353e-06	1.0346e-06	-2.17692e-07	-7.99242e-08	-1.8519e-06	-6.14073e-06	-8.3338e-06	-4.26916e-06	2.77194e-06	7.03203e-06	8.96233e-06	1.17878e-05	1.52475e-05	1.51089e-05	1.06627e-05	6.80636e-06	5.45593e-06	6.79919e-06	1.08771e-05	1.51977e-05	1.69371e-05	1.41676e-05	9.90347e-06	9.67944e-06	9.52577e-06	5.19055e-06	4.20965e-06	9.07252e-06	1.18716e-05	9.84404e-06	6.80169e-06	4.55851e-06	4.09145e-06	3.87563e-06	2.48652e-06	2.65419e-06	4.191e-06	3.92154e-06	2.45822e-06	3.83364e-06	7.77081e-06	8.45135e-06	6.89192e-06	8.3834e-06	1.10654e-05	1.22807e-05
16	3.65468e-07	4.00017e-07	2.09731e-06	3.16649e-06	1.85775e-06	1.027e-06	1.22054e-06	3.74821e-08	-3.06469e-06	-4.76758e-06	-1.45595e-06	4.3088e-06	7.92289e-06	9.8342e-06	1.24098e-05	1.50579e-05	1.44172e-05	9.58239e-06	5.563e-06	3.93822e-06	4.49513e-06	7.74487e-06	1.1131e-05	1.25524e-05	1.03425e-05	5.80594e-06	5.03726e-06	5.50955e-06	2.09742e-06	1.57523e-06	6.30167e-06	8.95928e-06	7.56968e-06	5.21827e-06	2.66125e-06	1.62439e-06	1.65245e-06	7.90901e-07	1.2898e-06	2.79696e-06	2.62625e-06	1.31149e-06	2.04295e-06	5.41175e-06	6.02303e-06	4.39494e-06	5.86331e-06	8.08695e-06	8.8691e-06
17	4.12775e-07	2.54594e-07	1.7321e-06	2.63326e-06	1.83345e-06	1.4589e-06	1.67212e-06	6.30246e-07	-1.7424e-06	-2.77004e-06	3.76398e-07	4.82364e-06	7.46731e-06	9.1236e-06	1.16037e-05	1.37703e-05	1.28173e-05	7.94316e-06	4.50625e-06	2.96708e-06	3.16859e-06	5.98172e-06	8.41116e-06	9.32984e-06	7.28213e-06	2.87872e-06	2.51502e-06	3.27395e-06	3.72976e-07	7.04021e-07	5.1289e-06	7.049e-06	6.04039e-06	4.12996e-06	1.4616e-06	1.96961e-07	4.28872e-07	1.02853e-08	1.04356e-06	2.29381e-06	2.01772e-06	9.95081e-07	1.54131e-06	4.40344e-06	4.36075e-06	2.71404e-06	4.43733e-06	6.08749e-06	6.5211e-06
18	4.74755e-07	2.19425e-07	1.21758e-06	1.91299e-06	1.50576e-06	1.45257e-06	1.68868e-06	8.14518e-07	-9.86226e-07	-1.7369e-06	7.174e-07	4.11007e-06	6.04198e-06	7.36023e-06	9.56255e-06	1.15656e-05	1.10634e-05	7.07753e-06	4.06474e-06	2.63883e-06	2.35422e-06	4.42766e-06	6.24786e-06	6.86507e-06	5.29499e-06	1.51545e-06	9.53952e-07	1.91532e-06	-6.47263e-08	3.05202e-07	3.94847e-06	5.56556e-06	4.99824e-06	3.6038e-06	1.15652e-06	-4.39563e-07	-3.19953e-07	-2.88733e-07	9.46986e-07	2.16791e-06	1.8989e-06	1.17199e-06	1.48774e-06	3.60888e-06	3.47255e-06	1.86049e-06	3.20345e-06	4.59739e-06	4.85602e-06
19	6.10738e-07	2.10761e-07	6.1974e-07	1.26459e-06	1.15731e-06	1.22612e-06	1.63532e-06	9.38761e-07	-3.82019e-07	-1.4529e-06	-3.31427e-08	2.64285e-06	4.19642e-06	5.06244e-06	6.91813e-06	9.02599e-06	9.70034e-06	7.04655e-06	4.07986e-06	2.76906e-06	1.71747e-06	2.88389e-06	4.42707e-06	5.03698e-06	4.37204e-06	1.33363e-06	-1.79067e-07	1.19501e-06	2.69598e-07	-2.35806e-07	2.57658e-06	4.38878e-06	4.30842e-06	3.52826e-06	1.57216e-06	-6.51722e-07	-7.58021e-07	-4.3001e-07	7.17465e-07	2.22161e-06	2.04773e-06	1.56956e-06	1.4271e-06	2.78561e-06	3.25302e-06	1.41962e-06	1.98109e-06	3.50761e-06	3.67322e-06
20	6.73678e-07	1.64838e-07	4.03252e-07	8.1225e-07	8.55831e-07	1.18435e-06	1.53491e-06	6.51911e-07	-4.60617e-07	-1.492e-06	-1.11389e-07	1.72973e-06	2.6796e-06	3.23286e-06	5.16267e-06	7.21501e-06	8.22074e-06	5.93286e-06	3.74984e-06	2.44785e-06	1.26048e-06	2.12662e-06	3.24716e-06	3.68069e-06	3.17223e-06	4.72712e-07	-5.10122e-07	1.00755e-06	1.44906e-07	-1.08746e-07	2.23991e-06	3.53845e-06	3.61276e-06	3.11175e-06	1.2242e-06	-9.66146e-07	-7.70368e-07	-3.10737e-07	1.19883e-06	2.37693e-06	2.09056e-06	1.77722e-06	1.52553e-06	2.59812e-06	2.67914e-06	8.25433e-07	1.66211e-06	2.81688e-06	2.90618e-06
21	7.0043e-07	1.99752e-07	4.12517e-07	4.88648e-07	6.23472e-07	1.2026e-06	1.44098e-06	3.28712e-07	-7.15749e-07	-1.5315e-06	6.60393e-08	1.16276e-06	1.56817e-06	1.83844e-06	3.80162e-06	5.70622e-06	6.63155e-06	4.57829e-06	3.29755e-06	2.09003e-06	1.01141e-06	1.72392e-06	2.4055e-06	2.60432e-06	1.91129e-06	-4.49342e-07	-5.16359e-07	8.94452e-07	-6.33446e-08	2.75278e-07	2.22618e-06	2.79337e-06	2.87307e-06	2.45487e-06	6.90685e-07	-1.12921e-06	-6.60326e-07	-1.00552e-07	1.75211e-06	2.50034e-06	2.05355e-06	1.83004e-06	1.68317e-06	2.54868e-06	2.00747e-06	3.67859e-07	1.61514e-06	2.29339e-06	2.36269e-06
22	7.89323e-07	2.99802e-07	3.53956e-07	2.69284e-07	5.02136e-07	1.12445e-06	1.42642e-06	2.43059e-07	-6.81186e-07	-1.60247e-06	-2.08138e-07	4.79246e-07	6.85885e-07	5.90185e-07	2.34768e-06	4.19218e-06	5.4603e-06	4.02435e-06	3.08208e-06	2.06244e-06	8.06373e-07	1.15776e-06	1.66241e-06	1.77802e-06	1.29042e-06	-6.0235e-07	-6.70993e-07	7.49142e-07	9.93122e-08	2.60196e-07	1.78311e-06	2.10417e-06	2.25578e-06	2.02103e-06	7.32856e-07	-1.03273e-06	-5.99761e-07	2.66598e-09	1.80836e-06	2.51831e-06	2.02747e-06	1.86056e-06	1.64871e-06	2.18068e-06	1.74979e-06	1.78279e-07	1.25339e-06	1.83823e-06	1.93113e-06
23	8.53069e-07	3.80512e-07	3.42581e-07	1.45541e-07	4.70906e-07	1.12078e-06	1.39246e-06	1.06208e-07	-7.07783e-07	-1.64864e-06	-3.27545e-07	3.7969e-09	8.54569e-08	-2.37621e-07	1.39005e-06	3.11739e-06	4.5409e-06	3.42445e-06	2.83765e-06	1.89133e-06	6.12804e-07	7.4824e-07	1.14147e-06	1.19131e-06	8.22513e-07	-7.45275e-07	-6.73585e-07	6.76075e-07	1.82018e-07	3.01553e-07	1.46461e-06	1.55553e-06	1.7275e-06	1.58885e-06	6.39575e-07	-9.50377e-07	-4.51376e-07	1.51884e-07	1.91956e-06	2.43572e-06	1.9282e-06	1.78795e-06	1.53107e-06	1.84702e-06	1.43818e-06	1.63305e-08	1.06209e-06	1.47263e-06	1.6107e-06
24	8.42973e-07	5.43088e-07	4.15178e-07	1.11168e-07	3.47814e-07	9.70918e-07	1.40079e-06	3.00632e-07	-6.09483e-07	-1.52528e-06	-6.40306e-07	-2.21996e-07	-1.99338e-07	-7.04541e-07	3.73126e-07	1.99564e-06	3.50135e-06	3.13662e-06	2.45832e-06	2.02622e-06	6.03773e-07	4.72644e-07	6.93086e-07	8.13314e-07	5.34369e-07	-5.81618e-07	-8.53899e-07	4.41377e-07	3.47002e-07	2.33907e-07	1.15348e-06	1.14839e-06	1.24313e-06	1.15318e-06	7.03989e-07	-6.44927e-07	-4.73789e-07	1.65894e-07	1.58789e-06	2.40567e-06	1.85149e-06	1.68165e-06	1.4387e-06	1.49656e-06	1.31135e-06	8.20777e-08	6.41329e-07	1.22985e-06	1.284e-06
25	8.22971e-07	6.72449e-07	4.61523e-07	1.01631e-07	2.6297e-07	8.31819e-07	1.36903e-06	4.68297e-07	-5.08133e-07	-1.38187e-06	-8.69977e-07	-3.45979e-07	-3.32481e-07	-9.69319e-07	-3.65427e-07	1.16026e-06	2.69972e-06	2.91849e-06	2.13156e-06	2.07156e-06	6.03323e-07	2.49663e-07	3.65791e-07	5.48276e-07	3.73223e-07	-3.7472e-07	-9.50322e-07	2.41803e-07	4.72177e-07	1.46784e-07	8.5351e-07	8.23669e-07	8.41306e-07	8.12695e-07	7.99476e-07	-3.22893e-07	-4.68098e-07	1.5482e-07	1.24802e-06	2.29949e-06	1.749e-06	1.52828e-06	1.29406e-06	1.17381e-06	1.22095e-06	1.75224e-07	2.86599e-07	1.01642e-06	1.04126e-06
26	8.73435e-07	6.53089e-07	4.79214e-07	2.82436e-08	3.23708e-07	8.84121e-07	1.27885e-06	2.00817e-07	-5.86191e-07	-1.40074e-06	-5.90028e-07	-4.57137e-07	-3.67498e-07	-1.1379e-06	-4.10923e-07	9.33334e-07	2.34812e-06	2.34143e-06	1.8698e-06	1.69152e-06	3.95948e-07	1.04889e-07	2.22264e-07	3.28135e-07	1.53684e-07	-5.53242e-07	-7.73883e-07	2.97608e-07	3.95569e-07	2.15657e-07	7.73217e-07	5.08846e-07	5.51877e-07	4.77665e-07	6.12888e-07	-3.14128e-07	-2.2185e-07	2.93762e-07	1.4305e-06	2.06656e-06	1.52522e-06	1.3144e-06	1.07463e-06	9.472e-07	9.17319e-07	2.50563e-08	3.80018e-07	7.80376e-07	9.31618e-07
27	8.95705e-07	6.34167e-07	4.36942e-07	-6.07362e-11	3.82867e-07	9.14609e-07	1.12364e-06	-8.03208e-08	-6.61676e-07	-1.31329e-06	-3.70167e-07	-4.54916e-07	-3.92986e-07	-1.13981e-06	-3.4224e-07	8.46603e-07	2.0634e-06	1.82335e-06	1.62947e-06	1.3078e-06	2.15354e-07	6.88471e-09	1.52294e-07	1.72253e-07	-1.54194e-08	-6.74859e-07	-6.06717e-07	3.23542e-07	3.39565e-07	2.74052e-07	6.59107e-07	2.80927e-07	3.06355e-07	2.41248e-07	4.34675e-07	-2.93048e-07	-6.55263e-10	4.54929e-07	1.54169e-06	1.80966e-06	1.29421e-06	1.10329e-06	8.6354e-07	7.36312e-07	6.64115e-07	-5.94211e-08	4.52668e-07	6.10157e-07	8.21629e-07
28	9.051e-07	6.00222e-07	3.42375e-07	-5.99447e-09	4.4485e-07	9.31925e-07	9.11007e-07	-3.77926e-07	-6.76024e-07	-1.18992e-06	-1.54521e-07	-4.24721e-07	-4.07861e-07	-1.06121e-06	-2.26124e-07	8.46735e-07	1.84498e-06	1.35157e-06	1.50031e-06	8.69396e-07	1.11266e-07	-7.49963e-08	1.36636e-07	3.58383e-08	-1.25566e-07	-7.55433e-07	-3.90447e-07	3.14801e-07	3.04278e-07	3.21792e-07	4.89645e-07	1.07449e-07	9.98762e-08	1.02124e-07	3.19697e-07	-2.22227e-07	2.07634e-07	5.76152e-07	1.61239e-06	1.49436e-06	1.09304e-06	8.96553e-07	6.57161e-07	5.52938e-07	4.74866e-07	-8.39001e-08	5.29399e-07	4.21891e-07	7.69562e-07
29	9.18189e-07	5.75411e-07	3.91895e-07	-7.35734e-08	3.9487e-07	8.53309e-07	8.47267e-07	-4.15863e-07	-6.33533e-07	-1.1656e-06	2.02326e-08	-4.23845e-07	-1.98263e-07	-1.00031e-06	-2.77516e-07	6.566e-07	1.55636e-06	1.1257e-06	1.24611e-06	7.58371e-07	4.82193e-08	-9.71612e-08	7.63925e-08	-1.88132e-08	-1.37794e-07	-7.3612e-07	-4.24245e-07	2.77834e-07	3.13259e-07	2.59859e-07	4.46089e-07	-2.92837e-08	-4.62946e-10	-1.15399e-07	2.89036e-07	-1.53939e-07	2.73741e-07	5.64397e-07	1.49603e-06	1.33076e-06	9.53477e-07	7.54156e-07	5.1782e-07	3.841e-07	3.93251e-07	-7.17701e-08	4.87902e-07	2.79008e-07	6.93607e-07
30	6.57859e-07	4.54709e-07	3.68367e-07	-8.51036e-08	2.1228e-07	5.46104e-07	6.49211e-07	-1.61164e-07	-4.72684e-07	-8.18754e-07	-1.83219e-08	-2.77866e-07	-8.73725e-10	-6.79332e-07	-3.36915e-07	2.94552e-07	9.42374e-07	8.63758e-07	7.1754e-07	6.85403e-07	3.21417e-08	-5.31078e-08	-6.81622e-09	6.56768e-09	-8.41935e-08	-4.61062e-07	-4.4809e-07	1.45252e-07	2.5634e-07	1.34895e-07	3.38999e-07	-5.11197e-08	-2.22701e-08	-2.13314e-07	2.07313e-07	-4.71642e-08	1.47279e-07	3.88765e-07	9.30688e-07	9.97409e-07	6.75786e-07	5.2147e-07	3.59058e-07	2.11723e-07	2.79849e-07	1.23013e-08	2.4183e-07	1.9961e-07	4.27668e-07
[truncated: 32 more columns]
