# Supplementary material for: Sequential sampling of visual objects during sustained attention
Source: PLoS Biol. 2017 Jun 28;15(6):e2001903. doi: 10.1371/journal.pbio.2001903 (PMC5489144; doi:10.1371/journal.pbio.2001903)
Supplement: S9 Data — (XLSX) [file pbio.2001903.s014.xlsx]

## Sheet: S5Fig left
time frequency	0	0.01	0.02	0.03	0.04	0.05	0.06	0.07	0.08	0.09	0.1	0.11	0.12	0.13	0.14	0.15	0.16	0.17	0.18	0.19	0.2	0.21	0.22	0.23	0.24	0.25	0.26	0.27	0.28	0.29	0.3	0.31	0.32	0.33	0.34	0.35	0.36	0.37	0.38	0.39	0.4	0.41	0.42	0.43	0.44	0.45	0.46	0.47	0.48
1	-4.53325e-07	-4.13853e-07	-4.82195e-07	-5.84599e-07	-6.14874e-07	-6.28862e-07	-6.38728e-07	-6.6613e-07	-5.97633e-07	-4.6929e-07	-4.11436e-07	-6.41175e-07	-7.86905e-07	-1.07655e-06	-1.0504e-06	-9.86424e-07	-6.76358e-07	-5.92908e-07	-5.96875e-07	-9.88771e-07	-1.0541e-06	-9.57216e-07	-7.23844e-07	-7.29984e-07	-9.19361e-07	-9.67514e-07	-1.02253e-06	-1.22816e-06	-1.30046e-06	-1.16563e-06	-8.79968e-07	-7.70992e-07	-8.6406e-07	-1.20193e-06	-1.34701e-06	-1.53912e-06	-1.45559e-06	-1.25535e-06	-9.79664e-07	-1.01611e-06	-1.16454e-06	-1.33842e-06	-1.4229e-06	-1.33074e-06	-1.10065e-06	-1.06345e-06	-1.21747e-06	-1.32103e-06	-1.45637e-06
2	1.10555e-06	1.30145e-06	1.58046e-06	1.82426e-06	2.30282e-06	2.75371e-06	2.55828e-06	2.14487e-06	2.15039e-06	2.49212e-06	2.91444e-06	3.37582e-06	3.45048e-06	3.5838e-06	3.8777e-06	4.39368e-06	4.68539e-06	4.09943e-06	3.32284e-06	3.20395e-06	3.43897e-06	3.80801e-06	4.2937e-06	4.32528e-06	4.40924e-06	4.80365e-06	5.29812e-06	5.60156e-06	5.07673e-06	4.37949e-06	4.13343e-06	4.20902e-06	4.36267e-06	4.70407e-06	4.4141e-06	3.96263e-06	3.92697e-06	3.99714e-06	4.10961e-06	3.52571e-06	2.81251e-06	2.39449e-06	2.26425e-06	2.16108e-06	2.44767e-06	2.25998e-06	1.92532e-06	1.87943e-06	1.83794e-06
3	-1.15059e-06	-1.15329e-06	-9.48254e-07	-7.75977e-07	-6.91067e-07	-9.03286e-07	-4.59635e-07	2.30562e-07	7.43461e-07	9.91482e-07	1.08906e-06	1.21174e-06	1.44491e-06	2.12961e-06	2.72033e-06	3.13381e-06	3.53784e-06	3.9177e-06	4.05337e-06	4.07904e-06	4.24756e-06	4.93917e-06	5.46063e-06	5.95975e-06	6.264e-06	6.38331e-06	6.25825e-06	6.74676e-06	7.57255e-06	8.21774e-06	8.69374e-06	9.05491e-06	8.8255e-06	8.47729e-06	8.22586e-06	8.365e-06	8.34136e-06	7.87739e-06	7.43315e-06	6.73299e-06	6.16907e-06	5.72778e-06	6.14635e-06	6.38309e-06	6.50841e-06	6.68874e-06	6.60937e-06	6.45849e-06	6.23038e-06
4	-3.44539e-06	-3.63524e-06	-3.93934e-06	-4.35838e-06	-4.58945e-06	-4.76264e-06	-4.63321e-06	-4.59835e-06	-4.97256e-06	-5.33318e-06	-5.07381e-06	-5.16765e-06	-4.91364e-06	-4.8338e-06	-4.82839e-06	-4.5234e-06	-3.97908e-06	-3.22354e-06	-2.82512e-06	-2.54992e-06	-2.30294e-06	-1.77978e-06	-1.26878e-06	-9.17901e-07	-5.99391e-07	-3.5457e-07	1.88985e-08	6.13548e-07	1.13041e-06	1.46397e-06	2.06911e-06	2.77058e-06	3.1975e-06	3.88071e-06	4.04544e-06	4.29105e-06	4.2878e-06	4.32968e-06	4.04867e-06	3.84749e-06	3.31572e-06	3.07258e-06	3.28595e-06	3.04896e-06	3.35201e-06	3.35077e-06	3.34852e-06	3.23656e-06	3.10034e-06
5	-3.07753e-06	-3.48651e-06	-4.01906e-06	-4.2631e-06	-4.39102e-06	-4.48351e-06	-5.01294e-06	-4.94366e-06	-4.5497e-06	-4.40747e-06	-4.51803e-06	-4.92081e-06	-4.66955e-06	-4.32861e-06	-4.20481e-06	-4.44159e-06	-4.05445e-06	-2.98877e-06	-2.42509e-06	-2.79146e-06	-3.29316e-06	-3.07689e-06	-3.05779e-06	-3.18302e-06	-3.58927e-06	-3.48743e-06	-3.01687e-06	-2.76887e-06	-2.94053e-06	-3.0668e-06	-2.71991e-06	-2.28128e-06	-2.02418e-06	-1.71344e-06	-1.10554e-06	-6.96722e-07	-4.90238e-07	-4.28699e-07	-5.21642e-07	-4.43672e-07	-6.2751e-07	-6.62957e-07	-5.9631e-07	-1.56679e-07	1.59217e-07	5.02978e-07	7.81317e-07	7.43693e-07	6.31219e-07
6	-3.65363e-06	-3.82912e-06	-3.99638e-06	-4.12608e-06	-4.11662e-06	-4.10076e-06	-4.23434e-06	-3.66674e-06	-2.87482e-06	-2.02027e-06	-1.97951e-06	-1.57009e-06	-1.1241e-06	-1.14988e-06	-9.65222e-07	-3.8548e-07	6.47691e-07	1.15346e-06	1.41108e-06	1.12282e-06	3.50152e-07	-2.56146e-07	-5.68726e-07	-7.77722e-07	-8.37797e-07	-6.97711e-07	-9.31924e-07	-1.59107e-06	-1.94291e-06	-2.27268e-06	-2.68813e-06	-2.83308e-06	-2.98977e-06	-3.24652e-06	-3.572e-06	-3.77275e-06	-4.00449e-06	-4.14877e-06	-3.92544e-06	-3.70981e-06	-3.36294e-06	-2.64223e-06	-1.87839e-06	-6.37764e-07	4.60409e-07	1.491e-06	1.93459e-06	2.09942e-06	1.63137e-06
7	-4.90416e-06	-5.42339e-06	-5.57128e-06	-5.66275e-06	-5.87809e-06	-6.25143e-06	-6.57387e-06	-6.29569e-06	-5.46457e-06	-4.73735e-06	-4.2474e-06	-4.22091e-06	-4.30385e-06	-4.3331e-06	-3.68705e-06	-2.49974e-06	-1.47231e-06	-2.05222e-07	1.28702e-06	2.25583e-06	2.55879e-06	2.96571e-06	3.56869e-06	4.4898e-06	5.68566e-06	6.23383e-06	5.7486e-06	4.78245e-06	4.02134e-06	3.30675e-06	2.26462e-06	1.27027e-06	6.35917e-08	-1.60749e-06	-2.84398e-06	-3.93726e-06	-5.01998e-06	-5.3775e-06	-5.48249e-06	-5.26527e-06	-4.49422e-06	-3.59012e-06	-2.67786e-06	-1.2066e-06	2.90942e-07	1.44439e-06	2.35948e-06	2.33153e-06	1.61874e-06
8	-5.225e-06	-6.54489e-06	-7.46431e-06	-7.91308e-06	-8.47527e-06	-9.31487e-06	-1.05236e-05	-1.15011e-05	-1.15481e-05	-1.12299e-05	-1.10334e-05	-1.16378e-05	-1.26205e-05	-1.27205e-05	-1.22536e-05	-1.09545e-05	-9.33021e-06	-7.36788e-06	-4.74417e-06	-1.2741e-06	1.95512e-06	4.16657e-06	6.3863e-06	8.98644e-06	1.19742e-05	1.42178e-05	1.4736e-05	1.37332e-05	1.23739e-05	1.14772e-05	1.05032e-05	8.519e-06	6.13649e-06	3.65829e-06	1.34129e-06	-4.39314e-07	-2.20019e-06	-3.91064e-06	-4.83984e-06	-5.16218e-06	-4.95174e-06	-4.39867e-06	-3.90258e-06	-3.25198e-06	-2.08476e-06	-9.03023e-07	-7.63017e-09	2.35457e-07	-4.11657e-07
9	-6.19516e-06	-8.02262e-06	-9.26331e-06	-1.00175e-05	-1.13046e-05	-1.31182e-05	-1.53117e-05	-1.66903e-05	-1.72563e-05	-1.78478e-05	-1.86636e-05	-2.0531e-05	-2.16731e-05	-2.14265e-05	-1.94758e-05	-1.70063e-05	-1.49246e-05	-1.18526e-05	-7.09808e-06	-1.07123e-06	3.86275e-06	7.14333e-06	1.01802e-05	1.44233e-05	1.86237e-05	2.02465e-05	1.92847e-05	1.73858e-05	1.62102e-05	1.55696e-05	1.36222e-05	1.05256e-05	7.53599e-06	5.17032e-06	3.19467e-06	9.53183e-07	-1.19818e-06	-2.97693e-06	-4.08686e-06	-4.25303e-06	-4.24699e-06	-4.15389e-06	-4.20145e-06	-4.09359e-06	-3.2955e-06	-2.60416e-06	-2.23316e-06	-2.91285e-06	-3.57003e-06
10	-4.21168e-06	-6.20334e-06	-8.29377e-06	-9.76584e-06	-1.09996e-05	-1.2786e-05	-1.53544e-05	-1.79491e-05	-1.99477e-05	-2.14648e-05	-2.28229e-05	-2.43489e-05	-2.62999e-05	-2.72916e-05	-2.65814e-05	-2.35913e-05	-2.04734e-05	-1.75959e-05	-1.38204e-05	-7.50873e-06	-5.93715e-07	4.70809e-06	7.90375e-06	1.11534e-05	1.55854e-05	1.93658e-05	2.00041e-05	1.78945e-05	1.59824e-05	1.55748e-05	1.48937e-05	1.2407e-05	9.27643e-06	6.82156e-06	5.15041e-06	3.38657e-06	1.26218e-06	-8.96879e-07	-2.24524e-06	-3.19678e-06	-3.54106e-06	-3.61096e-06	-3.7095e-06	-4.1865e-06	-4.27045e-06	-3.90926e-06	-3.53924e-06	-3.74032e-06	-4.63725e-06
11	-4.71108e-06	-6.84752e-06	-8.69876e-06	-9.95829e-06	-1.1708e-05	-1.43627e-05	-1.74406e-05	-2.00447e-05	-2.24842e-05	-2.48354e-05	-2.67843e-05	-2.84959e-05	-2.974e-05	-2.91965e-05	-2.58425e-05	-2.1753e-05	-1.8608e-05	-1.53211e-05	-9.8207e-06	-2.7382e-06	2.89489e-06	5.95774e-06	7.98928e-06	1.15476e-05	1.52139e-05	1.63331e-05	1.42457e-05	1.20954e-05	1.18411e-05	1.20427e-05	1.03744e-05	7.4904e-06	5.55833e-06	4.60455e-06	3.22366e-06	1.22806e-06	-4.78874e-07	-1.69268e-06	-2.39216e-06	-2.82548e-06	-2.72525e-06	-2.70389e-06	-2.94253e-06	-3.63815e-06	-3.65307e-06	-3.41823e-06	-3.60568e-06	-4.67734e-06	-5.2649e-06
12	-3.90636e-06	-5.8455e-06	-7.51916e-06	-8.71241e-06	-1.05146e-05	-1.32755e-05	-1.64199e-05	-1.92227e-05	-2.23301e-05	-2.54227e-05	-2.74513e-05	-2.86655e-05	-2.92872e-05	-2.77686e-05	-2.35699e-05	-1.89327e-05	-1.58728e-05	-1.28273e-05	-7.89927e-06	-1.96819e-06	2.44932e-06	4.38688e-06	5.62395e-06	8.24688e-06	1.10493e-05	1.12905e-05	9.22572e-06	7.54766e-06	7.91525e-06	8.45324e-06	6.95873e-06	4.70518e-06	3.72212e-06	3.26054e-06	1.90595e-06	1.40415e-07	-1.03473e-06	-1.795e-06	-2.07809e-06	-2.15594e-06	-1.82895e-06	-1.4793e-06	-1.67047e-06	-2.48485e-06	-2.70513e-06	-2.576e-06	-3.08146e-06	-4.16911e-06	-4.65712e-06
13	-2.24227e-06	-3.57143e-06	-5.21919e-06	-6.44441e-06	-7.53924e-06	-9.61904e-06	-1.25963e-05	-1.55078e-05	-1.85421e-05	-2.20979e-05	-2.52871e-05	-2.64811e-05	-2.64912e-05	-2.57081e-05	-2.24525e-05	-1.71477e-05	-1.34214e-05	-1.11958e-05	-8.18195e-06	-4.05141e-06	6.69929e-08	2.46377e-06	3.0272e-06	3.99095e-06	6.26871e-06	7.71938e-06	6.7401e-06	4.90986e-06	4.42057e-06	5.45178e-06	5.63992e-06	3.95211e-06	2.67883e-06	2.61808e-06	2.00309e-06	2.88084e-07	-1.04627e-06	-1.51503e-06	-1.81315e-06	-1.72827e-06	-1.24989e-06	-7.76693e-07	-3.58731e-07	-7.91163e-07	-1.57766e-06	-1.75579e-06	-1.67767e-06	-2.67429e-06	-3.59782e-06
14	-2.21465e-06	-3.50503e-06	-4.69307e-06	-5.5181e-06	-6.88948e-06	-9.35419e-06	-1.22966e-05	-1.50649e-05	-1.84418e-05	-2.21232e-05	-2.37818e-05	-2.32268e-05	-2.19016e-05	-1.89183e-05	-1.35241e-05	-9.31015e-06	-7.32736e-06	-5.81875e-06	-3.41437e-06	-4.68298e-07	1.59503e-06	2.09226e-06	2.04329e-06	3.47096e-06	5.15293e-06	4.86373e-06	3.43126e-06	2.49282e-06	3.07963e-06	4.12241e-06	3.40825e-06	2.02878e-06	2.02467e-06	2.0156e-06	3.48524e-07	-1.08825e-06	-1.49183e-06	-1.81958e-06	-1.48594e-06	-7.97986e-07	-3.69184e-07	2.78461e-07	3.76313e-07	-6.02836e-07	-1.06589e-06	-8.33496e-07	-1.41616e-06	-2.40014e-06	-2.6823e-06
15	-1.51417e-06	-2.41249e-06	-3.36747e-06	-4.04812e-06	-5.11339e-06	-7.10139e-06	-9.66991e-06	-1.21924e-05	-1.5307e-05	-1.88374e-05	-2.06874e-05	-1.97468e-05	-1.76201e-05	-1.41841e-05	-8.7808e-06	-4.32549e-06	-2.88256e-06	-2.23402e-06	-1.1295e-06	2.03217e-07	1.42642e-06	1.81087e-06	1.4842e-06	2.25099e-06	3.72851e-06	3.58638e-06	2.51066e-06	1.69391e-06	1.77794e-06	2.80529e-06	2.71796e-06	1.70027e-06	1.76298e-06	1.88094e-06	4.60769e-07	-1.1323e-06	-1.54541e-06	-1.72914e-06	-1.48027e-06	-5.24527e-07	3.45109e-08	5.22716e-07	8.45488e-07	3.1434e-08	-5.63303e-07	-3.93154e-07	-6.444e-07	-1.4575e-06	-1.72981e-06
16	-1.11991e-06	-1.74197e-06	-2.49245e-06	-3.06782e-06	-3.97764e-06	-5.66086e-06	-7.9348e-06	-1.01666e-05	-1.28725e-05	-1.59976e-05	-1.75897e-05	-1.6199e-05	-1.32064e-05	-9.25134e-06	-3.7852e-06	2.63276e-07	9.27463e-07	7.78653e-07	8.2829e-07	1.11086e-06	1.56381e-06	1.74274e-06	1.36082e-06	1.9048e-06	3.1663e-06	2.88726e-06	2.01281e-06	1.32216e-06	1.11122e-06	2.04407e-06	2.19529e-06	1.48558e-06	1.64344e-06	1.81563e-06	4.2321e-07	-1.2161e-06	-1.50993e-06	-1.70056e-06	-1.40547e-06	-2.57684e-07	2.31668e-07	5.81287e-07	9.51332e-07	1.83873e-07	-3.8572e-07	-1.1069e-07	-2.20067e-07	-7.65409e-07	-9.57985e-07
17	-8.61361e-07	-1.299e-06	-1.90243e-06	-2.35634e-06	-3.25949e-06	-4.79314e-06	-6.77784e-06	-8.72317e-06	-1.08603e-05	-1.36494e-05	-1.45064e-05	-1.25952e-05	-8.7072e-06	-4.43693e-06	1.15582e-06	4.08313e-06	3.72656e-06	2.92146e-06	2.04701e-06	1.69641e-06	1.61469e-06	1.67646e-06	1.33416e-06	1.92621e-06	3.00303e-06	2.37504e-06	1.7275e-06	1.06783e-06	7.18396e-07	1.65562e-06	1.74642e-06	1.34357e-06	1.60086e-06	1.73905e-06	2.1698e-07	-1.37788e-06	-1.40567e-06	-1.70596e-06	-1.23687e-06	4.50078e-08	2.6274e-07	5.6151e-07	8.37564e-07	3.37178e-08	-4.03301e-07	1.11084e-07	2.82059e-08	-2.2901e-07	-3.22484e-07
18	-7.04038e-07	-1.00778e-06	-1.50513e-06	-1.90077e-06	-2.87482e-06	-4.23708e-06	-6.05079e-06	-7.52475e-06	-9.43126e-06	-1.14627e-05	-1.16519e-05	-8.95494e-06	-4.63899e-06	-5.10204e-08	5.03967e-06	6.51306e-06	5.32216e-06	3.93458e-06	2.54382e-06	1.77793e-06	1.52273e-06	1.57018e-06	1.35147e-06	2.11777e-06	2.82129e-06	1.92847e-06	1.52704e-06	7.92301e-07	5.73519e-07	1.38399e-06	1.39716e-06	1.29054e-06	1.58154e-06	1.47783e-06	-1.45248e-07	-1.43916e-06	-1.35889e-06	-1.67648e-06	-8.99144e-07	2.2961e-07	2.50772e-07	4.97769e-07	5.80825e-07	-2.4275e-07	-3.54447e-07	1.80638e-07	1.91699e-07	2.10089e-07	1.62752e-07
19	-4.8432e-07	-5.93871e-07	-8.39046e-07	-1.2312e-06	-1.6585e-06	-2.71213e-06	-3.92472e-06	-5.531e-06	-6.5692e-06	-8.30549e-06	-9.50862e-06	-8.9007e-06	-5.49281e-06	-1.06191e-06	3.66824e-06	7.66733e-06	7.41222e-06	5.83783e-06	3.92894e-06	2.42037e-06	1.58681e-06	1.32117e-06	1.40582e-06	1.39335e-06	2.38995e-06	2.49102e-06	1.51633e-06	1.31299e-06	4.86156e-07	6.04933e-07	1.1949e-06	1.13399e-06	1.2993e-06	1.526e-06	1.08166e-06	-6.28264e-07	-1.38581e-06	-1.34711e-06	-1.58009e-06	-4.28553e-07	2.87325e-07	1.90298e-07	4.42598e-07	2.2907e-07	-5.18339e-07	-2.1407e-07	2.36537e-07	3.28602e-07	5.55158e-07
20	-4.22258e-07	-4.7898e-07	-7.24146e-07	-1.04204e-06	-1.60747e-06	-2.65904e-06	-3.78956e-06	-5.02484e-06	-5.74595e-06	-7.26517e-06	-7.68177e-06	-6.35254e-06	-2.25419e-06	1.92812e-06	6.41793e-06	8.58403e-06	7.1032e-06	5.31995e-06	3.2351e-06	1.95928e-06	1.1271e-06	1.17724e-06	1.29665e-06	1.57354e-06	2.47846e-06	1.89135e-06	1.29257e-06	1.04946e-06	2.33069e-07	7.33576e-07	9.98811e-07	1.0727e-06	1.29895e-06	1.36405e-06	5.52182e-07	-1.01676e-06	-1.24495e-06	-1.40528e-06	-1.23927e-06	-3.18731e-09	2.13889e-07	1.60829e-07	3.08297e-07	-1.64012e-07	-5.72306e-07	-1.26075e-08	2.69219e-07	5.83966e-07	7.78071e-07
21	-3.64738e-07	-3.62334e-07	-6.51602e-07	-8.57934e-07	-1.68922e-06	-2.53659e-06	-3.70247e-06	-4.28214e-06	-5.02702e-06	-5.9776e-06	-5.7694e-06	-3.49516e-06	7.22252e-07	4.48599e-06	8.21296e-06	8.05393e-06	6.25259e-06	4.25269e-06	2.33358e-06	1.34228e-06	7.62015e-07	1.07245e-06	1.17853e-06	1.82823e-06	2.24078e-06	1.21195e-06	1.16632e-06	5.79959e-07	2.52842e-07	7.82219e-07	8.06774e-07	1.09943e-06	1.19372e-06	1.078e-06	-9.98561e-08	-1.18994e-06	-1.07738e-06	-1.4289e-06	-6.33016e-07	2.10148e-07	9.69807e-08	1.54101e-07	1.01799e-07	-5.02221e-07	-4.39188e-07	1.48269e-07	3.85669e-07	8.91631e-07	8.8392e-07
22	-2.84711e-07	-2.88235e-07	-3.05192e-07	-5.80468e-07	-8.3921e-07	-1.84055e-06	-2.43892e-06	-3.56711e-06	-3.45708e-06	-4.5558e-06	-4.6511e-06	-4.08283e-06	-7.87293e-07	2.83293e-06	6.33673e-06	8.28538e-06	6.68215e-06	5.104e-06	2.87397e-06	1.62556e-06	7.31984e-07	6.63702e-07	9.86887e-07	1.24588e-06	1.99251e-06	1.59154e-06	8.65083e-07	9.87796e-07	1.89162e-07	4.71231e-07	6.47684e-07	8.21739e-07	1.06696e-06	1.04826e-06	6.26485e-07	-6.69405e-07	-1.05889e-06	-1.10053e-06	-1.15997e-06	-6.44261e-08	1.44167e-07	8.03002e-08	1.05598e-07	-1.62586e-07	-6.3434e-07	-1.41091e-07	2.17016e-07	6.50598e-07	1.04581e-06
23	-2.65113e-07	-1.63008e-07	-3.45212e-07	-4.47622e-07	-1.10571e-06	-1.78618e-06	-2.5962e-06	-2.87372e-06	-3.1092e-06	-3.71722e-06	-3.59661e-06	-1.97896e-06	1.52848e-06	4.45806e-06	7.32587e-06	6.91757e-06	5.31957e-06	3.54415e-06	1.78022e-06	9.52348e-07	3.7905e-07	7.11713e-07	9.46009e-07	1.45987e-06	1.78647e-06	8.37123e-07	8.858e-07	5.09204e-07	1.97122e-07	5.40129e-07	5.52417e-07	9.24242e-07	9.16729e-07	8.31266e-07	1.81317e-09	-9.50957e-07	-8.56505e-07	-1.18121e-06	-5.20814e-07	1.48019e-07	6.31975e-08	7.80848e-08	6.32441e-09	-4.62385e-07	-4.46078e-07	7.72088e-08	3.71181e-07	9.71287e-07	9.93506e-07
24	-2.13504e-07	-1.85168e-07	-1.14962e-07	-3.13846e-07	-4.64428e-07	-1.3554e-06	-1.66065e-06	-2.51446e-06	-2.01872e-06	-2.85898e-06	-2.71932e-06	-2.39176e-06	2.84809e-07	3.05714e-06	5.61707e-06	6.69747e-06	5.17475e-06	3.97801e-06	2.0379e-06	1.10429e-06	3.73254e-07	3.90008e-07	7.17966e-07	1.03066e-06	1.54266e-06	1.1141e-06	5.48387e-07	7.44727e-07	1.6073e-07	3.86032e-07	4.00257e-07	6.62538e-07	8.44582e-07	7.52442e-07	4.19131e-07	-5.41618e-07	-8.31378e-07	-8.81105e-07	-8.61111e-07	-3.1239e-09	7.50224e-08	7.65396e-08	2.24292e-08	-1.72237e-07	-5.57819e-07	-1.36918e-07	1.91015e-07	6.97457e-07	1.07198e-06
25	-1.93701e-07	-2.08006e-07	-4.11224e-08	-1.91485e-07	-2.01586e-07	-8.34959e-07	-1.24919e-06	-1.90786e-06	-1.71849e-06	-1.9992e-06	-2.1618e-06	-2.24166e-06	-7.78956e-07	1.89105e-06	4.05468e-06	5.95299e-06	5.09137e-06	3.99951e-06	2.43979e-06	1.17242e-06	5.43268e-07	1.85252e-07	4.899e-07	7.69274e-07	1.19955e-06	1.29787e-06	4.60453e-07	6.83039e-07	3.29711e-07	2.43963e-07	3.43952e-07	3.99872e-07	7.76327e-07	6.71251e-07	5.64218e-07	-9.67226e-08	-7.6548e-07	-6.57695e-07	-9.39686e-07	-2.72757e-07	8.61947e-08	5.59484e-08	5.26243e-08	-2.53591e-08	-4.38043e-07	-3.27301e-07	6.69149e-08	4.16154e-07	9.87408e-07
26	-1.7652e-07	-9.28943e-08	-3.29338e-08	-1.33162e-07	-3.42415e-07	-1.01916e-06	-1.16034e-06	-1.65422e-06	-1.12093e-06	-1.75236e-06	-1.58225e-06	-1.26186e-06	8.65856e-07	2.86274e-06	4.69051e-06	4.78755e-06	3.6597e-06	2.77034e-06	1.21152e-06	6.73284e-07	1.50857e-07	2.66766e-07	5.36599e-07	8.97958e-07	1.18849e-06	6.07753e-07	3.95544e-07	5.10085e-07	1.88458e-07	3.04081e-07	2.07193e-07	5.8056e-07	6.31353e-07	5.36102e-07	1.64706e-07	-5.04397e-07	-5.74445e-07	-7.5774e-07	-5.14836e-07	3.57161e-08	6.77955e-09	9.58951e-08	2.2096e-09	-2.16609e-07	-4.355e-07	-4.59617e-08	2.28314e-07	7.62199e-07	9.78785e-07
27	-1.52047e-07	-1.53577e-07	3.8219e-08	-9.97513e-08	-9.3766e-08	-7.4685e-07	-7.7714e-07	-1.39507e-06	-7.40322e-07	-1.35563e-06	-1.11633e-06	-1.31862e-06	1.20347e-07	2.01557e-06	3.52698e-06	4.33354e-06	3.29813e-06	2.77523e-06	1.3947e-06	6.97145e-07	2.28704e-07	1.32274e-07	3.63339e-07	6.69798e-07	9.58114e-07	8.03725e-07	2.02921e-07	5.07373e-07	2.06489e-07	2.79286e-07	1.58162e-07	3.41983e-07	6.01829e-07	4.65002e-07	2.76061e-07	-2.36742e-07	-5.77892e-07	-5.22597e-07	-6.28587e-07	-6.02602e-08	8.4754e-09	7.28202e-08	1.23816e-08	-4.59984e-08	-4.14749e-07	-1.77336e-07	1.12345e-07	5.25547e-07	9.52393e-07
28	-1.58835e-07	1.19842e-08	-2.90468e-08	-2.73044e-08	-3.80384e-07	-6.99981e-07	-8.96335e-07	-7.81148e-07	-7.88757e-07	-8.80804e-07	-1.11012e-06	-4.08046e-07	1.23329e-06	2.57938e-06	3.69171e-06	3.06792e-06	2.51482e-06	1.63504e-06	6.81734e-07	3.24413e-07	6.28933e-08	2.22198e-07	4.77954e-07	7.57426e-07	8.53944e-07	2.19685e-07	3.56105e-07	2.94023e-07	2.52947e-07	1.4629e-07	1.43184e-07	5.34797e-07	4.16881e-07	3.18761e-07	-3.32037e-08	-4.9124e-07	-3.88291e-07	-6.16569e-07	-1.9924e-07	1.84844e-08	1.35321e-08	5.58978e-08	4.27245e-09	-2.81945e-07	-2.78515e-07	2.26418e-08	3.4213e-07	8.20377e-07	8.09561e-07
29	-1.31258e-07	-7.24989e-08	5.47861e-08	-1.7876e-08	-1.41807e-07	-6.41656e-07	-4.06141e-07	-8.68437e-07	-2.45652e-07	-8.50626e-07	-6.61807e-07	-6.0034e-07	5.5401e-07	1.9176e-06	2.98549e-06	2.77509e-06	2.08051e-06	1.80979e-06	6.68939e-07	3.61723e-07	8.50072e-08	1.21283e-07	2.89027e-07	6.01263e-07	7.62865e-07	3.46653e-07	1.352e-07	3.48381e-07	2.34605e-07	1.98133e-07	3.48099e-08	3.51362e-07	3.96778e-07	3.26815e-07	3.87908e-08	-3.31681e-07	-3.45908e-07	-4.6994e-07	-2.89561e-07	1.40108e-08	-5.34726e-08	8.93957e-08	-3.8886e-09	-1.22512e-07	-3.43206e-07	-3.45048e-08	2.16716e-07	6.26201e-07	8.3365e-07
30	-1.2028e-07	-1.20221e-07	8.05415e-08	-8.56531e-09	-3.5629e-08	-4.78371e-07	-2.43501e-07	-7.07768e-07	-5.63543e-08	-6.88553e-07	-3.67843e-07	-6.79515e-07	1.17035e-07	1.40868e-06	2.34803e-06	2.46963e-06	1.76087e-06	1.73613e-06	7.46958e-07	3.54043e-07	1.19324e-07	5.70764e-08	1.71265e-07	4.70711e-07	6.20535e-07	4.64323e-07	2.75321e-08	3.05882e-07	2.35628e-07	2.39926e-07	-1.60992e-09	1.76657e-07	3.96965e-07	2.88532e-07	7.98413e-08	-1.77781e-07	-3.49547e-07	-3.18224e-07	-3.30682e-07	-2.24291e-08	-5.05523e-08	6.51166e-08	-5.651e-09	-2.31514e-08	-3.16441e-07	-1.05847e-07	1.26339e-07	4.68954e-07	8.00006e-07
[truncated: 32 more columns]

## Sheet: S5Fig middle
time frequency	0	0.01	0.02	0.03	0.04	0.05	0.06	0.07	0.08	0.09	0.1	0.11	0.12	0.13	0.14	0.15	0.16	0.17	0.18	0.19	0.2	0.21	0.22	0.23	0.24	0.25	0.26	0.27	0.28	0.29	0.3	0.31	0.32	0.33	0.34	0.35	0.36	0.37	0.38	0.39	0.4	0.41	0.42	0.43	0.44	0.45	0.46	0.47	0.48
1	1.06572e-07	3.93493e-08	-1.11031e-07	-8.73676e-08	-8.19071e-08	-1.2812e-07	-1.24059e-07	1.0329e-07	3.37803e-07	4.21403e-07	3.7347e-07	3.00393e-07	2.04338e-07	5.30101e-08	1.35986e-08	-4.66143e-09	2.46078e-07	4.14784e-07	3.83449e-07	3.27477e-07	2.97522e-07	3.5141e-07	1.3876e-07	4.42894e-08	1.02431e-07	6.03156e-08	-3.01727e-08	-4.94076e-09	2.72796e-07	4.08583e-07	3.98326e-07	4.13251e-07	3.45128e-07	3.80963e-07	2.75135e-07	1.70981e-07	7.81564e-08	8.04713e-08	3.47013e-07	5.4675e-07	6.35289e-07	5.63842e-07	3.81662e-07	4.23674e-07	3.05072e-07	2.23585e-07	2.19838e-07	2.35888e-07	2.18936e-07
2	-1.25862e-06	-9.0173e-07	-4.68078e-07	-2.42003e-07	-2.16555e-07	-9.32149e-08	-5.42046e-07	-1.01165e-06	-9.60557e-07	-1.13168e-06	-1.77123e-06	-1.85986e-06	-1.18554e-06	-2.74723e-07	3.03248e-07	2.87894e-07	3.17752e-07	-1.83211e-07	-7.94009e-07	-8.1179e-07	-1.01018e-06	-1.7402e-06	-1.8805e-06	-1.09893e-06	6.85417e-08	8.00212e-07	6.37329e-07	5.21813e-07	4.89551e-08	-6.04424e-07	-9.27978e-07	-1.29869e-06	-2.1083e-06	-2.41134e-06	-1.7201e-06	-6.24545e-07	-5.50655e-08	-3.22913e-07	-4.53643e-07	-8.36109e-07	-1.55139e-06	-2.11528e-06	-2.37082e-06	-2.95837e-06	-3.18436e-06	-2.55194e-06	-1.59779e-06	-1.16223e-06	-1.3304e-06
3	-1.50904e-06	-1.51873e-06	-1.41546e-06	-1.52085e-06	-2.02928e-06	-2.21765e-06	-1.96781e-06	-1.39728e-06	-1.45909e-06	-1.61244e-06	-1.45826e-06	-1.899e-06	-2.67725e-06	-2.75332e-06	-2.11784e-06	-1.80096e-06	-1.56918e-06	-9.09162e-07	-1.04922e-06	-1.79009e-06	-1.88222e-06	-1.48166e-06	-1.30314e-06	-1.2975e-06	-1.18651e-06	-1.57878e-06	-2.17584e-06	-2.52463e-06	-2.9794e-06	-3.41161e-06	-3.69362e-06	-3.59849e-06	-3.89843e-06	-4.27389e-06	-4.42825e-06	-4.85704e-06	-5.11134e-06	-5.25269e-06	-5.48212e-06	-5.89318e-06	-6.18507e-06	-6.34994e-06	-6.91913e-06	-7.51115e-06	-7.6823e-06	-7.88119e-06	-8.12894e-06	-7.88973e-06	-7.69645e-06
4	-1.86822e-06	-2.2256e-06	-2.12614e-06	-1.88748e-06	-1.71443e-06	-1.65124e-06	-1.72012e-06	-1.89935e-06	-1.86268e-06	-1.85189e-06	-1.90599e-06	-2.20291e-06	-2.57743e-06	-2.25974e-06	-1.79474e-06	-1.33799e-06	-1.11089e-06	-9.99947e-07	-1.23864e-06	-1.14098e-06	-7.12151e-07	-5.25757e-07	-6.26707e-07	-7.9686e-07	-8.20694e-07	-8.23711e-07	-8.71757e-07	-1.08298e-06	-1.21125e-06	-1.47754e-06	-1.59078e-06	-1.82055e-06	-2.16188e-06	-2.46061e-06	-2.83852e-06	-3.2478e-06	-3.79244e-06	-4.42164e-06	-5.04003e-06	-5.49938e-06	-5.85723e-06	-6.21175e-06	-6.65143e-06	-6.94715e-06	-7.20679e-06	-7.64261e-06	-7.89047e-06	-8.09954e-06	-8.31736e-06
5	-1.54116e-06	-1.81551e-06	-2.19643e-06	-2.56798e-06	-2.79233e-06	-2.95123e-06	-3.23928e-06	-3.8254e-06	-4.31848e-06	-4.94882e-06	-5.68702e-06	-6.27434e-06	-6.42094e-06	-6.26249e-06	-5.74629e-06	-4.7799e-06	-3.53739e-06	-2.6298e-06	-1.77599e-06	-4.71112e-07	1.05732e-06	2.42252e-06	3.55223e-06	4.9674e-06	6.35923e-06	7.13142e-06	7.34492e-06	7.71917e-06	8.29674e-06	7.99106e-06	7.10227e-06	6.33104e-06	5.77768e-06	5.00285e-06	3.79266e-06	2.57472e-06	1.53089e-06	2.84548e-07	-1.01891e-06	-2.12442e-06	-2.73478e-06	-3.0098e-06	-3.00651e-06	-2.81668e-06	-2.65405e-06	-2.78679e-06	-3.07737e-06	-3.27293e-06	-3.31601e-06
6	-1.02736e-06	-1.55431e-06	-2.00731e-06	-2.66362e-06	-3.31884e-06	-3.87777e-06	-5.10959e-06	-7.1254e-06	-9.45801e-06	-1.15881e-05	-1.37996e-05	-1.61184e-05	-1.73225e-05	-1.74723e-05	-1.72942e-05	-1.63316e-05	-1.39938e-05	-1.12044e-05	-8.08605e-06	-3.66844e-06	1.38118e-06	6.08845e-06	1.05947e-05	1.49267e-05	1.79336e-05	1.95683e-05	2.09154e-05	2.14275e-05	2.0846e-05	1.94068e-05	1.68937e-05	1.36686e-05	1.05206e-05	7.79452e-06	5.43227e-06	3.30448e-06	1.27349e-06	-6.90873e-07	-2.22053e-06	-2.94141e-06	-2.5626e-06	-1.50316e-06	-9.96797e-08	1.04299e-06	1.6564e-06	1.75885e-06	1.6488e-06	1.65687e-06	1.9558e-06
7	-3.01947e-07	-7.45614e-07	-1.24576e-06	-1.66488e-06	-2.09899e-06	-2.73439e-06	-3.99291e-06	-6.07365e-06	-8.83259e-06	-1.20367e-05	-1.51319e-05	-1.81296e-05	-2.0781e-05	-2.2396e-05	-2.3307e-05	-2.26843e-05	-1.99473e-05	-1.63843e-05	-1.12885e-05	-4.0449e-06	3.45097e-06	1.08179e-05	1.84947e-05	2.5148e-05	2.96838e-05	3.2788e-05	3.43584e-05	3.45893e-05	3.39553e-05	3.19508e-05	2.82477e-05	2.31744e-05	1.79505e-05	1.3941e-05	1.13485e-05	9.15287e-06	6.52187e-06	3.87833e-06	1.82529e-06	8.88987e-07	1.56461e-06	2.93256e-06	4.08054e-06	5.02545e-06	5.41135e-06	5.258e-06	5.11418e-06	4.92413e-06	4.98677e-06
8	-7.6999e-08	-2.69372e-07	-7.3e-07	-1.23908e-06	-1.57241e-06	-1.80349e-06	-2.24162e-06	-3.26085e-06	-5.01718e-06	-7.45987e-06	-9.54583e-06	-1.1262e-05	-1.36885e-05	-1.59113e-05	-1.67277e-05	-1.67844e-05	-1.50777e-05	-1.14881e-05	-6.5411e-06	3.3892e-07	8.09567e-06	1.65227e-05	2.4693e-05	3.18264e-05	3.78036e-05	4.19307e-05	4.38425e-05	4.35687e-05	4.27701e-05	4.18266e-05	3.92293e-05	3.46219e-05	2.86701e-05	2.36497e-05	2.11726e-05	1.97687e-05	1.78391e-05	1.47808e-05	1.15747e-05	9.91893e-06	9.75799e-06	1.01911e-05	1.02317e-05	9.82897e-06	9.38517e-06	8.98653e-06	8.43182e-06	7.74348e-06	6.99086e-06
9	-1.70366e-07	-4.33342e-07	-9.5915e-07	-1.68658e-06	-2.18326e-06	-2.45547e-06	-2.88038e-06	-3.47666e-06	-4.93142e-06	-5.65008e-06	-5.88202e-06	-5.60201e-06	-5.96276e-06	-6.78973e-06	-5.99626e-06	-3.92549e-06	-2.52727e-07	3.96977e-06	9.45277e-06	1.62202e-05	2.4122e-05	3.11124e-05	3.6326e-05	4.10909e-05	4.5146e-05	4.73321e-05	4.62931e-05	4.37948e-05	4.23973e-05	4.16067e-05	3.89932e-05	3.35226e-05	2.78118e-05	2.51387e-05	2.49677e-05	2.47224e-05	2.23034e-05	1.89032e-05	1.67788e-05	1.6318e-05	1.65118e-05	1.57095e-05	1.41522e-05	1.2564e-05	1.17247e-05	1.11839e-05	1.00597e-05	8.59478e-06	7.55835e-06
10	-2.45623e-07	-2.61553e-07	-5.43243e-07	-1.20259e-06	-2.01669e-06	-2.68223e-06	-3.05925e-06	-3.45937e-06	-3.97768e-06	-4.56997e-06	-3.91651e-06	-2.44785e-06	-3.68102e-07	7.15789e-07	1.99624e-06	3.9544e-06	7.55567e-06	1.20475e-05	1.58189e-05	2.03659e-05	2.63256e-05	3.26764e-05	3.69076e-05	3.9092e-05	4.13592e-05	4.37011e-05	4.38695e-05	4.07639e-05	3.70922e-05	3.5691e-05	3.52531e-05	3.26175e-05	2.74053e-05	2.30158e-05	2.22593e-05	2.33467e-05	2.3203e-05	2.07489e-05	1.8418e-05	1.75275e-05	1.78601e-05	1.77015e-05	1.63324e-05	1.42827e-05	1.26474e-05	1.18244e-05	1.09993e-05	9.57381e-06	7.75463e-06
11	-3.66807e-07	-4.86668e-07	-9.79529e-07	-1.81689e-06	-2.61565e-06	-3.18958e-06	-3.68034e-06	-3.91223e-06	-4.11265e-06	-3.71849e-06	-1.68112e-06	1.58364e-06	4.20851e-06	6.06585e-06	8.71857e-06	1.269e-05	1.72566e-05	2.10728e-05	2.38585e-05	2.76213e-05	3.24828e-05	3.56257e-05	3.56223e-05	3.55268e-05	3.68513e-05	3.71251e-05	3.38727e-05	2.90019e-05	2.6347e-05	2.62465e-05	2.51386e-05	2.11433e-05	1.698e-05	1.62898e-05	1.80446e-05	1.87043e-05	1.70616e-05	1.507e-05	1.46338e-05	1.51818e-05	1.55578e-05	1.46192e-05	1.30658e-05	1.13931e-05	1.0476e-05	9.63558e-06	8.30343e-06	6.29566e-06	4.90716e-06
12	-5.02316e-07	-6.16726e-07	-1.08366e-06	-1.9742e-06	-2.57334e-06	-3.19177e-06	-3.70171e-06	-3.75358e-06	-3.60137e-06	-3.28505e-06	-9.45917e-07	2.39978e-06	5.22898e-06	7.31627e-06	1.07159e-05	1.46214e-05	1.90332e-05	2.2588e-05	2.41303e-05	2.65178e-05	2.9828e-05	3.11487e-05	2.95684e-05	2.8502e-05	2.92668e-05	2.88088e-05	2.51233e-05	2.02798e-05	1.77427e-05	1.76758e-05	1.67381e-05	1.34759e-05	1.06046e-05	1.10092e-05	1.29523e-05	1.32012e-05	1.17117e-05	1.04151e-05	1.05562e-05	1.12813e-05	1.16695e-05	1.11551e-05	1.01377e-05	8.97393e-06	8.11354e-06	7.21334e-06	5.68526e-06	3.75832e-06	2.54656e-06
13	-4.79089e-07	-6.22413e-07	-8.38519e-07	-1.49181e-06	-2.31473e-06	-2.68695e-06	-3.10277e-06	-3.5916e-06	-3.28075e-06	-3.12079e-06	-2.82676e-06	-1.22622e-07	2.85286e-06	4.43387e-06	7.13551e-06	1.0793e-05	1.45722e-05	1.84554e-05	2.09932e-05	2.14879e-05	2.31362e-05	2.53602e-05	2.42957e-05	2.19964e-05	2.17634e-05	2.23458e-05	2.07285e-05	1.65578e-05	1.26835e-05	1.13764e-05	1.13387e-05	9.89606e-06	7.14578e-06	6.24406e-06	7.92122e-06	9.16494e-06	8.29543e-06	6.90191e-06	6.55586e-06	7.10837e-06	7.80369e-06	8.05553e-06	7.79114e-06	7.23073e-06	6.48224e-06	5.64227e-06	4.52846e-06	2.77097e-06	1.10452e-06
14	-6.17083e-07	-7.90966e-07	-1.1277e-06	-2.13708e-06	-2.58744e-06	-2.54551e-06	-3.28024e-06	-3.0433e-06	-2.42136e-06	-3.17166e-06	-2.27286e-06	8.50083e-07	1.8994e-06	3.12864e-06	6.86873e-06	9.80539e-06	1.32309e-05	1.70613e-05	1.72965e-05	1.73668e-05	1.95282e-05	1.92546e-05	1.66914e-05	1.56946e-05	1.63856e-05	1.60596e-05	1.33534e-05	9.68207e-06	7.40654e-06	7.1724e-06	6.84265e-06	4.79184e-06	3.39079e-06	4.504e-06	6.0229e-06	5.72399e-06	4.44069e-06	3.77085e-06	4.0026e-06	4.68271e-06	5.20395e-06	5.387e-06	5.33498e-06	4.93897e-06	4.29243e-06	3.38146e-06	1.8883e-06	2.54829e-07	-6.18872e-07
15	-5.21275e-07	-6.97335e-07	-9.61288e-07	-1.89159e-06	-2.43589e-06	-2.32562e-06	-2.802e-06	-2.76066e-06	-1.95114e-06	-2.7377e-06	-2.84038e-06	-6.85024e-07	-1.99573e-08	2.17445e-07	3.36588e-06	5.95114e-06	8.62086e-06	1.26322e-05	1.34904e-05	1.30567e-05	1.45904e-05	1.45162e-05	1.22046e-05	1.11182e-05	1.15679e-05	1.16615e-05	1.00137e-05	7.25362e-06	5.16467e-06	4.51694e-06	4.25448e-06	2.97338e-06	1.7789e-06	2.53256e-06	3.88673e-06	3.73799e-06	2.64177e-06	2.04776e-06	2.10999e-06	2.55512e-06	3.07554e-06	3.40723e-06	3.63603e-06	3.55912e-06	3.12327e-06	2.43019e-06	1.17042e-06	-3.60075e-07	-1.20615e-06
16	-4.19409e-07	-6.25783e-07	-7.95304e-07	-1.64107e-06	-2.29947e-06	-2.0303e-06	-2.34569e-06	-2.40923e-06	-1.48072e-06	-2.25951e-06	-2.98946e-06	-1.27184e-06	-9.9269e-07	-1.69402e-06	1.04741e-06	3.27518e-06	5.1669e-06	9.31483e-06	1.03343e-05	9.63527e-06	1.1012e-05	1.0857e-05	8.68536e-06	7.73979e-06	8.10988e-06	8.30578e-06	7.26017e-06	5.3156e-06	3.64225e-06	2.913e-06	2.70279e-06	1.74078e-06	7.88256e-07	1.48051e-06	2.62304e-06	2.45142e-06	1.52154e-06	1.0316e-06	1.02352e-06	1.34752e-06	1.80454e-06	2.10094e-06	2.41282e-06	2.50527e-06	2.23296e-06	1.7274e-06	6.4361e-07	-6.91236e-07	-1.39826e-06
17	-3.34003e-07	-5.61529e-07	-5.99491e-07	-1.42325e-06	-2.09498e-06	-1.61723e-06	-1.90916e-06	-2.0322e-06	-9.80486e-07	-1.97422e-06	-2.85328e-06	-1.0852e-06	-1.41621e-06	-2.85481e-06	-1.40238e-07	1.47202e-06	2.80953e-06	7.19698e-06	7.67834e-06	7.009e-06	8.50121e-06	7.98587e-06	5.90335e-06	5.23696e-06	5.55446e-06	5.73085e-06	5.03959e-06	3.71435e-06	2.49305e-06	1.86148e-06	1.73046e-06	8.56667e-07	1.41733e-07	9.33096e-07	1.86161e-06	1.5952e-06	7.98061e-07	4.31898e-07	4.01042e-07	6.89879e-07	1.07522e-06	1.24665e-06	1.56866e-06	1.72268e-06	1.52984e-06	1.22538e-06	2.54784e-07	-8.31313e-07	-1.34587e-06
18	-3.00301e-07	-4.40323e-07	-4.62652e-07	-1.27323e-06	-1.71256e-06	-1.23403e-06	-1.55551e-06	-1.49473e-06	-6.68244e-07	-1.95044e-06	-2.30978e-06	-7.35558e-07	-1.59607e-06	-3.0463e-06	-5.11283e-07	1.80946e-07	1.90516e-06	5.77681e-06	5.55408e-06	5.46943e-06	6.63585e-06	5.67408e-06	3.98264e-06	3.55433e-06	3.71644e-06	3.84982e-06	3.36547e-06	2.52848e-06	1.62642e-06	1.15383e-06	1.01775e-06	2.32541e-07	-1.21323e-07	6.88879e-07	1.31691e-06	9.93507e-07	4.12893e-07	1.47915e-07	7.81245e-08	3.63732e-07	6.4516e-07	7.50869e-07	1.04714e-06	1.16806e-06	1.05292e-06	8.18203e-07	-5.42097e-08	-8.35074e-07	-1.14055e-06
19	-1.06664e-07	-2.95434e-07	-2.90348e-07	-3.68898e-07	-1.18652e-06	-1.23416e-06	-8.65764e-07	-1.33245e-06	-8.84659e-07	-6.32299e-07	-2.0524e-06	-1.50315e-06	-2.41886e-07	-1.86241e-06	-2.56037e-06	-4.47413e-07	-6.2903e-07	2.03021e-06	4.77351e-06	3.94345e-06	4.66106e-06	5.25015e-06	3.83225e-06	2.70476e-06	2.44328e-06	2.48589e-06	2.56717e-06	2.17292e-06	1.66326e-06	9.91375e-07	7.24278e-07	5.07615e-07	-2.26827e-07	-1.48276e-07	6.3971e-07	9.48074e-07	5.90701e-07	2.09695e-07	9.90149e-09	-5.09047e-08	2.48683e-07	3.86176e-07	4.70159e-07	7.48891e-07	7.87502e-07	7.53167e-07	4.95191e-07	-2.94762e-07	-7.41351e-07
20	-1.14395e-07	-2.54656e-07	-1.27616e-07	-3.74731e-07	-1.01895e-06	-7.44478e-07	-6.46282e-07	-1.07045e-06	-5.39676e-07	-9.75609e-07	-1.81984e-06	-5.06292e-07	2.26177e-08	-2.05916e-06	-1.74969e-06	-5.68383e-07	-7.70003e-07	2.64941e-06	3.63941e-06	3.15032e-06	4.19023e-06	3.9365e-06	2.58843e-06	1.91893e-06	1.6415e-06	1.7064e-06	1.73529e-06	1.47415e-06	1.12689e-06	5.6015e-07	4.43699e-07	8.30184e-08	-3.92416e-07	5.3294e-12	6.14467e-07	6.99627e-07	3.67462e-07	1.07667e-07	-8.55513e-08	-5.7917e-08	2.08269e-07	2.19984e-07	3.46009e-07	5.67854e-07	5.47679e-07	5.89338e-07	2.3687e-07	-3.70594e-07	-5.68546e-07
21	-1.34662e-07	-1.80917e-07	1.71644e-08	-4.34245e-07	-7.11465e-07	-2.86925e-07	-5.39396e-07	-7.61078e-07	-4.24438e-07	-1.47563e-06	-1.17156e-06	4.8162e-07	7.40391e-08	-2.01001e-06	-7.64523e-07	-1.02358e-06	6.49183e-09	2.90582e-06	2.43668e-06	2.81638e-06	3.51605e-06	2.67333e-06	1.69552e-06	1.27536e-06	9.88983e-07	1.11494e-06	1.06566e-06	9.69226e-07	6.17268e-07	2.56896e-07	2.13198e-07	-2.68149e-07	-3.57099e-07	1.5854e-07	5.39099e-07	4.94536e-07	2.41155e-07	2.08622e-08	-1.79382e-07	-7.32002e-09	1.40225e-07	1.04343e-07	2.75915e-07	3.93318e-07	3.54124e-07	4.11951e-07	-1.75186e-08	-2.75366e-07	-3.54335e-07
22	-7.1505e-08	-1.56672e-07	-3.23993e-08	2.98452e-08	-4.75452e-07	-2.98828e-07	-8.57103e-08	-5.26518e-07	-4.94487e-07	-7.88079e-07	-1.59412e-06	-7.88002e-08	1.05287e-06	-3.67027e-07	-1.47514e-06	-3.39154e-07	-1.21026e-06	1.33556e-06	2.32112e-06	1.8727e-06	2.73057e-06	2.69695e-06	1.75377e-06	1.20282e-06	7.8839e-07	6.33781e-07	7.60574e-07	6.94229e-07	6.59118e-07	2.42097e-07	1.41579e-07	-4.39498e-08	-3.99228e-07	-1.57257e-07	2.70039e-07	4.65978e-07	3.6905e-07	1.51695e-07	-8.81861e-08	-1.78852e-07	6.64595e-08	5.50133e-08	7.40475e-08	2.55718e-07	2.31946e-07	2.88909e-07	2.11709e-07	-1.06583e-07	-1.07298e-07
23	-9.52943e-08	-1.15706e-07	1.25733e-07	-1.15753e-07	-3.14383e-07	4.00595e-08	-9.97478e-08	-4.86569e-07	-4.6503e-07	-1.39375e-06	-8.50616e-07	9.04694e-07	1.11878e-06	-1.0149e-06	-4.65216e-07	-8.00317e-07	-2.34699e-07	1.95017e-06	1.47977e-06	1.88383e-06	2.38301e-06	1.83946e-06	1.17387e-06	8.07271e-07	4.18457e-07	4.62967e-07	4.82547e-07	5.16969e-07	3.24186e-07	4.64735e-08	4.66225e-08	-2.78784e-07	-2.91826e-07	4.12853e-08	3.2065e-07	3.99335e-07	2.65636e-07	3.76898e-08	-1.9638e-07	-6.62496e-08	5.56239e-08	5.22354e-09	8.94422e-08	2.01684e-07	1.18078e-07	2.31635e-07	2.7183e-08	-1.49181e-08	8.69128e-09
24	-6.93456e-08	-1.17265e-07	1.69678e-08	1.33407e-07	-2.06176e-07	-1.39413e-09	1.62825e-07	-1.94452e-07	-4.14055e-07	-8.82722e-07	-1.40602e-06	3.12701e-07	1.47487e-06	4.35164e-07	-8.68866e-07	-1.17864e-07	-8.6913e-07	1.07147e-06	1.40787e-06	1.18453e-06	1.81514e-06	1.75522e-06	1.16872e-06	8.20527e-07	4.22506e-07	2.23514e-07	3.22576e-07	3.08796e-07	3.32497e-07	2.86075e-08	9.80824e-10	-1.25669e-07	-2.96111e-07	-9.71362e-08	1.45204e-07	3.21845e-07	3.3179e-07	1.46479e-07	-1.03553e-07	-1.86835e-07	2.46935e-08	-5.14016e-09	-8.36802e-09	1.23999e-07	6.42024e-08	9.37307e-08	8.4351e-08	9.64473e-09	1.47784e-07
25	-7.27002e-08	-9.52538e-08	-7.24752e-08	1.64637e-07	-3.31856e-08	-7.24641e-08	1.93608e-07	8.16856e-08	-3.01689e-07	-5.29879e-07	-1.42605e-06	-4.32998e-07	1.13607e-06	1.44197e-06	-5.82022e-07	-6.46876e-08	-6.53766e-07	1.69635e-07	1.33894e-06	8.47407e-07	1.32496e-06	1.56442e-06	1.19953e-06	8.15957e-07	5.2731e-07	1.86154e-07	2.08621e-07	2.1143e-07	2.83244e-07	9.65962e-08	-4.31066e-08	-3.69053e-08	-2.51236e-07	-1.54028e-07	4.2116e-08	2.21352e-07	3.27795e-07	2.34653e-07	-9.04039e-10	-2.07786e-07	-4.65659e-08	8.59675e-09	-2.27171e-08	1.93225e-08	9.34743e-08	-9.88882e-09	8.83871e-08	2.15242e-08	1.44732e-07
26	-7.79794e-08	-1.04821e-07	7.06648e-08	1.21041e-07	-8.67542e-08	1.54953e-07	2.15134e-07	-8.21267e-08	-3.32656e-07	-1.04209e-06	-1.09165e-06	6.46082e-07	1.5572e-06	3.56663e-07	-3.70186e-07	-1.19401e-07	-4.11018e-07	1.03239e-06	7.00411e-07	8.11134e-07	1.21936e-06	1.11871e-06	7.38642e-07	5.70042e-07	2.40553e-07	8.18498e-08	1.44391e-07	1.65293e-07	1.37632e-07	-6.03127e-08	-2.85313e-08	-1.65911e-07	-1.6827e-07	-1.19203e-08	1.1101e-07	2.51162e-07	2.80818e-07	8.14129e-08	-1.4859e-07	-1.44209e-07	1.18959e-08	-2.79975e-08	-3.77181e-08	6.94701e-08	-4.92162e-08	1.51667e-08	7.71115e-09	1.20133e-07	2.75046e-07
27	-6.38819e-08	-9.99509e-08	-3.00541e-08	1.6338e-07	-4.30704e-08	7.11923e-08	2.29574e-07	1.11535e-07	-2.16555e-07	-6.29576e-07	-1.31737e-06	9.1417e-08	1.20098e-06	1.14898e-06	-5.03831e-07	1.47478e-07	-4.5229e-07	5.99998e-07	7.64294e-07	4.70074e-07	8.78414e-07	9.62715e-07	7.02462e-07	5.35638e-07	3.10377e-07	6.30744e-08	1.07437e-07	8.29062e-08	1.28593e-07	-5.72025e-08	-6.37686e-08	-8.02158e-08	-1.58898e-07	-3.1034e-08	4.92022e-08	1.69921e-07	2.65614e-07	1.4504e-07	-6.93103e-08	-1.90994e-07	-1.02906e-08	-2.74333e-08	-3.78956e-08	1.40205e-08	-2.12171e-09	-6.81762e-08	-2.22276e-08	5.35223e-08	2.52941e-07
28	-9.31901e-08	-8.11742e-08	1.16735e-07	4.87056e-08	-7.47808e-09	1.80055e-07	2.02722e-07	-6.52325e-08	-3.46636e-07	-1.14387e-06	-5.35757e-07	7.86328e-07	1.43523e-06	-1.66483e-07	-1.43747e-08	-2.1651e-07	1.78065e-07	7.71641e-07	3.11824e-07	5.96098e-07	7.65605e-07	6.75529e-07	4.66211e-07	3.60593e-07	1.15392e-07	5.33369e-08	7.18276e-08	1.09219e-07	-1.85278e-08	-8.52986e-08	-3.8369e-08	-1.40737e-07	-3.58447e-08	2.70806e-08	1.00014e-07	2.20351e-07	1.97435e-07	-9.38583e-09	-1.82141e-07	-6.28599e-08	-9.18175e-09	-2.68689e-08	-4.64462e-08	4.71338e-08	-1.05034e-07	-3.66403e-08	7.21729e-09	1.91451e-07	3.04513e-07
29	-6.69429e-08	-9.27413e-08	2.51564e-08	1.12052e-07	-5.10667e-08	1.41125e-07	2.03188e-07	4.72123e-08	-1.72722e-07	-7.59326e-07	-9.54714e-07	4.79358e-07	1.14812e-06	3.77237e-07	-2.81413e-07	9.69883e-08	-1.11842e-07	6.95793e-07	3.01752e-07	3.07496e-07	5.48347e-07	6.02495e-07	3.68919e-07	3.42616e-07	1.74693e-07	1.43422e-08	7.03801e-08	5.10789e-08	8.82097e-09	-9.59736e-08	-3.66015e-08	-9.21696e-08	-4.26815e-08	2.14519e-08	5.35754e-08	1.5039e-07	2.04223e-07	3.62581e-08	-1.27028e-07	-1.20927e-07	-9.08314e-10	-3.25879e-08	-4.812e-08	4.74773e-08	-9.86701e-08	-5.96071e-08	-5.47037e-08	1.285e-07	3.12732e-07
30	-4.55558e-08	-9.40472e-08	-3.68118e-08	1.19313e-07	-3.77546e-08	7.811e-08	1.5837e-07	1.24248e-07	-5.12668e-08	-4.51194e-07	-1.03543e-06	1.17366e-07	7.9266e-07	7.67617e-07	-4.01919e-07	1.51972e-07	-1.35865e-07	5.30577e-07	3.58974e-07	1.41225e-07	3.77716e-07	4.82961e-07	3.17723e-07	2.96728e-07	2.02479e-07	2.28877e-08	6.74447e-08	2.93978e-08	2.74939e-08	-9.19864e-08	-5.61718e-08	-4.8812e-08	-4.78154e-08	3.04395e-08	2.99342e-08	9.70843e-08	1.80773e-07	7.50157e-08	-7.92473e-08	-1.48592e-07	-4.25498e-09	-3.22044e-08	-3.08516e-08	1.08855e-08	-3.47068e-08	-8.88274e-08	-7.96891e-08	6.76397e-08	2.5687e-07
[truncated: 32 more columns]

## Sheet: S5Fig right
time frequency	0	0.01	0.02	0.03	0.04	0.05	0.06	0.07	0.08	0.09	0.1	0.11	0.12	0.13	0.14	0.15	0.16	0.17	0.18	0.19	0.2	0.21	0.22	0.23	0.24	0.25	0.26	0.27	0.28	0.29	0.3	0.31	0.32	0.33	0.34	0.35	0.36	0.37	0.38	0.39	0.4	0.41	0.42	0.43	0.44	0.45	0.46	0.47	0.48
1	1.22478e-07	1.20573e-07	1.1878e-07	2.65944e-08	1.00878e-07	2.22862e-07	2.72771e-07	3.39931e-07	1.99915e-07	4.9893e-08	2.93463e-08	1.45706e-07	1.9216e-07	2.41113e-07	2.40278e-07	1.80989e-07	7.50699e-08	9.40944e-08	1.84837e-07	2.30601e-07	1.89395e-07	5.83012e-08	5.33163e-08	1.86534e-07	1.06204e-07	5.41713e-08	1.93514e-07	2.44965e-07	2.46789e-07	7.7101e-08	-5.72959e-08	-9.81158e-10	1.52081e-07	2.39205e-07	2.19107e-07	1.34985e-07	1.55457e-07	1.64213e-07	9.88562e-08	7.66862e-08	2.49208e-07	1.85993e-07	8.9948e-08	-9.61156e-09	2.81258e-08	1.86559e-07	1.01046e-07	1.6744e-08	2.77837e-07
2	7.25655e-08	1.51397e-07	2.73261e-07	2.00152e-07	2.58171e-07	5.25374e-07	7.8133e-07	6.49828e-07	4.11146e-07	3.02092e-07	1.64435e-07	-1.41391e-07	-2.77176e-07	-2.99102e-07	-5.73585e-07	-6.11804e-07	-3.55788e-07	6.18065e-08	1.43686e-07	-6.76638e-08	-3.30041e-07	-3.54711e-07	-4.74496e-07	-4.53028e-07	-2.84172e-07	-3.73248e-07	-2.49127e-07	1.06816e-07	5.35667e-07	6.22928e-07	3.58196e-07	-3.51129e-08	-5.26129e-08	-1.57237e-07	-2.06665e-08	2.44808e-07	2.80437e-07	4.6077e-07	7.64166e-07	1.09603e-06	1.30615e-06	1.2823e-06	1.0148e-06	1.12989e-06	1.14813e-06	1.45707e-06	1.92103e-06	2.11295e-06	2.44163e-06
3	-6.43273e-07	-5.44887e-07	-2.53287e-07	4.22567e-07	9.06381e-07	1.04744e-06	1.35051e-06	1.72372e-06	2.20177e-06	2.14055e-06	2.26987e-06	2.46831e-06	2.08547e-06	1.19541e-06	7.63959e-07	5.69465e-07	1.91117e-07	3.18936e-07	7.53444e-07	6.47588e-07	3.29226e-07	4.40763e-07	3.84677e-07	1.25546e-07	-4.9375e-07	-1.06837e-06	-2.1865e-06	-3.54088e-06	-4.53618e-06	-5.1698e-06	-6.13699e-06	-6.83576e-06	-7.17593e-06	-7.72176e-06	-8.40949e-06	-8.70255e-06	-8.59356e-06	-8.46263e-06	-8.72448e-06	-8.97861e-06	-8.80271e-06	-8.95535e-06	-8.9249e-06	-8.3484e-06	-7.75572e-06	-7.57108e-06	-7.32291e-06	-6.84692e-06	-6.44592e-06
4	-2.0153e-06	-2.30548e-06	-2.54912e-06	-2.6319e-06	-2.63081e-06	-2.15765e-06	-1.27649e-06	-2.98529e-07	9.21479e-08	7.63743e-07	9.55589e-07	1.82234e-06	1.96634e-06	1.55667e-06	9.77835e-07	2.11975e-07	4.09155e-07	8.66618e-07	1.69662e-06	1.56389e-06	2.29954e-06	2.56686e-06	3.22712e-06	3.0329e-06	1.96087e-06	5.00481e-07	-9.71452e-07	-2.07867e-06	-3.51535e-06	-4.3306e-06	-5.50083e-06	-5.40192e-06	-5.34128e-06	-5.42115e-06	-6.03257e-06	-6.63922e-06	-7.37115e-06	-7.756e-06	-8.52833e-06	-9.68243e-06	-1.01577e-05	-1.05685e-05	-1.01899e-05	-9.73283e-06	-9.44126e-06	-9.18998e-06	-8.47763e-06	-7.87477e-06	-7.01173e-06
5	-3.46339e-06	-4.30632e-06	-5.13365e-06	-5.96715e-06	-6.33652e-06	-6.9414e-06	-6.86696e-06	-6.81112e-06	-6.25837e-06	-5.89674e-06	-5.4605e-06	-4.73273e-06	-3.84799e-06	-2.66821e-06	-2.40996e-06	-2.14306e-06	-2.11582e-06	-1.00456e-06	-5.40692e-07	-7.8481e-08	1.23054e-06	2.81765e-06	4.12279e-06	4.21975e-06	4.13842e-06	3.24097e-06	2.21331e-06	6.85937e-07	-5.45305e-07	-9.5383e-07	-6.15291e-07	-2.65665e-07	1.07518e-07	8.73983e-07	9.41515e-07	5.9797e-07	-5.889e-08	-7.88617e-07	-1.73611e-06	-2.42992e-06	-2.95197e-06	-3.23595e-06	-3.60108e-06	-3.81882e-06	-4.30763e-06	-4.86266e-06	-5.06389e-06	-5.24477e-06	-4.91324e-06
6	-4.56304e-06	-5.93172e-06	-7.60526e-06	-9.0364e-06	-1.03684e-05	-1.12998e-05	-1.16816e-05	-1.21596e-05	-1.21318e-05	-1.27392e-05	-1.21616e-05	-1.14906e-05	-9.61387e-06	-7.31199e-06	-5.084e-06	-3.18412e-06	-1.80543e-06	3.00917e-07	2.12421e-06	4.8136e-06	7.47849e-06	1.00866e-05	1.16963e-05	1.19607e-05	1.18603e-05	1.08645e-05	9.86098e-06	8.65559e-06	7.94238e-06	7.58976e-06	7.72867e-06	7.73252e-06	7.94658e-06	8.01265e-06	7.79904e-06	6.87485e-06	5.65137e-06	4.47521e-06	3.19198e-06	2.10729e-06	1.26852e-06	5.32842e-07	-4.53078e-07	-1.76988e-06	-3.3069e-06	-4.37892e-06	-4.82485e-06	-4.35496e-06	-3.22657e-06
7	-3.73564e-06	-5.13989e-06	-7.18977e-06	-9.32767e-06	-1.12132e-05	-1.2982e-05	-1.40702e-05	-1.494e-05	-1.60355e-05	-1.64661e-05	-1.66212e-05	-1.59639e-05	-1.37781e-05	-1.05358e-05	-6.96139e-06	-3.36027e-06	-6.31377e-07	1.63081e-06	4.6389e-06	8.09204e-06	1.23367e-05	1.57893e-05	1.75441e-05	1.8116e-05	1.7884e-05	1.75937e-05	1.71433e-05	1.66221e-05	1.56201e-05	1.42095e-05	1.33865e-05	1.27672e-05	1.22217e-05	1.18955e-05	1.09627e-05	9.70981e-06	8.63783e-06	7.30452e-06	5.88454e-06	4.58404e-06	3.40728e-06	2.47632e-06	1.33868e-06	-1.9772e-07	-2.047e-06	-3.81174e-06	-4.46984e-06	-3.88481e-06	-2.41128e-06
8	-1.77575e-06	-2.68326e-06	-4.05346e-06	-6.14517e-06	-8.34135e-06	-1.03428e-05	-1.22146e-05	-1.36081e-05	-1.49465e-05	-1.61211e-05	-1.65749e-05	-1.64324e-05	-1.5251e-05	-1.23439e-05	-8.50017e-06	-4.19333e-06	-1.91066e-07	2.0318e-06	4.34078e-06	7.44524e-06	1.12218e-05	1.54201e-05	1.76654e-05	1.83088e-05	1.84763e-05	1.8774e-05	2.00132e-05	2.0685e-05	2.03252e-05	1.9278e-05	1.76238e-05	1.68482e-05	1.59806e-05	1.47124e-05	1.3396e-05	1.14322e-05	9.81265e-06	8.79144e-06	7.65617e-06	6.33245e-06	4.98553e-06	3.86067e-06	3.21544e-06	2.22087e-06	6.26962e-07	-1.47065e-06	-3.19073e-06	-3.45397e-06	-2.46905e-06
9	-6.74457e-07	-1.31226e-06	-2.45125e-06	-4.19069e-06	-6.16116e-06	-7.88e-06	-9.55353e-06	-1.12799e-05	-1.27107e-05	-1.39037e-05	-1.37538e-05	-1.29609e-05	-1.15574e-05	-8.24095e-06	-4.2046e-06	6.24337e-07	3.65652e-06	4.53972e-06	6.13631e-06	8.43557e-06	1.17738e-05	1.45083e-05	1.47645e-05	1.51369e-05	1.56552e-05	1.78533e-05	2.06156e-05	2.15913e-05	2.16732e-05	2.07656e-05	1.97827e-05	1.89743e-05	1.74672e-05	1.54302e-05	1.27175e-05	1.0035e-05	8.3726e-06	7.36067e-06	6.2044e-06	4.73247e-06	3.28174e-06	2.99018e-06	2.74039e-06	1.87562e-06	3.28993e-07	-1.71624e-06	-2.80992e-06	-2.78548e-06	-1.67746e-06
10	3.52019e-07	3.62224e-07	1.38125e-07	-5.41593e-07	-1.81228e-06	-3.30262e-06	-4.74314e-06	-6.16114e-06	-7.7553e-06	-9.65752e-06	-1.06044e-05	-1.02163e-05	-9.44398e-06	-7.67995e-06	-4.93824e-06	-7.69133e-07	3.52389e-06	5.39905e-06	5.62055e-06	6.10347e-06	7.59569e-06	9.77392e-06	1.08808e-05	1.05459e-05	1.09926e-05	1.24419e-05	1.57802e-05	1.87033e-05	2.01917e-05	2.06379e-05	2.04278e-05	2.0114e-05	1.90401e-05	1.7162e-05	1.45971e-05	1.12193e-05	8.02412e-06	6.16737e-06	5.21903e-06	3.90934e-06	2.40876e-06	1.43363e-06	1.75874e-06	1.91607e-06	1.42167e-06	1.20171e-07	-1.22012e-06	-2.02746e-06	-1.99558e-06
11	1.00529e-06	1.17122e-06	1.07789e-06	5.7258e-07	-5.52569e-07	-1.68745e-06	-2.71572e-06	-4.05802e-06	-6.05814e-06	-7.55473e-06	-7.79345e-06	-6.98911e-06	-6.05639e-06	-4.11634e-06	-5.82747e-07	3.72597e-06	6.04427e-06	5.93085e-06	5.1029e-06	5.65118e-06	6.69595e-06	7.23952e-06	6.98188e-06	7.10809e-06	8.41405e-06	1.13615e-05	1.48334e-05	1.69308e-05	1.77227e-05	1.82175e-05	1.85077e-05	1.77025e-05	1.60148e-05	1.3886e-05	1.07852e-05	7.10643e-06	4.27623e-06	3.14559e-06	2.02299e-06	4.57921e-07	-3.85274e-07	3.99167e-07	1.44665e-06	1.50921e-06	1.00793e-06	2.42336e-07	-5.67923e-07	-1.13919e-06	-8.56642e-07
12	1.3937e-06	1.66269e-06	1.85085e-06	1.68275e-06	7.90118e-07	-1.45128e-07	-8.68338e-07	-2.12548e-06	-4.01657e-06	-5.70851e-06	-5.90938e-06	-5.38154e-06	-4.77484e-06	-2.94727e-06	1.79617e-07	4.05257e-06	5.85118e-06	5.0799e-06	4.04689e-06	4.11993e-06	4.40241e-06	4.36199e-06	4.17826e-06	4.59302e-06	6.11723e-06	8.71177e-06	1.20751e-05	1.36479e-05	1.42889e-05	1.50692e-05	1.5399e-05	1.45443e-05	1.29377e-05	1.1255e-05	8.64222e-06	4.92751e-06	2.19701e-06	1.10472e-06	-9.36083e-09	-1.51237e-06	-1.62054e-06	-1.16121e-07	1.33807e-06	1.60883e-06	1.55459e-06	1.28158e-06	4.79868e-07	-2.45852e-07	-1.9222e-07
13	1.297e-06	1.73078e-06	2.01289e-06	2.27635e-06	2.07995e-06	1.14127e-06	3.74669e-07	-7.79762e-08	-1.57788e-06	-3.43985e-06	-4.5698e-06	-4.9999e-06	-4.4965e-06	-3.89554e-06	-2.13679e-06	1.48613e-06	4.1597e-06	4.49149e-06	3.40853e-06	2.41511e-06	2.59288e-06	2.44721e-06	1.87333e-06	2.522e-06	3.37574e-06	4.95299e-06	7.84975e-06	1.019e-05	1.08468e-05	1.10795e-05	1.18867e-05	1.18648e-05	1.05242e-05	9.46068e-06	8.28383e-06	5.61818e-06	2.25483e-06	2.96197e-07	-5.73362e-07	-1.79232e-06	-2.73205e-06	-1.58513e-06	6.30958e-07	1.67835e-06	1.91418e-06	2.06579e-06	1.77675e-06	7.30352e-07	1.02674e-07
14	1.7008e-06	1.97383e-06	2.27171e-06	2.5474e-06	1.73267e-06	8.28462e-07	5.50403e-07	-4.25019e-07	-1.83812e-06	-3.38206e-06	-4.20189e-06	-4.01199e-06	-4.26147e-06	-3.15411e-06	-4.56757e-07	2.17104e-06	3.71365e-06	2.61968e-06	1.24818e-06	1.26784e-06	9.72185e-07	4.50833e-07	8.26264e-07	1.87559e-06	2.99394e-06	4.90881e-06	7.60282e-06	8.49335e-06	8.0955e-06	8.61809e-06	8.8438e-06	7.83547e-06	6.94878e-06	6.60416e-06	5.30248e-06	2.51015e-06	2.68225e-08	-9.68712e-07	-1.83797e-06	-3.05017e-06	-2.4082e-06	-6.74494e-08	1.60311e-06	2.01625e-06	2.29442e-06	2.34561e-06	1.34764e-06	3.57399e-07	2.86339e-07
15	1.56149e-06	1.92931e-06	2.17083e-06	2.53903e-06	1.99858e-06	9.45958e-07	6.2016e-07	-6.27652e-08	-1.23846e-06	-2.31274e-06	-3.22647e-06	-3.55625e-06	-3.8015e-06	-3.38185e-06	-1.46377e-06	9.9769e-07	2.49896e-06	1.94906e-06	7.10701e-07	2.92889e-07	-3.88284e-08	-5.47543e-07	-3.31915e-07	8.98243e-07	1.87274e-06	3.29741e-06	5.73697e-06	6.61451e-06	6.09098e-06	6.20909e-06	6.18075e-06	5.29845e-06	4.53512e-06	4.55495e-06	4.17448e-06	2.26953e-06	4.75062e-08	-1.04129e-06	-1.85521e-06	-2.92716e-06	-2.56534e-06	-3.59412e-07	1.44155e-06	1.98477e-06	2.3206e-06	2.39395e-06	1.56159e-06	4.29816e-07	1.66424e-07
16	1.47497e-06	1.89571e-06	2.05118e-06	2.45019e-06	2.00418e-06	8.45696e-07	5.42447e-07	-8.32901e-08	-9.80464e-07	-1.52802e-06	-2.42362e-06	-2.75909e-06	-3.20961e-06	-3.18436e-06	-1.56007e-06	4.08793e-07	1.81449e-06	1.50985e-06	2.67373e-07	-1.83252e-07	-5.66983e-07	-1.12535e-06	-9.09069e-07	3.16131e-07	1.27242e-06	2.36538e-06	4.53671e-06	5.33347e-06	4.63806e-06	4.49753e-06	4.20884e-06	3.30111e-06	2.65824e-06	2.93316e-06	3.04044e-06	1.80516e-06	1.96218e-08	-1.01093e-06	-1.71103e-06	-2.65448e-06	-2.3047e-06	-2.59686e-07	1.38097e-06	1.89371e-06	2.16854e-06	2.21728e-06	1.41842e-06	3.11774e-07	1.72908e-08
17	1.45872e-06	1.86867e-06	1.9249e-06	2.36527e-06	1.8743e-06	6.43543e-07	5.04665e-07	-2.41611e-07	-7.75915e-07	-7.50803e-07	-1.70798e-06	-1.67777e-06	-2.49602e-06	-2.70181e-06	-1.05706e-06	2.93102e-07	1.48674e-06	1.32354e-06	-5.9193e-08	-2.84086e-07	-8.07269e-07	-1.41933e-06	-1.08624e-06	6.24896e-08	8.99725e-07	1.78914e-06	3.80838e-06	4.32289e-06	3.48573e-06	3.21458e-06	2.70177e-06	1.74451e-06	1.24508e-06	1.7681e-06	2.09823e-06	1.31256e-06	-5.50785e-08	-9.42006e-07	-1.48865e-06	-2.31426e-06	-1.83709e-06	7.7431e-08	1.34226e-06	1.74724e-06	1.88955e-06	1.92963e-06	1.07154e-06	1.03964e-07	-9.83686e-08
18	1.48317e-06	1.79349e-06	1.86038e-06	2.23778e-06	1.5729e-06	4.9696e-07	4.69105e-07	-4.23767e-07	-3.50288e-07	-1.62527e-07	-8.49574e-07	-7.15259e-07	-1.75496e-06	-1.84456e-06	-4.08523e-07	5.65145e-07	1.52039e-06	1.06301e-06	-1.11182e-07	-2.76232e-07	-9.26298e-07	-1.41635e-06	-1.00712e-06	3.84655e-08	6.77795e-07	1.53525e-06	3.31124e-06	3.3982e-06	2.68376e-06	2.27729e-06	1.50786e-06	6.48351e-07	3.74304e-07	1.02183e-06	1.366e-06	8.76432e-07	-1.37177e-07	-8.44139e-07	-1.33608e-06	-1.92642e-06	-1.18218e-06	4.01324e-07	1.26165e-06	1.5314e-06	1.60291e-06	1.5145e-06	6.51985e-07	-8.02399e-08	-1.67845e-07
19	8.78121e-07	1.53066e-06	1.68311e-06	1.83036e-06	2.07343e-06	1.15459e-06	4.58503e-07	4.10323e-07	-4.69134e-07	2.87039e-07	2.84575e-07	4.81575e-08	1.00378e-07	-1.22688e-06	-7.14948e-07	2.84351e-07	9.3998e-07	1.71009e-06	7.12646e-07	-3.85457e-08	-2.20825e-07	-1.01288e-06	-1.24763e-06	-7.72044e-07	1.08393e-07	5.35485e-07	1.55002e-06	2.95643e-06	2.57743e-06	2.08584e-06	1.54628e-06	6.15158e-07	-7.11756e-08	-5.31691e-08	6.1252e-07	8.56876e-07	5.30357e-07	-2.55132e-07	-7.33931e-07	-1.21902e-06	-1.51942e-06	-4.89865e-07	6.49351e-07	1.13735e-06	1.27476e-06	1.31519e-06	1.06597e-06	2.20729e-07	-1.74233e-07
20	1.0165e-06	1.54798e-06	1.56309e-06	1.80303e-06	1.79966e-06	7.94325e-07	5.83375e-07	2.69299e-07	-1.84783e-07	1.06197e-06	6.56408e-07	9.45198e-07	3.47823e-07	-5.53547e-07	1.52302e-07	7.47329e-07	1.36922e-06	1.60581e-06	4.25422e-07	1.39082e-07	-3.59759e-07	-9.8525e-07	-1.04813e-06	-5.32637e-07	2.0354e-07	4.74458e-07	1.75017e-06	2.5171e-06	1.98242e-06	1.65216e-06	8.32985e-07	3.95067e-08	-4.51863e-07	-1.76613e-07	4.15953e-07	6.22407e-07	3.01632e-07	-3.22751e-07	-6.86754e-07	-1.12255e-06	-1.02775e-06	5.43934e-08	6.97848e-07	1.01271e-06	1.02534e-06	1.03834e-06	6.22109e-07	-2.80969e-08	-1.80918e-07
21	1.18205e-06	1.48235e-06	1.45551e-06	1.72467e-06	1.36275e-06	5.79569e-07	8.07142e-07	1.02747e-07	6.68277e-07	1.58176e-06	1.18267e-06	1.74808e-06	4.07804e-07	2.63783e-07	9.38589e-07	1.09811e-06	1.6692e-06	1.15398e-06	2.45857e-07	2.30548e-07	-5.03686e-07	-8.89599e-07	-8.22982e-07	-2.48195e-07	2.02555e-07	5.45239e-07	1.91267e-06	1.94481e-06	1.58143e-06	1.11363e-06	2.21944e-07	-3.56759e-07	-6.34615e-07	-1.5742e-07	2.31497e-07	4.79956e-07	9.2087e-08	-3.65117e-07	-6.33118e-07	-9.31002e-07	-4.18892e-07	3.68275e-07	6.52947e-07	8.38645e-07	7.59005e-07	7.47047e-07	1.82044e-07	-1.24288e-07	-1.37095e-07
22	7.61263e-07	1.28785e-06	1.33214e-06	1.40395e-06	1.51907e-06	9.23186e-07	6.8542e-07	8.37377e-07	2.01121e-07	1.70124e-06	1.56394e-06	2.01064e-06	1.64366e-06	5.81488e-07	9.54299e-07	1.30611e-06	1.31396e-06	1.65021e-06	5.32468e-07	3.64451e-07	5.63732e-08	-6.00034e-07	-7.67129e-07	-5.91564e-07	-4.19917e-09	1.35221e-07	8.99088e-07	1.83482e-06	1.49414e-06	1.29621e-06	5.53191e-07	-1.41406e-07	-5.73499e-07	-5.59565e-07	-1.22918e-07	2.31765e-07	3.57886e-07	-8.56348e-08	-4.0093e-07	-5.89518e-07	-6.40496e-07	9.43012e-08	3.98818e-07	6.40067e-07	6.15304e-07	6.10456e-07	4.00417e-07	-6.02582e-08	-9.46336e-08
23	9.65102e-07	1.2558e-06	1.18608e-06	1.32938e-06	1.1752e-06	6.61218e-07	1.00551e-06	5.71139e-07	1.03911e-06	2.10858e-06	1.7632e-06	2.45689e-06	1.13711e-06	1.00833e-06	1.42275e-06	1.32825e-06	1.52622e-06	1.03312e-06	2.80605e-07	3.9357e-07	-2.27888e-07	-5.96302e-07	-6.39259e-07	-3.05254e-07	1.00629e-07	2.02115e-07	1.33713e-06	1.46073e-06	1.27072e-06	8.58357e-07	8.16959e-08	-3.38404e-07	-6.64614e-07	-3.59163e-07	-1.01056e-07	3.39631e-07	1.41864e-07	-2.21618e-07	-3.94964e-07	-5.17227e-07	-1.73648e-07	3.05704e-07	3.96573e-07	5.63117e-07	4.29982e-07	4.58122e-07	4.91879e-08	-9.13812e-08	-4.94709e-08
24	6.47489e-07	1.07563e-06	1.08725e-06	1.07898e-06	1.12552e-06	8.19154e-07	7.82001e-07	1.07993e-06	6.43643e-07	2.04475e-06	1.83665e-06	2.44766e-06	1.90312e-06	1.10368e-06	1.38449e-06	1.59226e-06	1.25672e-06	1.33981e-06	3.40186e-07	3.85891e-07	1.55969e-07	-3.69231e-07	-5.39203e-07	-4.54757e-07	-3.20053e-08	2.95883e-08	5.941e-07	1.35376e-06	1.16358e-06	1.00167e-06	3.55731e-07	-1.52936e-07	-4.86293e-07	-5.25025e-07	-2.85269e-07	6.39715e-08	2.82331e-07	-5.68591e-08	-3.1172e-07	-3.08619e-07	-2.85655e-07	2.17244e-07	2.61094e-07	4.4303e-07	3.61665e-07	3.53284e-07	1.73616e-07	-1.05156e-07	-3.97595e-08
25	4.32965e-07	8.32582e-07	1.02226e-06	9.32699e-07	9.76621e-07	8.98566e-07	6.73357e-07	1.13812e-06	7.85805e-07	1.44977e-06	2.11438e-06	2.00709e-06	2.44806e-06	1.20966e-06	1.30395e-06	1.61877e-06	1.27758e-06	1.30838e-06	6.1877e-07	2.3974e-07	3.68361e-07	-1.34491e-07	-4.17866e-07	-4.55288e-07	-2.33355e-07	5.68126e-08	1.04535e-07	1.06153e-06	1.09019e-06	1.03752e-06	6.04491e-07	1.40886e-08	-2.55373e-07	-5.47642e-07	-3.31618e-07	-1.95128e-07	2.87589e-07	8.16671e-08	-2.03652e-07	-2.6396e-07	-2.57908e-07	6.9472e-08	2.54088e-07	2.8832e-07	3.77211e-07	2.52068e-07	2.52388e-07	-7.24055e-08	-5.80774e-08
26	5.88298e-07	8.78774e-07	8.30055e-07	8.0856e-07	7.96629e-07	6.81259e-07	9.15327e-07	1.11634e-06	9.72692e-07	2.08071e-06	1.72403e-06	2.52047e-06	1.46195e-06	1.22283e-06	1.4926e-06	1.45449e-06	1.04586e-06	9.10325e-07	1.18488e-07	3.84283e-07	1.06867e-07	-2.72295e-07	-3.71548e-07	-3.30225e-07	-1.15512e-08	-4.87028e-08	5.64384e-07	9.98838e-07	9.35539e-07	7.312e-07	2.10631e-07	-1.11716e-07	-3.94851e-07	-3.73404e-07	-3.23562e-07	1.02458e-07	1.97111e-07	-7.13661e-08	-2.63911e-07	-1.45892e-07	-4.06558e-08	2.65673e-07	1.68114e-07	3.33224e-07	2.01515e-07	2.31352e-07	-9.60865e-09	-9.5666e-08	1.64287e-08
27	4.09947e-07	7.09085e-07	7.6598e-07	6.80124e-07	6.5854e-07	6.68086e-07	6.74881e-07	1.18115e-06	8.73092e-07	1.72091e-06	1.72248e-06	2.0856e-06	1.83533e-06	1.06339e-06	1.3271e-06	1.58185e-06	9.5822e-07	9.79239e-07	1.77935e-07	2.3218e-07	2.64967e-07	-1.27802e-07	-2.9613e-07	-2.98879e-07	-1.28044e-07	-6.01668e-09	1.37775e-07	8.67277e-07	8.27914e-07	7.56914e-07	3.63476e-07	-2.00996e-08	-1.97035e-07	-3.84186e-07	-2.98405e-07	-1.3012e-07	2.39293e-07	-1.91895e-09	-2.353e-07	-1.10129e-07	-5.87012e-08	2.33362e-07	1.66057e-07	2.46917e-07	2.1299e-07	1.62586e-07	6.7638e-08	-1.34406e-07	-2.29954e-08
28	5.32123e-07	6.95173e-07	5.89303e-07	5.45445e-07	5.88022e-07	5.84525e-07	1.00195e-06	9.91653e-07	1.23711e-06	1.78757e-06	1.58222e-06	2.08008e-06	9.5594e-07	1.15127e-06	1.46475e-06	1.07817e-06	8.55991e-07	3.83528e-07	7.60681e-08	3.0558e-07	1.4644e-08	-2.1888e-07	-2.54793e-07	-2.21698e-07	2.27184e-08	-8.3165e-08	6.05975e-07	7.44906e-07	7.48954e-07	4.52629e-07	9.26696e-08	-6.09896e-08	-3.29565e-07	-2.46769e-07	-2.80471e-07	2.03489e-07	7.73229e-08	-1.42999e-07	-1.73853e-07	-2.79678e-08	1.51519e-07	2.09753e-07	1.45699e-07	2.32342e-07	1.12684e-07	1.18703e-07	-1.23328e-07	-6.61526e-08	4.01919e-08
29	3.92222e-07	5.5272e-07	4.95025e-07	4.70214e-07	4.53044e-07	5.04939e-07	7.31158e-07	1.09777e-06	9.34418e-07	1.64598e-06	1.24039e-06	2.00173e-06	9.75715e-07	9.58082e-07	1.29691e-06	1.2415e-06	6.12424e-07	6.02255e-07	-2.02382e-08	2.30881e-07	1.42946e-07	-1.5872e-07	-1.99133e-07	-2.15869e-07	-5.57083e-08	-1.11388e-07	2.87072e-07	6.65834e-07	6.5398e-07	4.69666e-07	2.09472e-07	-1.50664e-08	-1.94629e-07	-2.20122e-07	-3.17499e-07	4.30963e-08	1.46068e-07	-4.51461e-08	-2.20448e-07	1.55106e-08	8.61039e-08	2.49087e-07	8.37124e-08	2.06653e-07	8.43257e-08	1.16579e-07	-9.70783e-08	-1.22297e-07	1.90799e-08
30	2.72922e-07	4.18316e-07	4.40467e-07	3.90288e-07	3.34104e-07	4.36504e-07	5.34179e-07	1.0152e-06	8.36903e-07	1.35069e-06	1.16154e-06	1.60451e-06	1.13485e-06	7.31949e-07	1.10068e-06	1.2772e-06	5.62037e-07	6.46358e-07	5.47756e-09	1.25603e-07	1.90783e-07	-8.18484e-08	-1.74293e-07	-1.78379e-07	-1.34401e-07	-6.60313e-08	2.87461e-08	5.58329e-07	5.70315e-07	4.68132e-07	2.67111e-07	1.90341e-08	-6.69246e-08	-2.09948e-07	-2.6668e-07	-1.12146e-07	1.94107e-07	2.33563e-09	-2.11015e-07	-6.7603e-09	6.68002e-08	2.39965e-07	8.81954e-08	1.47796e-07	9.27462e-08	8.06257e-08	-4.78829e-08	-1.56345e-07	-2.59338e-08
[truncated: 32 more columns]
